# Supplementary material for: Role of Dicer1-Dependent Factors in the Paracrine Regulation of Epididymal Gene Expression
Source: PLoS One. 2016 Oct 3;11(10):e0163876. doi: 10.1371/journal.pone.0163876 (PMC5047620; doi:10.1371/journal.pone.0163876)
Supplement: S1 Table — (XLSX) [file pone.0163876.s008.xlsx]

## Sheet: Supplementary Table 1
Supplementary Table 1 : Sequences and properties of primers used for qRT-PCR on target transcripts
Transcripts	Sequences (5’-3’)	Optimal annealing Temperature (C°)	Efficiency
Azgp1	Forward primer : GGGTCTCACACCTTTCAGGG	64.7	2.1
	Reverse primer : TCGCTGCACGTAGACCTTTT
Pate4	Forward primer : TCCATGATGGCCTGAGATCC	60.4	2.0
	Reverse primer : AGACATTGCAAACTGGAAAAGCA
Oxct2b	Forward primer : GGCGGTGTTTGAAGTGAACC	64.7	2.1
	Reverse primer : GGGCTCCTCAAGCATCAAGT
Pdcl2	Forward primer : TGAAGAGATGGTGTTGCGCT	57.2	1.8
	Reverse primer : GCTTTCCATTCCTGTAACCGC
Gapdh	Forward primer : GAGAGTGTTTCCTCGTCCCG	54.0	2.0
	Reverse primer :ACTGTGCCGTTGAATTTGCC
