# Supplementary material for: Role of Dicer1-Dependent Factors in the Paracrine Regulation of Epididymal Gene Expression
Source: PLoS One. 2016 Oct 3;11(10):e0163876. doi: 10.1371/journal.pone.0163876 (PMC5047620; doi:10.1371/journal.pone.0163876)
Supplement: S2 Table — (XLSX) [file pone.0163876.s009.xlsx]

## Sheet: Supplementary Table 2
Supplementary Table 2 : Sequences and properties of primers used for qRT-PCR on target microRNAs.
miRNAs sequences (www.MiRBase.org)	Sequence (5’-3’)
Mmu-miR-191-5p :	Stem-loop RT primer : GTTGGCTCTGGTGCAGGGTCCGAGGTATTCGCACCAGAGCCAACCAGCTG
CAACGGAAUCCCAAAAGCAGCUG	Forward primer : GCGGCGGCAACGGAATCCCAAAAG
Mmu-miR-138-1-5p :	Stem-loop RT primer : GTTGGCTCTGGTGCAGGGTCCGAGGTATTCGCACCAGAGCCAACCGGCCT
AGCUGGUGUUGUGAAUCAGGCCG	Forward primer : GCGGCGGAGCTGGTGTTGTGAATC
Mmu-miR-204-3p :	Stem-loop RT primer : GTTGGCTCTGGTGCAGGGTCCGAGGTATTCGCACCAGAGCCAACACGTCC
GCUGGGAAGGCAAAGGGACGU	Forward primer : GCGGCGGGCTGGGAAGGCAAAG
Mmu-miR-375-3p :	Stem-loop RT primer : GTTGGCTCTGGTGCAGGGTCCGAGGTATTCGCACCAGAGCCAACTCACGC
UUUGUUCGUUCGGCUCGCGUGA	Forward primer : GCGGCGGTTTGTTCGTTCGGCTC
Mmu-miR-187-3p :	Stem-loop RT primer :GTTGGCTCTGGTGCAGGGTCCGAGGTATTCGCACCAGAGCCAACCCGGCT
UCGUGUCUUGUGUUGCAGCCGG	Forward primer : GCGGCGGTCGTGTCTTGTGTTGC
Mmu-miR-210-3p :	Stem-loop RT primer :GTTGGCTCTGGTGCAGGGTCCGAGGTATTCGCACCAGAGCCAACTCAGCC
CUGUGCGUGUGACAGCGGCUGA	Forward primer : GCGGCGGCTGTGCGTGTGACAGC
Mmu-miR-672-5p :	Stem-loop RT primer :GTTGGCTCTGGTGCAGGGTCCGAGGTATTCGCACCAGAGCCAACTCACAC
ACACACAGUCACUAUCUUCGA	Forward primer : GCGGCGGTGAGGTTGGTGTACTGT
Mmu-miR-204-5p :	Stem-loop RT primer :GTTGGCTCTGGTGCAGGGTCCGAGGTATTCGCACCAGAGCCAACAGGCAT
UUCCCUUUGUCAUCCUAUGCCU	Forward primer : GCGGCGGTTCCCTTTGTCATCCT
Mmu-miR-196b-5p	Stem-loop RT primer :GTTGGCTCTGGTGCAGGGTCCGAGGTATTCGCACCAGAGCCAACCCCTTC
UAGGUAGUUUCCUGUUGUUGGG	Forward primer : GCGGCGGTAGGTAGTTTCCTGTT
Mmu-miR-205-5p UCCUUCAUUCCACCGGAGUCUG	Stem-loop RT primer :GTTGGCTCTGGTGCAGGGTCCGAGGTATTCGCACCAGAGCCAACCAGACT
	Forward primer : GCGGCGGTCCTTCATTCCACCGG
Mmu-miR-133a-3p	Stem-loop RT primer :GTTGGCTCTGGTGCAGGGTCCGAGGTATTCGCACCAGAGCCAACCAGCTG
UUUGGUCCCCUUCAACCAGCUG	Forward primer : GCGGCGGTTTGGTCCCCTTCAAC
Mmu-let-7b-5p :	Stem-loop RT primer : GTTGGCTCTGGTGCAGGGTCCGAGGTATTCGCACCAGAGCCAACAACCAC
UGAGGUAGUAGGUUGUGUGGUU	Forward primer : GCGGCGGTGAGGTAGTAGGTTGT
Universal reverse primer	GTGCAGGGTCCGAGGT
