# Supplementary material for: Role of Dicer1-Dependent Factors in the Paracrine Regulation of Epididymal Gene Expression
Source: PLoS One. 2016 Oct 3;11(10):e0163876. doi: 10.1371/journal.pone.0163876 (PMC5047620; doi:10.1371/journal.pone.0163876)
Supplement: S3 Table — (XLSX) [file pone.0163876.s010.xlsx]

## Sheet: Supplementary Table 3
Supplementary Table 3: ANOVA results obtained from miRNA microarrays on Dicer1 cKO vs. control caput epididymidis.
miRNA ID(Array Design)	p-value(cKO vs. Ctrl)	Fold-Change(cKO vs. Ctrl)	Sequence Type	Species Scientific Name	Clustered miRNAs within 10kb
dre-miR-138	6.28428e-05	-31.0476	miRNA	Danio rerio	---
fru-miR-138	6.28428e-05	-31.0476	miRNA	Fugu rubripes	---
tni-miR-138	6.28428e-05	-31.0476	miRNA	Tetraodon nigroviridis	---
aca-miR-138-5p	6.28428e-05	-31.0476	miRNA	Anolis carolinensis	---
ola-miR-138	6.28428e-05	-31.0476	miRNA	Oryzias latipes	---
mmu-miR-138-5p	0.00106395	-26.449	miRNA	Mus musculus	---
hsa-miR-138-5p	0.00106395	-26.449	miRNA	Homo sapiens	---
rno-miR-138-5p	0.00106395	-26.449	miRNA	Rattus norvegicus	---
bta-miR-138	0.00106395	-26.449	miRNA	Bos taurus	---
mml-miR-138-5p	0.00106395	-26.449	miRNA	Macaca mulatta	mml-mir-138 // 20:55215773-55215856 (+) /// mml-mir-7181 // 20:55220776-55220836 (+)
cfa-miR-138a	0.00106395	-26.449	miRNA	Canis familiaris	---
oan-miR-138-5p	0.00106395	-26.449	miRNA	Ornithorhynchus anatinus	---
ptr-miR-138	0.00106395	-26.449	miRNA	Pan troglodytes	---
eca-miR-138	0.00106395	-26.449	miRNA	Equus caballus	---
tgu-miR-138-5p	0.00106395	-26.449	miRNA	Taeniopygia guttata	tgu-mir-2972 // chr2:61107767-61107870 (-) /// tgu-mir-138-1 // chr2:61107967-61108039
ppy-miR-138	0.00106395	-26.449	miRNA	Pongo pygmaeus	---
pma-miR-138a	0.00106395	-26.449	miRNA	Petromyzon marinus	---
sha-miR-138	0.00106395	-26.449	miRNA	Sarcophilus harrisii	---
ggo-miR-138	0.00106395	-26.449	miRNA	Gorilla gorilla	---
ipu-miR-138	0.00106395	-26.449	miRNA	Ictalurus punctatus	---
cgr-miR-138	5.61451e-05	-23.6623	miRNA	Cricetulus griseus	---
ssc-miR-138	5.61451e-05	-23.6623	miRNA	Sus scrofa	---
ccr-miR-138	5.61451e-05	-23.6623	miRNA	Cyprinus carpio	---
pma-miR-138b	0.000166818	-20.5655	miRNA	Petromyzon marinus	---
mmu-miR-375-3p	0.031595	-15.4096	miRNA	Mus musculus	---
hsa-miR-375	0.031595	-15.4096	miRNA	Homo sapiens	---
rno-miR-375-3p	0.031595	-15.4096	miRNA	Rattus norvegicus	---
mml-miR-375	0.031595	-15.4096	miRNA	Macaca mulatta	---
ptr-miR-375	0.031595	-15.4096	miRNA	Pan troglodytes	---
cfa-miR-375	0.031595	-15.4096	miRNA	Canis familiaris	---
ppy-miR-375	0.031595	-15.4096	miRNA	Pongo pygmaeus	---
ggo-miR-375	0.031595	-15.4096	miRNA	Gorilla gorilla	---
pma-miR-375b-3p	0.00774617	-12.8796	miRNA	Petromyzon marinus	---		x
ccr-miR-187	0.00666621	-9.489	miRNA	Cyprinus carpio	---
ipu-miR-187	0.00666621	-9.489	miRNA	Ictalurus punctatus	---
mdo-miR-375	0.00035669	-8.6573	miRNA	Monodelphis domestica	---
bta-miR-375	0.00035669	-8.6573	miRNA	Bos taurus	---
bbe-miR-375-3p	0.00379717	-8.56048	miRNA	Branchiostoma belcheri	---
mmu-miR-187-3p	0.0147042	-8.41864	miRNA	Mus musculus	---
hsa-miR-187-3p	0.0147042	-8.41864	miRNA	Homo sapiens	---
rno-miR-187-3p	0.0147042	-8.41864	miRNA	Rattus norvegicus	---
mml-miR-187-3p	0.0147042	-8.41864	miRNA	Macaca mulatta	---
bta-miR-187	0.0147042	-8.41864	miRNA	Bos taurus	---
cfa-miR-187	0.0147042	-8.41864	miRNA	Canis familiaris	---
eca-miR-187	0.0147042	-8.41864	miRNA	Equus caballus	---
ssc-miR-187	0.0147042	-8.41864	miRNA	Sus scrofa	---
gma-miR159b-5p	0.126972	-7.99829	miRNA	Glycine max	gma-MIR159b // chr7:5386107-5386292 (-) /// gma-MIR156z // chr7:5393974-5394160 (-) ///
gma-miR159f-5p	0.126972	-7.99829	miRNA	Glycine max	---
aga-miR-210	0.0164055	-7.79178	miRNA	Anopheles gambiae	---
ggo-miR-187	0.0352208	-7.63171	miRNA	Gorilla gorilla	---
ppy-miR-187	0.0352208	-7.63171	miRNA	Pongo pygmaeus	---
mne-miR-187	0.0352208	-7.63171	miRNA	Macaca nemestrina	---
ppa-miR-187	0.0352208	-7.63171	miRNA	Pan paniscus	---
cgr-miR-187	0.0352208	-7.63171	miRNA	Cricetulus griseus	---
ipu-miR-375	0.00205774	-7.59544	miRNA	Ictalurus punctatus	---
cte-miR-182	0.0658725	-6.24185	miRNA	Capitella teleta	---
cqu-miR-210-3p	0.0569046	-5.87274	miRNA	Culex quinquefasciatus	---
dre-miR-375	0.0199532	-5.85566	miRNA	Danio rerio	---
fru-miR-375	0.0199532	-5.85566	miRNA	Fugu rubripes	---
tni-miR-375	0.0199532	-5.85566	miRNA	Tetraodon nigroviridis	---
gga-miR-375	0.0199532	-5.85566	miRNA	Gallus gallus	gga-mir-375 // chr7:21842379-21842443 (+) /// gga-mir-1788 // chr7:21851756-21851843 (+
xtr-miR-375	0.0199532	-5.85566	miRNA	Xenopus tropicalis	---
lgi-miR-375	0.0199532	-5.85566	miRNA	Lottia gigantea	---
tgu-miR-375	0.0199532	-5.85566	miRNA	Taeniopygia guttata	---
pma-miR-375a-3p	0.0199532	-5.85566	miRNA	Petromyzon marinus	---
aca-miR-375-3p	0.0199532	-5.85566	miRNA	Anolis carolinensis	---
ccr-miR-375	0.0199532	-5.85566	miRNA	Cyprinus carpio	---
bta-miR-425-5p	0.0143277	-5.84887	miRNA	Bos taurus	bta-mir-191 // chr22:51543470-51543560 (+) /// bta-mir-425 // chr22:51543952-51544038 (
cin-miR-375-3p	0.00856778	-5.78441	miRNA	Ciona intestinalis	---
ppy-miR-210	0.0354151	-5.6685	miRNA	Pongo pygmaeus	---
spu-miR-210	0.00658046	-5.61445	miRNA	Strongylocentrotus purpuratus	---		x
mmu-miR-1839-5p	0.110746	-5.39742	miRNA	Mus musculus	---
cfa-miR-1839	0.110746	-5.39742	miRNA	Canis familiaris	---
eca-miR-1839	0.110746	-5.39742	miRNA	Equus caballus	---
ssc-miR-1839-5p	0.110746	-5.39742	miRNA	Sus scrofa	---
rno-miR-1839-5p	0.110746	-5.39742	miRNA	Rattus norvegicus	---
cfa-miR-31	0.0644103	-5.25995	miRNA	Canis familiaris	---
aca-miR-34b-5p	0.0237122	-5.02742	miRNA	Anolis carolinensis	---
dme-miR-210-3p	0.0554045	-5.00424	miRNA	Drosophila melanogaster	dme-mir-210 // X:18022252-18022351 (+) /// dme-mir-969 // X:18018390-18018483 (+)
lmi-miR-210-3p	0.0554045	-5.00424	miRNA	Locusta migratoria	---
mse-miR-210	0.0554045	-5.00424	miRNA	Manduca sexta	mse-mir-210 // JH668480.1:129534-129632 (+) /// mse-mir-3286 // JH668480.1:131623-13172
dre-miR-141	0.143909	-4.97809	miRNA	Danio rerio	dre-mir-141 // 6:40586867-40586949 (-) /// dre-mir-200c // 6:40587068-40587152 (-) ///
bmo-miR-210	0.0743984	-4.84658	miRNA	Bombyx mori	bmo-mir-210 // nscaf1898:4464447-4464538 (+) /// bmo-mir-3286 // nscaf1898:4469305-4469
aca-miR-210-3p	0.0537042	-4.66866	miRNA	Anolis carolinensis	---
tgu-miR-2963-5p	0.13194	-4.65053	miRNA	Taeniopygia guttata	---
mml-miR-204-3p	0.0036014	-4.56892	miRNA	Macaca mulatta	---
dps-miR-210a	0.0441226	-4.55792	miRNA	Drosophila pseudoobscura	dps-mir-210a // XL_group3a:1970510-1970603 (-) /// dps-mir-969 // XL_group3a:1977493-19
ame-miR-210	0.0441226	-4.55792	miRNA	Apis mellifera	ame-mir-210 // Group2.38:687279-687363 (+) /// ame-mir-6038 // Group2.38:681494-681568
tca-miR-210-3p	0.0441226	-4.55792	miRNA	Tribolium castaneum	---
dan-miR-210	0.0441226	-4.55792	miRNA	Drosophila ananassae	---
der-miR-210	0.0441226	-4.55792	miRNA	Drosophila erecta	---
dgr-miR-210	0.0441226	-4.55792	miRNA	Drosophila grimshawi	---
dmo-miR-210	0.0441226	-4.55792	miRNA	Drosophila mojavensis	---
dpe-miR-210	0.0441226	-4.55792	miRNA	Drosophila persimilis	---
dse-miR-210	0.0441226	-4.55792	miRNA	Drosophila sechellia	---
dsi-miR-210	0.0441226	-4.55792	miRNA	Drosophila simulans	---
dvi-miR-210	0.0441226	-4.55792	miRNA	Drosophila virilis	---
dwi-miR-210	0.0441226	-4.55792	miRNA	Drosophila willistoni	---
dya-miR-210	0.0441226	-4.55792	miRNA	Drosophila yakuba	---
nvi-miR-210	0.0441226	-4.55792	miRNA	Nasonia vitripennis	---
ngi-miR-210	0.0441226	-4.55792	miRNA	Nasonia giraulti	---
cgr-miR-146b-5p	0.222371	-4.52409	miRNA	Cricetulus griseus	---
mmu-miR-429-3p	0.282831	-4.49833	miRNA	Mus musculus	mmu-mir-200b // chr4:156055681-156055750 (-) /// mmu-mir-200a // chr4:156054896-1560549
rno-miR-429	0.282831	-4.49833	miRNA	Rattus norvegicus	rno-mir-200a // 5:172898220-172898308 (-) /// rno-mir-200b // 5:172898998-172899092 (-)
cfa-miR-429	0.282831	-4.49833	miRNA	Canis familiaris	cfa-mir-429 // chr5:56370509-56370593 (+) /// cfa-mir-200b // chr5:56368400-56368479 (+
dre-miR-429a	0.282831	-4.49833	miRNA	Danio rerio	dre-mir-429a // 23:24360698-24360779 (+) /// dre-mir-200a // 23:24359043-24359128 (+) /
fru-miR-429	0.282831	-4.49833	miRNA	Fugu rubripes	fru-mir-429 // HE602537.1:1331221-1331296 (-) /// fru-mir-200a // HE602537.1:1332406-13
tni-miR-429	0.282831	-4.49833	miRNA	Tetraodon nigroviridis	tni-mir-429 // Un_random:2992653-2992739 (+) /// tni-mir-200a // Un_random:2991451-2991
gga-miR-429-3p	0.282831	-4.49833	miRNA	Gallus gallus	gga-mir-200a // chr21:2597927-2598013 (-) /// gga-mir-200b // chr21:2600252-2600336 (-)
xtr-miR-429	0.282831	-4.49833	miRNA	Xenopus tropicalis	xtr-mir-200a // GL173621.1:54405-54493 (+) /// xtr-mir-200b // GL173621.1:52729-52817 (
oan-miR-429-3p	0.282831	-4.49833	miRNA	Ornithorhynchus anatinus	---
bta-miR-429	0.282831	-4.49833	miRNA	Bos taurus	bta-mir-200a // chr16:52521324-52521409 (-) /// bta-mir-200b // chr16:52521992-52522050
ssc-miR-429	0.282831	-4.49833	miRNA	Sus scrofa	---
aca-miR-429-3p	0.282831	-4.49833	miRNA	Anolis carolinensis	aca-mir-200a // GL343647.1:276643-276735 (+) /// aca-mir-200b // GL343647.1:274634-2747
cgr-miR-429	0.282831	-4.49833	miRNA	Cricetulus griseus	---
ccr-miR-429	0.282831	-4.49833	miRNA	Cyprinus carpio	---
mmu-miR-204-3p	0.00140318	-4.49045	miRNA	Mus musculus	---
aca-miR-204a-3p	0.00140318	-4.49045	miRNA	Anolis carolinensis	---
hsa-miR-204-3p	0.00140318	-4.49045	miRNA	Homo sapiens	---
sha-miR-204	0.00140318	-4.49045	miRNA	Sarcophilus harrisii	---
pma-miR-210	0.043367	-4.42755	miRNA	Petromyzon marinus	---
rno-miR-146b-5p	0.122403	-4.36597	miRNA	Rattus norvegicus	---
bta-miR-146b	0.122403	-4.36597	miRNA	Bos taurus	---
ggo-miR-146b	0.122403	-4.36597	miRNA	Gorilla gorilla	---
dre-miR-200c	0.212415	-4.36064	miRNA	Danio rerio	dre-mir-141 // 6:40586867-40586949 (-) /// dre-mir-200c // 6:40587068-40587152 (-) ///
ipu-miR-200c	0.212415	-4.36064	miRNA	Ictalurus punctatus	---
mdo-miR-210-3p	0.0587275	-4.34548	miRNA	Monodelphis domestica	---
cgr-miR-183	0.187617	-4.28221	miRNA	Cricetulus griseus	---
ipu-miR-183	0.187617	-4.28221	miRNA	Ictalurus punctatus	---
bta-miR-200a	0.197572	-4.28104	miRNA	Bos taurus	bta-mir-200a // chr16:52521324-52521409 (-) /// bta-mir-200b // chr16:52521992-52522050
oan-miR-200a-3p	0.197572	-4.28104	miRNA	Ornithorhynchus anatinus	oan-mir-1349 // Contig19080:2589-2682 (-) /// oan-mir-200a // Contig19080:5482-5595 (-)
tgu-miR-200a-3p	0.197572	-4.28104	miRNA	Taeniopygia guttata	tgu-mir-200a // chr21:5894308-5894400 (+) /// tgu-mir-200b // chr21:5892896-5892968 (+)
aca-miR-125a-3p	0.00159473	-4.26009	miRNA	Anolis carolinensis	---		x
mmu-miR-425-5p	0.00380017	-4.24086	miRNA	Mus musculus	mmu-mir-191 // chr9:108568319-108568392 (+) /// mmu-mir-425 // chr9:108568777-108568861
hsa-miR-425-5p	0.00380017	-4.24086	miRNA	Homo sapiens	hsa-mir-191 // chr3:49058051-49058142 (-) /// hsa-mir-425 // chr3:49057581-49057667 (-)
xtr-miR-425-5p	0.00380017	-4.24086	miRNA	Xenopus tropicalis	xtr-mir-425 // GL172680.1:1420290-1420366 (+) /// xtr-mir-191 // GL172680.1:1417075-141
rno-miR-425-5p	0.00380017	-4.24086	miRNA	Rattus norvegicus	rno-mir-191a // 8:113614360-113614450 (+) /// rno-mir-425 // 8:113614817-113614899 (+)
mml-miR-425	0.00380017	-4.24086	miRNA	Macaca mulatta	mml-mir-191 // 2:87437240-87437331 (+) /// mml-mir-425 // 2:87437713-87437799 (+)
cfa-miR-425	0.00380017	-4.24086	miRNA	Canis familiaris	cfa-mir-191 // chr20:40144135-40144198 (+) /// cfa-mir-425 // chr20:40144613-40144675 (
oan-miR-425-5p	0.00380017	-4.24086	miRNA	Ornithorhynchus anatinus	oan-mir-191 // Ultra32:73507-73620 (+) /// oan-mir-425 // Ultra32:75903-76005 (+)
ptr-miR-425	0.00380017	-4.24086	miRNA	Pan troglodytes	ptr-mir-191 // 3:49785235-49785325 (-) /// ptr-mir-425 // 3:49784765-49784850 (-)
ssc-miR-425-5p	0.00380017	-4.24086	miRNA	Sus scrofa	ssc-mir-191 // chr13:34898601-34898680 (-) /// ssc-mir-425 // chr13:34898111-34898190 (
ppy-miR-425	0.00380017	-4.24086	miRNA	Pongo pygmaeus	ppy-mir-191 // 3:97473062-97473153 (+) /// ppy-mir-425 // 3:97473537-97473623 (+)
cgr-miR-425-5p	0.00380017	-4.24086	miRNA	Cricetulus griseus	---
mdo-miR-425-5p	0.00380017	-4.24086	miRNA	Monodelphis domestica	mdo-mir-191 // chr6:201970817-201970890 (-) /// mdo-mir-425 // chr6:201968551-201968635
mmu-miR-210-3p	0.0653952	-4.23002	miRNA	Mus musculus	---
hsa-miR-210-3p	0.0653952	-4.23002	miRNA	Homo sapiens	---
rno-miR-210-3p	0.0653952	-4.23002	miRNA	Rattus norvegicus	rno-mir-210 // 1:201415656-201415765 (-) /// rno-mir-3574 // 1:201415650-201415767 (+)
mml-miR-210-3p	0.0653952	-4.23002	miRNA	Macaca mulatta	---
ssc-miR-210	0.0653952	-4.23002	miRNA	Sus scrofa	---
ptr-miR-210	0.0653952	-4.23002	miRNA	Pan troglodytes	---
bfl-miR-210-3p	0.0653952	-4.23002	miRNA	Branchiostoma floridae	---
cgr-miR-210-3p	0.0653952	-4.23002	miRNA	Cricetulus griseus	---
ggo-miR-210	0.0653952	-4.23002	miRNA	Gorilla gorilla	---
bbe-miR-210-5p	0.0653952	-4.23002	miRNA	Branchiostoma belcheri	---
bta-miR-210	0.0637347	-4.22585	miRNA	Bos taurus	---
cfa-miR-210	0.0637347	-4.22585	miRNA	Canis familiaris	---
rno-miR-204-3p	0.00448435	-4.2072	miRNA	Rattus norvegicus	---
ccr-miR-210	0.0623095	-4.19664	miRNA	Cyprinus carpio	---
ipu-miR-210	0.0623095	-4.19664	miRNA	Ictalurus punctatus	---
mmu-miR-5620-3p	0.271356	-4.1942	miRNA	Mus musculus	---
oan-miR-1356	0.2493	-4.18084	miRNA	Ornithorhynchus anatinus	---
hsa-miR-187-5p	0.0021335	-4.15464	miRNA	Homo sapiens	---
mmu-miR-34a-5p	0.0864921	-4.14071	miRNA	Mus musculus	---
hsa-miR-34a-5p	0.0864921	-4.14071	miRNA	Homo sapiens	---
rno-miR-34a-5p	0.0864921	-4.14071	miRNA	Rattus norvegicus	---
dre-miR-34a	0.0864921	-4.14071	miRNA	Danio rerio	---
ggo-miR-34a	0.0864921	-4.14071	miRNA	Gorilla gorilla	---
age-miR-34a	0.0864921	-4.14071	miRNA	Ateles geoffroyi	---
ppa-miR-34a	0.0864921	-4.14071	miRNA	Pan paniscus	---
ppy-miR-34a	0.0864921	-4.14071	miRNA	Pongo pygmaeus	---
ptr-miR-34a	0.0864921	-4.14071	miRNA	Pan troglodytes	---
mml-miR-34a-5p	0.0864921	-4.14071	miRNA	Macaca mulatta	---
sla-miR-34a	0.0864921	-4.14071	miRNA	Saguinus labiatus	---
lla-miR-34a	0.0864921	-4.14071	miRNA	Lagothrix lagotricha	---
mne-miR-34a	0.0864921	-4.14071	miRNA	Macaca nemestrina	---
bta-miR-34a	0.0864921	-4.14071	miRNA	Bos taurus	---
cfa-miR-34a	0.0864921	-4.14071	miRNA	Canis familiaris	---
ssc-miR-34a	0.0864921	-4.14071	miRNA	Sus scrofa	---
eca-miR-34a	0.0864921	-4.14071	miRNA	Equus caballus	---
tgu-miR-34a	0.0864921	-4.14071	miRNA	Taeniopygia guttata	---
cgr-miR-34a	0.0864921	-4.14071	miRNA	Cricetulus griseus	---
ccr-miR-34	0.0864921	-4.14071	miRNA	Cyprinus carpio	---
ipu-miR-34a	0.0864921	-4.14071	miRNA	Ictalurus punctatus	---
mmu-miR-183-5p	0.118614	-4.10984	miRNA	Mus musculus	mmu-mir-182 // chr6:30165918-30165992 (-) /// mmu-mir-183 // chr6:30169668-30169737 (-)
hsa-miR-183-5p	0.118614	-4.10984	miRNA	Homo sapiens	hsa-mir-96 // chr7:129414532-129414609 (-) /// hsa-mir-182 // chr7:129410223-129410332
rno-miR-183-5p	0.118614	-4.10984	miRNA	Rattus norvegicus	rno-mir-96 // 4:57074891-57074996 (-) /// rno-mir-183 // 4:57075094-57075203 (-) /// rn
cfa-miR-183	0.118614	-4.10984	miRNA	Canis familiaris	cfa-mir-183 // chr14:7068542-7068603 (+) /// cfa-mir-182 // chr14:7072705-7072796 (+) /
oan-miR-183	0.118614	-4.10984	miRNA	Ornithorhynchus anatinus	oan-mir-96 // 10:4568763-4568871 (-) /// oan-mir-183 // 10:4569067-4569197 (-) /// oan-
bfl-miR-183	0.118614	-4.10984	miRNA	Branchiostoma floridae	bfl-mir-96 // Bf_V2_186:1109798-1109898 (+) /// bfl-mir-183 // Bf_V2_186:1108717-110881
eca-miR-183	0.118614	-4.10984	miRNA	Equus caballus	eca-mir-182 // chr4:84467059-84467133 (-) /// eca-mir-183 // chr4:84472003-84472071 (-)
ppy-miR-183	0.118614	-4.10984	miRNA	Pongo pygmaeus	ppy-mir-182 // 7:126686148-126686259 (-) /// ppy-mir-96 // 7:126690695-126690772 (-) //
tgu-miR-183	0.118614	-4.10984	miRNA	Taeniopygia guttata	---
tur-miR-10-5p	0.226298	-4.09195	miRNA	Tetranychus urticae	---
mmu-miR-146b-5p	0.227045	-4.05824	miRNA	Mus musculus	---
hsa-miR-146b-5p	0.227045	-4.05824	miRNA	Homo sapiens	---
mml-miR-146b-5p	0.227045	-4.05824	miRNA	Macaca mulatta	---
cfa-miR-146b	0.227045	-4.05824	miRNA	Canis familiaris	---
oan-miR-146b-5p	0.227045	-4.05824	miRNA	Ornithorhynchus anatinus	---
ptr-miR-146b	0.227045	-4.05824	miRNA	Pan troglodytes	---
mdo-miR-146b-5p	0.227045	-4.05824	miRNA	Monodelphis domestica	---
eca-miR-146b-5p	0.227045	-4.05824	miRNA	Equus caballus	---
ppy-miR-146b-5p	0.227045	-4.05824	miRNA	Pongo pygmaeus	---
pma-miR-146-5p	0.227045	-4.05824	miRNA	Petromyzon marinus	---
bta-miR-1839	0.140618	-4.04459	miRNA	Bos taurus	---
mml-miR-31-5p	0.0315127	-4.02886	miRNA	Macaca mulatta	---
ptr-miR-31	0.0315127	-4.02886	miRNA	Pan troglodytes	---
ggo-miR-31	0.0315127	-4.02886	miRNA	Gorilla gorilla	---
ppy-miR-31	0.0315127	-4.02886	miRNA	Pongo pygmaeus	---
mne-miR-31	0.0315127	-4.02886	miRNA	Macaca nemestrina	---
ppa-miR-31	0.0315127	-4.02886	miRNA	Pan paniscus	---
gga-miR-34a-5p	0.0493606	-3.93025	miRNA	Gallus gallus	---
xtr-miR-34a	0.0493606	-3.93025	miRNA	Xenopus tropicalis	---
mdo-miR-34a-5p	0.0493606	-3.93025	miRNA	Monodelphis domestica	---
mmu-miR-200a-3p	0.158268	-3.9139	miRNA	Mus musculus	mmu-mir-200b // chr4:156055681-156055750 (-) /// mmu-mir-200a // chr4:156054896-1560549
hsa-miR-200a-3p	0.158268	-3.9139	miRNA	Homo sapiens	hsa-mir-200b // chr1:1102484-1102578 (+) /// hsa-mir-200a // chr1:1103243-1103332 (+) /
rno-miR-200a-3p	0.158268	-3.9139	miRNA	Rattus norvegicus	rno-mir-200a // 5:172898220-172898308 (-) /// rno-mir-200b // 5:172898998-172899092 (-)
gga-miR-200a-3p	0.158268	-3.9139	miRNA	Gallus gallus	gga-mir-200a // chr21:2597927-2598013 (-) /// gga-mir-200b // chr21:2600252-2600336 (-)
dre-miR-200a	0.158268	-3.9139	miRNA	Danio rerio	dre-mir-429a // 23:24360698-24360779 (+) /// dre-mir-200a // 23:24359043-24359128 (+) /
fru-miR-200a	0.158268	-3.9139	miRNA	Fugu rubripes	fru-mir-429 // HE602537.1:1331221-1331296 (-) /// fru-mir-200a // HE602537.1:1332406-13
tni-miR-200a	0.158268	-3.9139	miRNA	Tetraodon nigroviridis	tni-mir-429 // Un_random:2992653-2992739 (+) /// tni-mir-200a // Un_random:2991451-2991
xtr-miR-200a	0.158268	-3.9139	miRNA	Xenopus tropicalis	xtr-mir-200a // GL173621.1:54405-54493 (+) /// xtr-mir-200b // GL173621.1:52729-52817 (
mdo-miR-200a-3p	0.158268	-3.9139	miRNA	Monodelphis domestica	mdo-mir-200b // chr4:389166960-389167027 (+) /// mdo-mir-200a // chr4:389169611-3891696
mml-miR-200a-3p	0.158268	-3.9139	miRNA	Macaca mulatta	mml-mir-200a // 1:4240772-4240861 (+) /// mml-mir-429 // 1:4241843-4241925 (+)
ptr-miR-200a	0.158268	-3.9139	miRNA	Pan troglodytes	---
eca-miR-200a	0.158268	-3.9139	miRNA	Equus caballus	eca-mir-200a // chr2:48454404-48454493 (-) /// eca-mir-200b // chr2:48455071-48455139 (
ppy-miR-200a	0.158268	-3.9139	miRNA	Pongo pygmaeus	ppy-mir-200a // 1:229422413-229422500 (-) /// ppy-mir-429 // 1:229421350-229421429 (-)
aca-miR-200a-3p	0.158268	-3.9139	miRNA	Anolis carolinensis	aca-mir-200a // GL343647.1:276643-276735 (+) /// aca-mir-200b // GL343647.1:274634-2747
ggo-miR-200a	0.158268	-3.9139	miRNA	Gorilla gorilla	ggo-mir-200b // 1:1033307-1033417 (+) /// ggo-mir-200a // 1:1034061-1034171 (+) /// ggo
dre-miR-210-3p	0.0746958	-3.90321	miRNA	Danio rerio	---
fru-miR-210	0.0746958	-3.90321	miRNA	Fugu rubripes	---
tni-miR-210	0.0746958	-3.90321	miRNA	Tetraodon nigroviridis	---
xtr-miR-210	0.0746958	-3.90321	miRNA	Xenopus tropicalis	---
mmu-miR-345-5p	0.0113647	-3.87597	miRNA	Mus musculus	---
sme-miR-31b-5p	0.0228995	-3.86206	miRNA	Schmidtea mediterranea	sme-mir-31b-2 // Contig27737:4917-4980 (+) /// sme-mir-31b-3 // Contig27737:5595-5658 (
mmu-miR-31-5p	0.0363512	-3.8114	miRNA	Mus musculus	---
rno-miR-31a-5p	0.0363512	-3.8114	miRNA	Rattus norvegicus	rno-mir-31a // 5:108497649-108497754 (-) /// rno-mir-31b // 5:108497643-108497760 (+)
cgr-miR-31-5p	0.0363512	-3.8114	miRNA	Cricetulus griseus	---
ssc-miR-31	0.0363512	-3.8114	miRNA	Sus scrofa	---
cgr-miR-425-3p	0.0166218	-3.80812	miRNA	Cricetulus griseus	---
oan-miR-31-5p	0.0817012	-3.78894	miRNA	Ornithorhynchus anatinus	---
pma-miR-200b-3p	0.189155	-3.75106	miRNA	Petromyzon marinus	---
mmu-miR-672-5p	0.00271108	-3.74912	miRNA	Mus musculus	---
rno-miR-672-5p	0.00271108	-3.74912	miRNA	Rattus norvegicus	---
eca-miR-672	0.00271108	-3.74912	miRNA	Equus caballus	---
cgr-miR-672	0.00271108	-3.74912	miRNA	Cricetulus griseus	---
pma-miR-31	0.0101116	-3.71989	miRNA	Petromyzon marinus	---
lgi-miR-183	0.156289	-3.69867	miRNA	Lottia gigantea	lgi-mir-182 // sca_71:757668-757768 (+) /// lgi-mir-183 // sca_71:756842-756942 (+)
hsa-miR-31-5p	0.0495717	-3.57268	miRNA	Homo sapiens	---
bta-miR-31	0.0495717	-3.57268	miRNA	Bos taurus	---
eca-miR-31	0.0495717	-3.57268	miRNA	Equus caballus	---
mdo-miR-10b-5p	0.214756	-3.53939	miRNA	Monodelphis domestica	---
mmu-miR-331-3p	0.0360198	-3.52265	miRNA	Mus musculus	---
rno-miR-331-3p	0.0360198	-3.52265	miRNA	Rattus norvegicus	---
hsa-miR-331-3p	0.0360198	-3.52265	miRNA	Homo sapiens	hsa-mir-331 // chr12:95702196-95702289 (+) /// hsa-mir-3685 // chr12:95703699-95703760
bta-miR-331-3p	0.0360198	-3.52265	miRNA	Bos taurus	---
mml-miR-331-3p	0.0360198	-3.52265	miRNA	Macaca mulatta	---
ptr-miR-331	0.0360198	-3.52265	miRNA	Pan troglodytes	---
cfa-miR-331	0.0360198	-3.52265	miRNA	Canis familiaris	---
eca-miR-331	0.0360198	-3.52265	miRNA	Equus caballus	---
ssc-miR-331-3p	0.0360198	-3.52265	miRNA	Sus scrofa	---
aja-miR-331	0.0360198	-3.52265	miRNA	Artibeus jamaicensis	---
mmu-miR-425-3p	0.0279312	-3.48291	miRNA	Mus musculus	mmu-mir-191 // chr9:108568319-108568392 (+) /// mmu-mir-425 // chr9:108568777-108568861
mmu-miR-29b-2-5p	0.0230265	-3.47056	miRNA	Mus musculus	mmu-mir-29c // chr1:195037547-195037634 (+) /// mmu-mir-29b-2 // chr1:195037040-1950371
gga-miR-10b-5p	0.245154	-3.44992	miRNA	Gallus gallus	gga-mir-10b // chr7:15780526-15780635 (-) /// gga-mir-1713 // chr7:15775767-15775865 (-
ggo-miR-10b	0.245154	-3.44992	miRNA	Gorilla gorilla	---
mne-miR-10b	0.245154	-3.44992	miRNA	Macaca nemestrina	---
ppa-miR-10b	0.245154	-3.44992	miRNA	Pan paniscus	---
xtr-miR-10b	0.245154	-3.44992	miRNA	Xenopus tropicalis	---
oan-miR-10b-5p	0.245154	-3.44992	miRNA	Ornithorhynchus anatinus	---
ssc-miR-10b	0.245154	-3.44992	miRNA	Sus scrofa	---
tgu-miR-10a-5p	0.245154	-3.44992	miRNA	Taeniopygia guttata	---
aca-miR-10b-5p	0.245154	-3.44992	miRNA	Anolis carolinensis	---
ola-miR-10b	0.245154	-3.44992	miRNA	Oryzias latipes	---
cgr-miR-10b-5p	0.245154	-3.44992	miRNA	Cricetulus griseus	---
ccr-miR-10b	0.245154	-3.44992	miRNA	Cyprinus carpio	---
ipu-miR-10b	0.245154	-3.44992	miRNA	Ictalurus punctatus	---
lgi-miR-182	0.119616	-3.38214	miRNA	Lottia gigantea	lgi-mir-182 // sca_71:757668-757768 (+) /// lgi-mir-183 // sca_71:756842-756942 (+)
sko-miR-375	0.0303478	-3.37919	miRNA	Saccoglossus kowalevskii	---
rno-miR-345-5p	0.0239153	-3.35744	miRNA	Rattus norvegicus	---
cgr-miR-1839-5p	0.125356	-3.34468	miRNA	Cricetulus griseus	---
mmu-miR-17-3p	0.134597	-3.25462	miRNA	Mus musculus	mmu-mir-18a // chr14:115043851-115043946 (+) /// mmu-mir-20a // chr14:115044157-1150442
ssc-miR-181d-5p	0.0726583	-3.23304	miRNA	Sus scrofa	ssc-mir-181c // chr2:65553664-65553750 (-) /// ssc-mir-181d // chr2:65553487-65553566 (
mmu-miR-874-3p	0.0340301	-3.2218	miRNA	Mus musculus	---
hsa-miR-874-3p	0.0340301	-3.2218	miRNA	Homo sapiens	---
rno-miR-874-3p	0.0340301	-3.2218	miRNA	Rattus norvegicus	---
mml-miR-874-3p	0.0340301	-3.2218	miRNA	Macaca mulatta	---
ptr-miR-874	0.0340301	-3.2218	miRNA	Pan troglodytes	---
bta-miR-874	0.0340301	-3.2218	miRNA	Bos taurus	---
cfa-miR-874	0.0340301	-3.2218	miRNA	Canis familiaris	---
eca-miR-874	0.0340301	-3.2218	miRNA	Equus caballus	---
ppy-miR-874	0.0340301	-3.2218	miRNA	Pongo pygmaeus	---
ggo-miR-874	0.0340301	-3.2218	miRNA	Gorilla gorilla	---
dme-miR-4955-5p	0.00570137	-3.22024	miRNA	Drosophila melanogaster	---		x
hhi-miR-183	0.10313	-3.20477	miRNA	Hippoglossus hippoglossus	---
mml-miR-183-3p	0.032029	-3.20361	miRNA	Macaca mulatta	mml-mir-182 // 3:167128479-167128590 (-) /// mml-mir-183 // 3:167134006-167134115 (-) /
ccr-miR-200a	0.13603	-3.20282	miRNA	Cyprinus carpio	---
ipu-miR-141	0.13603	-3.20282	miRNA	Ictalurus punctatus	---
ipu-miR-200a	0.13603	-3.20282	miRNA	Ictalurus punctatus	---
mmu-miR-10a-5p	0.283096	-3.18569	miRNA	Mus musculus	---
hsa-miR-10a-5p	0.283096	-3.18569	miRNA	Homo sapiens	---
rno-miR-10a-5p	0.283096	-3.18569	miRNA	Rattus norvegicus	---
ggo-miR-10a	0.283096	-3.18569	miRNA	Gorilla gorilla	---
ppy-miR-10a	0.283096	-3.18569	miRNA	Pongo pygmaeus	---
sla-miR-10a	0.283096	-3.18569	miRNA	Saguinus labiatus	---
age-miR-10a	0.283096	-3.18569	miRNA	Ateles geoffroyi	---
ppa-miR-10a	0.283096	-3.18569	miRNA	Pan paniscus	---
xtr-miR-10a	0.283096	-3.18569	miRNA	Xenopus tropicalis	---
bta-miR-10a	0.283096	-3.18569	miRNA	Bos taurus	bta-mir-10a // chr19:38549254-38549362 (+) /// bta-mir-2886 // chr19:38542846-38542920
mdo-miR-10a-5p	0.283096	-3.18569	miRNA	Monodelphis domestica	---
mml-miR-10a-5p	0.283096	-3.18569	miRNA	Macaca mulatta	---
ptr-miR-10a	0.283096	-3.18569	miRNA	Pan troglodytes	---
bfl-miR-10a-5p	0.283096	-3.18569	miRNA	Branchiostoma floridae	---
sko-miR-10	0.283096	-3.18569	miRNA	Saccoglossus kowalevskii	---
eca-miR-10a	0.283096	-3.18569	miRNA	Equus caballus	---
aca-miR-10a-5p	0.283096	-3.18569	miRNA	Anolis carolinensis	---
rno-miR-200c-3p	0.017606	-3.18184	miRNA	Rattus norvegicus	rno-mir-141 // 4:160840904-160840997 (-) /// rno-mir-200c // 4:160841344-160841412 (-)
eca-miR-182	0.176288	-3.17657	miRNA	Equus caballus	eca-mir-182 // chr4:84467059-84467133 (-) /// eca-mir-183 // chr4:84472003-84472071 (-)
hhi-miR-182	0.176288	-3.17657	miRNA	Hippoglossus hippoglossus	---
bmo-miR-3269	0.0203289	-3.17338	miRNA	Bombyx mori	---
aca-miR-99b-5p	0.276115	-3.16382	miRNA	Anolis carolinensis	aca-let-7c-2 // GL343604.1:264152-264250 (+) /// aca-mir-99b // GL343604.1:262454-26252
bfl-miR-31-5p	0.138458	-3.13709	miRNA	Branchiostoma floridae	---
bbe-miR-31-5p	0.138458	-3.13709	miRNA	Branchiostoma belcheri	---
mmu-miR-181d-5p	0.133197	-3.13211	miRNA	Mus musculus	mmu-mir-181c // chr8:84178873-84178961 (-) /// mmu-mir-181d // chr8:84178716-84178787 (
hsa-miR-181d-5p	0.133197	-3.13211	miRNA	Homo sapiens	hsa-mir-181c // chr19:13985513-13985622 (+) /// hsa-mir-181d // chr19:13985689-13985825
rno-miR-181d-5p	0.133197	-3.13211	miRNA	Rattus norvegicus	rno-mir-181c // 19:25667384-25667489 (+) /// rno-mir-181d // 19:25667567-25667649 (+)
mml-miR-181d	0.133197	-3.13211	miRNA	Macaca mulatta	mml-mir-181c // 19:13558499-13558608 (+) /// mml-mir-181d // 19:13558675-13558811 (+)
cfa-miR-181d	0.133197	-3.13211	miRNA	Canis familiaris	cfa-mir-181c // chr20:48593343-48593403 (-) /// cfa-mir-181d // chr20:48593158-48593221
ptr-miR-181d	0.133197	-3.13211	miRNA	Pan troglodytes	ptr-mir-181c // 19:14159270-14159379 (+) /// ptr-mir-181d // 19:14159447-14159582 (+)
bta-miR-181d	0.133197	-3.13211	miRNA	Bos taurus	bta-mir-181c // chr7:12915072-12915168 (+) /// bta-mir-181d // chr7:12915238-12915350 (
ppy-miR-181d	0.133197	-3.13211	miRNA	Pongo pygmaeus	ppy-mir-181c // 19:13988167-13988276 (+) /// ppy-mir-181d // 19:13988344-13988479 (+)
cgr-miR-181d-5p	0.133197	-3.13211	miRNA	Cricetulus griseus	---
ggo-miR-181d	0.133197	-3.13211	miRNA	Gorilla gorilla	ggo-mir-181c // 19:14145025-14145134 (+) /// ggo-mir-181d // 19:14145216-14145323 (+)
hsa-miR-425-3p	0.00416481	-3.07469	miRNA	Homo sapiens	hsa-mir-191 // chr3:49058051-49058142 (-) /// hsa-mir-425 // chr3:49057581-49057667 (-)
bta-miR-425-3p	0.00416481	-3.07469	miRNA	Bos taurus	bta-mir-191 // chr22:51543470-51543560 (+) /// bta-mir-425 // chr22:51543952-51544038 (
ssc-miR-425-3p	0.00416481	-3.07469	miRNA	Sus scrofa	ssc-mir-191 // chr13:34898601-34898680 (-) /// ssc-mir-425 // chr13:34898111-34898190 (
dre-miR-10a-5p	0.263605	-3.06405	miRNA	Danio rerio	---
cfa-miR-10a	0.263605	-3.06405	miRNA	Canis familiaris	---
oan-miR-10a-5p	0.263605	-3.06405	miRNA	Ornithorhynchus anatinus	---
gga-miR-10a-5p	0.263605	-3.06405	miRNA	Gallus gallus	---
tca-miR-10-5p	0.263605	-3.06405	miRNA	Tribolium castaneum	---
lgi-miR-10	0.263605	-3.06405	miRNA	Lottia gigantea	---
lmi-miR-10-5p	0.263605	-3.06405	miRNA	Locusta migratoria	---
dpu-miR-10	0.263605	-3.06405	miRNA	Daphnia pulex	---
isc-miR-10	0.263605	-3.06405	miRNA	Ixodes scapularis	---
ssc-miR-10a-5p	0.263605	-3.06405	miRNA	Sus scrofa	---
cgr-miR-10a-5p	0.263605	-3.06405	miRNA	Cricetulus griseus	---
ipu-miR-10a	0.263605	-3.06405	miRNA	Ictalurus punctatus	---
bbe-miR-10a-5p	0.263605	-3.06405	miRNA	Branchiostoma belcheri	---
mmu-miR-10b-5p	0.279679	-3.06257	miRNA	Mus musculus	---
hsa-miR-10b-5p	0.279679	-3.06257	miRNA	Homo sapiens	---
dre-miR-10b	0.279679	-3.06257	miRNA	Danio rerio	---
fru-miR-10b	0.279679	-3.06257	miRNA	Fugu rubripes	---
tni-miR-10b	0.279679	-3.06257	miRNA	Tetraodon nigroviridis	---
bta-miR-10b	0.279679	-3.06257	miRNA	Bos taurus	---
mml-miR-10b-5p	0.279679	-3.06257	miRNA	Macaca mulatta	mml-mir-10b // 12:39792044-39792153 (+) /// mml-mir-7164 // 12:39791649-39791698 (+)
ptr-miR-10b	0.279679	-3.06257	miRNA	Pan troglodytes	---
eca-miR-10b	0.279679	-3.06257	miRNA	Equus caballus	---
ppy-miR-10b	0.279679	-3.06257	miRNA	Pongo pygmaeus	---
mmu-miR-298-5p	0.0940852	-3.04383	miRNA	Mus musculus	mmu-mir-296 // chr2:174267047-174267125 (-) /// mmu-mir-298 // chr2:174267504-174267585
rno-miR-298-5p	0.0940852	-3.04383	miRNA	Rattus norvegicus	rno-mir-296 // 3:165193820-165193897 (-) /// rno-mir-298 // 3:165194273-165194354 (-)
ggo-miR-331	0.0790909	-3.00292	miRNA	Gorilla gorilla	---
mml-miR-7192-5p	0.0460331	-2.9803	miRNA	Macaca mulatta	---
ola-miR-455-3p	0.0609783	-2.98008	miRNA	Oryzias latipes	---
hsa-miR-29b-2-5p	0.0382456	-2.97936	miRNA	Homo sapiens	hsa-mir-29b-2 // chr1:207975788-207975868 (-) /// hsa-mir-29c // chr1:207975197-2079752
rno-miR-29b-2-5p	0.0382456	-2.97936	miRNA	Rattus norvegicus	rno-mir-29b-2 // 13:110967520-110967600 (+) /// rno-mir-29c // 13:110968048-110968135 (
mmu-miR-7033-5p	0.368499	-2.93742	miRNA	Mus musculus	---
mmu-miR-183-3p	0.0430453	-2.89683	miRNA	Mus musculus	mmu-mir-182 // chr6:30165918-30165992 (-) /// mmu-mir-183 // chr6:30169668-30169737 (-)
hsa-miR-183-3p	0.0430453	-2.89683	miRNA	Homo sapiens	hsa-mir-96 // chr7:129414532-129414609 (-) /// hsa-mir-182 // chr7:129410223-129410332
gga-miR-200b-5p	0.0903921	-2.88865	miRNA	Gallus gallus	gga-mir-200a // chr21:2597927-2598013 (-) /// gga-mir-200b // chr21:2600252-2600336 (-)
mmu-miR-210-5p	0.323552	-2.88304	miRNA	Mus musculus	---
cgr-miR-210-5p	0.323552	-2.88304	miRNA	Cricetulus griseus	---
mdo-miR-455-3p	0.0434274	-2.88107	miRNA	Monodelphis domestica	---
gga-miR-183	0.035083	-2.84629	miRNA	Gallus gallus	---
dre-miR-183	0.035083	-2.84629	miRNA	Danio rerio	dre-mir-182 // 4:14141057-14141124 (+) /// dre-mir-183 // 4:14139958-14140055 (+) /// d
ssc-miR-183	0.035083	-2.84629	miRNA	Sus scrofa	ssc-mir-183 // chr18:20030651-20030720 (+) /// ssc-mir-182 // chr18:20035212-20035295 (
mml-miR-183-5p	0.035083	-2.84629	miRNA	Macaca mulatta	mml-mir-182 // 3:167128479-167128590 (-) /// mml-mir-183 // 3:167134006-167134115 (-) /
ptr-miR-183	0.035083	-2.84629	miRNA	Pan troglodytes	ptr-mir-183 // 7:131254007-131254116 (-) /// ptr-mir-96 // 7:131253794-131253871 (-) //
ggo-miR-183	0.035083	-2.84629	miRNA	Gorilla gorilla	ggo-mir-183 // 7:127933098-127933207 (-) /// ggo-mir-96 // 7:127932885-127932962 (-) //
sla-miR-183	0.035083	-2.84629	miRNA	Saguinus labiatus	---
mne-miR-183	0.035083	-2.84629	miRNA	Macaca nemestrina	---
ppa-miR-183	0.035083	-2.84629	miRNA	Pan paniscus	---
fru-miR-183	0.035083	-2.84629	miRNA	Fugu rubripes	fru-mir-183 // HE602552.1:5208013-5208082 (-) /// fru-mir-96 // HE602552.1:5207770-5207
tni-miR-183	0.035083	-2.84629	miRNA	Tetraodon nigroviridis	tni-mir-183 // 19:3385637-3385706 (-) /// tni-mir-96 // 19:3385386-3385463 (-) /// tni-
xtr-miR-183	0.035083	-2.84629	miRNA	Xenopus tropicalis	xtr-mir-182 // GL172647.1:1012293-1012397 (-) /// xtr-mir-183 // GL172647.1:1016139-101
mdo-miR-183-5p	0.035083	-2.84629	miRNA	Monodelphis domestica	mdo-mir-182 // chr8:189660601-189660671 (-) /// mdo-mir-183 // chr8:189668265-189668352
cin-miR-183-5p	0.035083	-2.84629	miRNA	Ciona intestinalis	cin-mir-183 // scaffold_36:549852-549931 (+) /// cin-mir-96 // scaffold_36:550854-55090
bta-miR-183	0.035083	-2.84629	miRNA	Bos taurus	bta-mir-182 // chr4:94406700-94406810 (-) /// bta-mir-183 // chr4:94411431-94411500 (-)
pma-miR-183-5p	0.035083	-2.84629	miRNA	Petromyzon marinus	---
ccr-miR-183	0.035083	-2.84629	miRNA	Cyprinus carpio	---
rno-miR-200a-5p	0.16519	-2.82682	miRNA	Rattus norvegicus	rno-mir-200a // 5:172898220-172898308 (-) /// rno-mir-200b // 5:172898998-172899092 (-)
mml-miR-187-5p	0.0344232	-2.82669	miRNA	Macaca mulatta	---
cgr-miR-141	0.257084	-2.79901	miRNA	Cricetulus griseus	---
tgu-miR-425-5p	0.272599	-2.76664	miRNA	Taeniopygia guttata	tgu-mir-425 // chr12:12254268-12254356 (+) /// tgu-mir-2970 // chr12:12254481-12254632
mmu-miR-200a-5p	0.23689	-2.72711	miRNA	Mus musculus	mmu-mir-200b // chr4:156055681-156055750 (-) /// mmu-mir-200a // chr4:156054896-1560549
hsa-miR-200a-5p	0.23689	-2.72711	miRNA	Homo sapiens	hsa-mir-200b // chr1:1102484-1102578 (+) /// hsa-mir-200a // chr1:1103243-1103332 (+) /
cfa-miR-200a	0.23689	-2.72711	miRNA	Canis familiaris	cfa-mir-429 // chr5:56370509-56370593 (+) /// cfa-mir-200b // chr5:56368400-56368479 (+
mml-miR-200a-5p	0.23689	-2.72711	miRNA	Macaca mulatta	mml-mir-200a // 1:4240772-4240861 (+) /// mml-mir-429 // 1:4241843-4241925 (+)
mmu-miR-99b-3p	0.00362281	-2.71028	miRNA	Mus musculus	mmu-mir-99b // chr17:17830188-17830257 (+) /// mmu-mir-125a // chr17:17830812-17830879
hsa-miR-99b-3p	0.00362281	-2.71028	miRNA	Homo sapiens	hsa-let-7e // chr19:52196039-52196117 (+) /// hsa-mir-125a // chr19:52196507-52196592 (
rno-miR-99b-3p	0.00362281	-2.71028	miRNA	Rattus norvegicus	rno-let-7e // 1:56487134-56487226 (+) /// rno-mir-99b // 1:56486969-56487038 (+) /// rn
gga-miR-29b-2-5p	0.0530424	-2.69774	miRNA	Gallus gallus	gga-mir-29c // chr26:2640705-2640793 (-) /// gga-mir-29b-2 // chr26:2641616-2641695 (-)
mml-miR-29b-2-5p	0.0530424	-2.69774	miRNA	Macaca mulatta	mml-mir-29b-2 // 1:162574142-162574222 (+) /// mml-mir-29c // 1:162574726-162574813 (+)
bfl-miR-200a	0.19829	-2.69518	miRNA	Branchiostoma floridae	bfl-mir-200a // Bf_V2_211:361501-361601 (-) /// bfl-mir-200b // Bf_V2_211:355968-356065
bbe-miR-200a-5p	0.19829	-2.69518	miRNA	Branchiostoma belcheri	---
cfa-miR-345	0.0253204	-2.68534	miRNA	Canis familiaris	---
mmu-miR-187-5p	0.03587	-2.67722	miRNA	Mus musculus	---
aca-miR-425-5p	0.0876807	-2.66802	miRNA	Anolis carolinensis	aca-mir-191 // 2:187865095-187865184 (-) /// aca-mir-2970 // 2:187861413-187861498 (-)
mmu-miR-191-5p	1.24037e-05	-2.65916	miRNA	Mus musculus	mmu-mir-191 // chr9:108568319-108568392 (+) /// mmu-mir-425 // chr9:108568777-108568861
hsa-miR-191-5p	1.24037e-05	-2.65916	miRNA	Homo sapiens	hsa-mir-191 // chr3:49058051-49058142 (-) /// hsa-mir-425 // chr3:49057581-49057667 (-)
rno-miR-191a-5p	1.24037e-05	-2.65916	miRNA	Rattus norvegicus	rno-mir-191a // 8:113614360-113614450 (+) /// rno-mir-425 // 8:113614817-113614899 (+)
bta-miR-191	1.24037e-05	-2.65916	miRNA	Bos taurus	bta-mir-191 // chr22:51543470-51543560 (+) /// bta-mir-425 // chr22:51543952-51544038 (
mml-miR-191-5p	1.24037e-05	-2.65916	miRNA	Macaca mulatta	mml-mir-191 // 2:87437240-87437331 (+) /// mml-mir-425 // 2:87437713-87437799 (+)
ptr-miR-191	1.24037e-05	-2.65916	miRNA	Pan troglodytes	ptr-mir-191 // 3:49785235-49785325 (-) /// ptr-mir-425 // 3:49784765-49784850 (-)
eca-miR-191	1.24037e-05	-2.65916	miRNA	Equus caballus	---
ssc-miR-191	1.24037e-05	-2.65916	miRNA	Sus scrofa	ssc-mir-191 // chr13:34898601-34898680 (-) /// ssc-mir-425 // chr13:34898111-34898190 (
ppy-miR-191	1.24037e-05	-2.65916	miRNA	Pongo pygmaeus	ppy-mir-191 // 3:97473062-97473153 (+) /// ppy-mir-425 // 3:97473537-97473623 (+)
aca-miR-191-5p	1.24037e-05	-2.65916	miRNA	Anolis carolinensis	aca-mir-191 // 2:187865095-187865184 (-) /// aca-mir-2970 // 2:187861413-187861498 (-)
cgr-miR-191-5p	1.24037e-05	-2.65916	miRNA	Cricetulus griseus	---
xtr-miR-191	0.000221889	-2.65832	miRNA	Xenopus tropicalis	xtr-mir-425 // GL172680.1:1420290-1420366 (+) /// xtr-mir-191 // GL172680.1:1417075-141
mdo-miR-191-5p	0.000221889	-2.65832	miRNA	Monodelphis domestica	mdo-mir-191 // chr6:201970817-201970890 (-) /// mdo-mir-425 // chr6:201968551-201968635
cfa-miR-191	0.000221889	-2.65832	miRNA	Canis familiaris	cfa-mir-191 // chr20:40144135-40144198 (+) /// cfa-mir-425 // chr20:40144613-40144675 (
oan-miR-191-5p	0.000221889	-2.65832	miRNA	Ornithorhynchus anatinus	oan-mir-191 // Ultra32:73507-73620 (+) /// oan-mir-425 // Ultra32:75903-76005 (+)
oar-miR-191	0.000221889	-2.65832	miRNA	Ovis aries	---
mtr-miR2606c	0.0152435	-2.6338	miRNA	Medicago truncatula	---
xtr-miR-187	0.00934987	-2.62935	miRNA	Xenopus tropicalis	---
oan-miR-187-3p	0.00934987	-2.62935	miRNA	Ornithorhynchus anatinus	---
aca-miR-187-3p	0.00934987	-2.62935	miRNA	Anolis carolinensis	---
oan-miR-106-5p	0.422534	-2.62877	miRNA	Ornithorhynchus anatinus	oan-mir-106 // 6:8561054-8561167 (+) /// oan-mir-18 // 6:8561213-8561342 (+) /// oan-mi
oar-miR-106a	0.422534	-2.62877	miRNA	Ovis aries	---
dre-miR-20b	0.400649	-2.6127	miRNA	Danio rerio	dre-mir-20b // 14:32337046-32337139 (-) /// dre-mir-18c // 14:32337255-32337339 (-) ///
ssc-miR-20b	0.400649	-2.6127	miRNA	Sus scrofa	ssc-mir-106a // chrX:126200183-126200263 (-) /// ssc-mir-92a-2 // chrX:126199512-126199
mtr-miR5238	0.0458967	-2.59351	miRNA	Medicago truncatula	---
rno-miR-210-5p	0.0860235	-2.57902	miRNA	Rattus norvegicus	rno-mir-210 // 1:201415656-201415765 (-) /// rno-mir-3574 // 1:201415650-201415767 (+)
mmu-miR-200c-3p	0.00339555	-2.57172	miRNA	Mus musculus	mmu-mir-141 // chr6:124717914-124717985 (-) /// mmu-mir-200c // chr6:124718322-12471839
hsa-miR-200c-3p	0.00339555	-2.57172	miRNA	Homo sapiens	hsa-mir-141 // chr12:7073260-7073354 (+) /// hsa-mir-200c // chr12:7072862-7072929 (+)
bta-miR-200c	0.00339555	-2.57172	miRNA	Bos taurus	bta-mir-200c // chr5:103859436-103859500 (-) /// bta-mir-141 // chr5:103859005-10385909
cfa-miR-200c	0.00339555	-2.57172	miRNA	Canis familiaris	cfa-mir-200c // chr27:38082097-38082159 (-) /// cfa-mir-141 // chr27:38081668-38081753
eca-miR-200c	0.00339555	-2.57172	miRNA	Equus caballus	eca-mir-141 // chr6:34423490-34423561 (+) /// eca-mir-200c // chr6:34423081-34423144 (+
cgr-miR-200c	0.00339555	-2.57172	miRNA	Cricetulus griseus	---
ptr-miR-200c	0.00339555	-2.57172	miRNA	Pan troglodytes	ptr-mir-141-1 // 12:7135226-7135319 (+) /// ptr-mir-200c // 12:7134801-7134909 (+)
gga-miR-200b-3p	0.117221	-2.5704	miRNA	Gallus gallus	gga-mir-200a // chr21:2597927-2598013 (-) /// gga-mir-200b // chr21:2600252-2600336 (-)
xtr-miR-200b	0.117221	-2.5704	miRNA	Xenopus tropicalis	xtr-mir-200a // GL173621.1:54405-54493 (+) /// xtr-mir-200b // GL173621.1:52729-52817 (
oan-miR-200b-3p	0.117221	-2.5704	miRNA	Ornithorhynchus anatinus	oan-mir-1349 // Contig19080:2589-2682 (-) /// oan-mir-200a // Contig19080:5482-5595 (-)
tgu-miR-200b-3p	0.117221	-2.5704	miRNA	Taeniopygia guttata	tgu-mir-200a // chr21:5894308-5894400 (+) /// tgu-mir-200b // chr21:5892896-5892968 (+)
ipu-miR-200b	0.117221	-2.5704	miRNA	Ictalurus punctatus	---
odi-miR-31	0.275404	-2.54797	miRNA	Oikopleura dioica	---
bbe-miR-183-5p	0.021734	-2.53992	miRNA	Branchiostoma belcheri	---
dre-miR-182-5p	0.208254	-2.53976	miRNA	Danio rerio	dre-mir-182 // 4:14141057-14141124 (+) /// dre-mir-183 // 4:14139958-14140055 (+) /// d
mml-miR-182	0.208254	-2.53976	miRNA	Macaca mulatta	mml-mir-182 // 3:167128479-167128590 (-) /// mml-mir-183 // 3:167134006-167134115 (-) /
ppy-miR-182	0.208254	-2.53976	miRNA	Pongo pygmaeus	ppy-mir-182 // 7:126686148-126686259 (-) /// ppy-mir-96 // 7:126690695-126690772 (-) //
xtr-miR-182-5p	0.208254	-2.53976	miRNA	Xenopus tropicalis	xtr-mir-182 // GL172647.1:1012293-1012397 (-) /// xtr-mir-183 // GL172647.1:1016139-101
mdo-miR-182-5p	0.208254	-2.53976	miRNA	Monodelphis domestica	mdo-mir-182 // chr8:189660601-189660671 (-) /// mdo-mir-183 // chr8:189668265-189668352
oan-miR-182-5p	0.208254	-2.53976	miRNA	Ornithorhynchus anatinus	oan-mir-96 // 10:4568763-4568871 (-) /// oan-mir-183 // 10:4569067-4569197 (-) /// oan-
aca-miR-182-5p	0.208254	-2.53976	miRNA	Anolis carolinensis	---
ggo-miR-182	0.208254	-2.53976	miRNA	Gorilla gorilla	ggo-mir-183 // 7:127933098-127933207 (-) /// ggo-mir-96 // 7:127932885-127932962 (-) //
pol-miR-182-5p	0.208254	-2.53976	miRNA	Paralichthys olivaceus	---
ipu-miR-182	0.208254	-2.53976	miRNA	Ictalurus punctatus	---
bmo-miR-2778d-3p	0.135849	-2.53069	miRNA	Bombyx mori	bmo-mir-2778a-1 // scaffold8829:511-587 (+) /// bmo-mir-2778d // scaffold8829:662-737 (
hsa-miR-182-5p	0.133617	-2.52026	miRNA	Homo sapiens	hsa-mir-96 // chr7:129414532-129414609 (-) /// hsa-mir-182 // chr7:129410223-129410332
ptr-miR-182	0.133617	-2.52026	miRNA	Pan troglodytes	ptr-mir-183 // 7:131254007-131254116 (-) /// ptr-mir-96 // 7:131253794-131253871 (-) //
bta-miR-182	0.133617	-2.52026	miRNA	Bos taurus	bta-mir-182 // chr4:94406700-94406810 (-) /// bta-mir-183 // chr4:94411431-94411500 (-)
cfa-miR-182	0.133617	-2.52026	miRNA	Canis familiaris	cfa-mir-183 // chr14:7068542-7068603 (+) /// cfa-mir-182 // chr14:7072705-7072796 (+) /
pma-miR-182	0.133617	-2.52026	miRNA	Petromyzon marinus	---
ssc-miR-182	0.133617	-2.52026	miRNA	Sus scrofa	ssc-mir-183 // chr18:20030651-20030720 (+) /// ssc-mir-182 // chr18:20035212-20035295 (
cfa-miR-138b	0.181146	-2.51641	miRNA	Canis familiaris	---
mmu-miR-125a-3p	0.0315889	-2.50211	miRNA	Mus musculus	mmu-mir-99b // chr17:17830188-17830257 (+) /// mmu-mir-125a // chr17:17830812-17830879
hsa-miR-125a-3p	0.0315889	-2.50211	miRNA	Homo sapiens	hsa-let-7e // chr19:52196039-52196117 (+) /// hsa-mir-125a // chr19:52196507-52196592 (
rno-miR-125a-3p	0.0315889	-2.50211	miRNA	Rattus norvegicus	rno-let-7e // 1:56487134-56487226 (+) /// rno-mir-99b // 1:56486969-56487038 (+) /// rn
mml-miR-125a-3p	0.0315889	-2.50211	miRNA	Macaca mulatta	mml-let-7e // 19:57751035-57751113 (+) /// mml-mir-99b // 19:57750860-57750929 (+) ///
ptr-miR-125a	0.0315889	-2.50211	miRNA	Pan troglodytes	ptr-let-7e // 19:56580917-56580994 (+) /// ptr-mir-125a // 19:56581386-56581470 (+) ///
eca-miR-125a-3p	0.0315889	-2.50211	miRNA	Equus caballus	eca-let-7e // chr10:21371067-21371145 (+) /// eca-mir-125a // chr10:21371573-21371640 (
ppy-miR-125a-3p	0.0315889	-2.50211	miRNA	Pongo pygmaeus	ppy-let-7e // 19:53226596-53226674 (+) /// ppy-mir-125a // 19:53227066-53227151 (+)
mmu-miR-671-3p	0.00744037	-2.47448	miRNA	Mus musculus	---
hsa-miR-671-3p	0.00744037	-2.47448	miRNA	Homo sapiens	---
rno-miR-671	0.00744037	-2.47448	miRNA	Rattus norvegicus	---
mml-miR-671-3p	0.00744037	-2.47448	miRNA	Macaca mulatta	---
ptr-miR-671	0.00744037	-2.47448	miRNA	Pan troglodytes	---
cfa-miR-671	0.00744037	-2.47448	miRNA	Canis familiaris	---
eca-miR-671-3p	0.00744037	-2.47448	miRNA	Equus caballus	---
ppy-miR-671-3p	0.00744037	-2.47448	miRNA	Pongo pygmaeus	---
cgr-miR-671-3p	0.00744037	-2.47448	miRNA	Cricetulus griseus	---
ggo-miR-671	0.00744037	-2.47448	miRNA	Gorilla gorilla	---
ssc-miR-671-3p	0.00744037	-2.47448	miRNA	Sus scrofa	---
aja-miR-671	0.00744037	-2.47448	miRNA	Artibeus jamaicensis	---
mml-miR-200c-3p	0.0159366	-2.45153	miRNA	Macaca mulatta	mml-mir-200c // 11:7147089-7147156 (+) /// mml-mir-141 // 11:7147486-7147580 (+)
ggo-miR-200c	0.0159366	-2.45153	miRNA	Gorilla gorilla	ggo-mir-200c // 12:7165271-7165337 (+) /// ggo-mir-141 // 12:7165667-7165761 (+)
ppy-miR-200c	0.0159366	-2.45153	miRNA	Pongo pygmaeus	ppy-mir-200c // 12:7199699-7199766 (+) /// ppy-mir-141 // 12:7200096-7200190 (+)
mmu-mir-677	0.42153	-2.44515	stem-loop	Mus musculus	---
mdo-miR-200c-3p	0.0129674	-2.43709	miRNA	Monodelphis domestica	mdo-mir-200c // chr8:108475449-108475516 (+) /// mdo-mir-141 // chr8:108475859-10847592
oar-miR-200c	0.0129674	-2.43709	miRNA	Ovis aries	---
oar-miR-10b	0.376584	-2.43633	miRNA	Ovis aries	---
ath-miR837-3p	0.185999	-2.41968	miRNA	Arabidopsis thaliana	---
mdo-miR-31-5p	0.289302	-2.41216	miRNA	Monodelphis domestica	---
ssc-miR-345-3p	0.0122926	-2.35603	miRNA	Sus scrofa	---
ggo-miR-191	0.00321699	-2.3527	miRNA	Gorilla gorilla	---
gga-miR-106-5p	0.394015	-2.33368	miRNA	Gallus gallus	gga-mir-18b // chr4:3946499-3946582 (-) /// gga-mir-106 // chr4:3946630-3946710 (-) ///
bta-miR-106a	0.394015	-2.33368	miRNA	Bos taurus	bta-mir-18b // chrX:17918368-17918442 (-) /// bta-mir-106a // chrX:17918527-17918607 (-
mdo-miR-100-5p	0.32018	-2.32114	miRNA	Monodelphis domestica	mdo-mir-100 // chr4:226180101-226180180 (+) /// mdo-let-7a-2 // chr4:226185493-22618556
tgu-miR-100-5p	0.32018	-2.32114	miRNA	Taeniopygia guttata	tgu-mir-100-1 // chr24:3146829-3146939 (-) /// tgu-mir-100-2 // chr24:3149999-3150109 (
sha-miR-100	0.32018	-2.32114	miRNA	Sarcophilus harrisii	sha-mir-100 // GL849656.1:1017612-1017761 (+) /// sha-let-7a // GL849656.1:1022775-1022
cgr-miR-100-5p	0.32018	-2.32114	miRNA	Cricetulus griseus	---
ccr-miR-100	0.32018	-2.32114	miRNA	Cyprinus carpio	---
bta-miR-200b	0.122182	-2.31461	miRNA	Bos taurus	bta-mir-200a // chr16:52521324-52521409 (-) /// bta-mir-200b // chr16:52521992-52522050
ola-miR-200b	0.122182	-2.31461	miRNA	Oryzias latipes	ola-mir-200a // 7:217696-217792 (-) /// ola-mir-200b // 7:217985-218082 (-)
oar-miR-200b	0.122182	-2.31461	miRNA	Ovis aries	oar-mir-200a // chr12:49397298-49397383 (-) /// oar-mir-200b // chr12:49397881-49397939
cgr-miR-182	0.0751579	-2.30298	miRNA	Cricetulus griseus	---
bfl-miR-125a-3p	0.405961	-2.2908	miRNA	Branchiostoma floridae	bfl-let-7a-2 // Bf_V2_28:2707847-2707945 (+) /// bfl-mir-100 // Bf_V2_28:2705733-270583
bbe-miR-125a-3p	0.405961	-2.2908	miRNA	Branchiostoma belcheri	---
mmu-miR-99b-5p	0.0137445	-2.26203	miRNA	Mus musculus	mmu-mir-99b // chr17:17830188-17830257 (+) /// mmu-mir-125a // chr17:17830812-17830879
hsa-miR-99b-5p	0.0137445	-2.26203	miRNA	Homo sapiens	hsa-let-7e // chr19:52196039-52196117 (+) /// hsa-mir-125a // chr19:52196507-52196592 (
rno-miR-99b-5p	0.0137445	-2.26203	miRNA	Rattus norvegicus	rno-let-7e // 1:56487134-56487226 (+) /// rno-mir-99b // 1:56486969-56487038 (+) /// rn
bta-miR-99b	0.0137445	-2.26203	miRNA	Bos taurus	bta-mir-125a // chr18:58015535-58015620 (+) /// bta-let-7e // chr18:58015036-58015114 (
ssc-miR-99b	0.0137445	-2.26203	miRNA	Sus scrofa	ssc-mir-99b // chr6:51858217-51858286 (+) /// ssc-let-7e // chr6:51858376-51858455 (+)
mml-miR-99b-5p	0.0137445	-2.26203	miRNA	Macaca mulatta	mml-let-7e // 19:57751035-57751113 (+) /// mml-mir-99b // 19:57750860-57750929 (+) ///
cfa-miR-99b	0.0137445	-2.26203	miRNA	Canis familiaris	cfa-mir-99b // chr1:105400925-105400984 (-) /// cfa-let-7e // chr1:105400740-105400806
ptr-miR-99b	0.0137445	-2.26203	miRNA	Pan troglodytes	ptr-let-7e // 19:56580917-56580994 (+) /// ptr-mir-125a // 19:56581386-56581470 (+) ///
eca-miR-99b	0.0137445	-2.26203	miRNA	Equus caballus	eca-let-7e // chr10:21371067-21371145 (+) /// eca-mir-125a // chr10:21371573-21371640 (
ola-miR-106a	0.443539	-2.26026	miRNA	Oryzias latipes	ola-mir-106a // 10:2001187-2001293 (+) /// ola-mir-19d // 10:2001485-2001577 (+)
api-miR-210	0.0786553	-2.25585	miRNA	Acyrthosiphon pisum	---
bta-miR-181c	0.0963067	-2.23759	miRNA	Bos taurus	bta-mir-181c // chr7:12915072-12915168 (+) /// bta-mir-181d // chr7:12915238-12915350 (
mmu-miR-182-5p	0.0401049	-2.21961	miRNA	Mus musculus	mmu-mir-182 // chr6:30165918-30165992 (-) /// mmu-mir-183 // chr6:30169668-30169737 (-)
rno-miR-182	0.0401049	-2.21961	miRNA	Rattus norvegicus	rno-mir-96 // 4:57074891-57074996 (-) /// rno-mir-183 // 4:57075094-57075203 (-) /// rn
cfa-miR-652	0.0190404	-2.21495	miRNA	Canis familiaris	---
cel-miR-72-5p	0.249344	-2.21397	miRNA	Caenorhabditis elegans	---
bma-miR-72	0.249344	-2.21397	miRNA	Brugia malayi	---
asu-miR-72-5p	0.249344	-2.21397	miRNA	Ascaris suum	---
hco-miR-72	0.249344	-2.21397	miRNA	Haemonchus contortus	---
sha-miR-30e	0.343285	-2.18279	miRNA	Sarcophilus harrisii	sha-mir-30e // GL849784.1:535960-536109 (+) /// sha-mir-30c // GL849784.1:539136-539285
mmu-miR-181a-2-3p	0.0328804	-2.1771	miRNA	Mus musculus	mmu-mir-181a-2 // chr2:38852735-38852810 (+) /// mmu-mir-181b-2 // chr2:38853830-388539
bmo-miR-2778b-3p	0.195744	-2.17101	miRNA	Bombyx mori	bmo-mir-2778a-1 // scaffold18435:67-143 (-) /// bmo-mir-2778b // scaffold18435:218-294
mmu-miR-3535	0.0832564	-2.1609	miRNA	Mus musculus	---
mmu-miR-330-3p	0.0410232	-2.1583	miRNA	Mus musculus	---
rno-miR-330-3p	0.0410232	-2.1583	miRNA	Rattus norvegicus	---
pma-let-7b-5p	0.00884719	-2.15586	miRNA	Petromyzon marinus	---
tur-miR-5736b-3p	0.0491118	-2.15395	miRNA	Tetranychus urticae	---
mmu-miR-652-3p	0.00837227	-2.14466	miRNA	Mus musculus	---
hsa-miR-652-3p	0.00837227	-2.14466	miRNA	Homo sapiens	---
rno-miR-652-3p	0.00837227	-2.14466	miRNA	Rattus norvegicus	---
mml-miR-652	0.00837227	-2.14466	miRNA	Macaca mulatta	---
ptr-miR-652	0.00837227	-2.14466	miRNA	Pan troglodytes	---
eca-miR-652	0.00837227	-2.14466	miRNA	Equus caballus	---
ppy-miR-652	0.00837227	-2.14466	miRNA	Pongo pygmaeus	---
cgr-miR-652-3p	0.00837227	-2.14466	miRNA	Cricetulus griseus	---
ggo-miR-652	0.00837227	-2.14466	miRNA	Gorilla gorilla	---
bta-miR-652	0.00837227	-2.14466	miRNA	Bos taurus	---
rno-mir-182	0.0655649	-2.13827	stem-loop	Rattus norvegicus	rno-mir-96 // 4:57074891-57074996 (-) /// rno-mir-183 // 4:57075094-57075203 (-) /// rn
pma-miR-103a	0.224897	-2.12863	miRNA	Petromyzon marinus	---
cin-miR-92b-5p	0.302246	-2.11641	miRNA	Ciona intestinalis	cin-mir-92b // 1p:2635676-2635776 (-) /// cin-mir-92e // 1p:2635396-2635447 (-) /// cin
gga-miR-146b-5p	0.435337	-2.10927	miRNA	Gallus gallus	---
tgu-miR-146b-5p	0.435337	-2.10927	miRNA	Taeniopygia guttata	---
mmu-miR-324-5p	0.0395029	-2.09745	miRNA	Mus musculus	---
rno-miR-324-5p	0.0395029	-2.09745	miRNA	Rattus norvegicus	---
hsa-miR-324-5p	0.0395029	-2.09745	miRNA	Homo sapiens	---
mml-miR-324-5p	0.0395029	-2.09745	miRNA	Macaca mulatta	---
bta-miR-324	0.0395029	-2.09745	miRNA	Bos taurus	---
cfa-miR-324	0.0395029	-2.09745	miRNA	Canis familiaris	---
eca-miR-324-5p	0.0395029	-2.09745	miRNA	Equus caballus	---
ssc-miR-324	0.0395029	-2.09745	miRNA	Sus scrofa	---
ppy-miR-324-5p	0.0395029	-2.09745	miRNA	Pongo pygmaeus	---
spu-miR-10	0.246526	-2.09651	miRNA	Strongylocentrotus purpuratus	---
bdi-miR1878-5p	0.122916	-2.0906	miRNA	Brachypodium distachyon	---
sbi-miR6232b-3p	0.167283	-2.0876	miRNA	Sorghum bicolor	---
mmu-miR-200b-3p	0.172893	-2.07965	miRNA	Mus musculus	mmu-mir-200b // chr4:156055681-156055750 (-) /// mmu-mir-200a // chr4:156054896-1560549
hsa-miR-200b-3p	0.172893	-2.07965	miRNA	Homo sapiens	hsa-mir-200b // chr1:1102484-1102578 (+) /// hsa-mir-200a // chr1:1103243-1103332 (+) /
dre-miR-200b	0.172893	-2.07965	miRNA	Danio rerio	dre-mir-429a // 23:24360698-24360779 (+) /// dre-mir-200a // 23:24359043-24359128 (+) /
fru-miR-200b	0.172893	-2.07965	miRNA	Fugu rubripes	fru-mir-429 // HE602537.1:1331221-1331296 (-) /// fru-mir-200a // HE602537.1:1332406-13
tni-miR-200b	0.172893	-2.07965	miRNA	Tetraodon nigroviridis	tni-mir-429 // Un_random:2992653-2992739 (+) /// tni-mir-200a // Un_random:2991451-2991
mdo-miR-200b-3p	0.172893	-2.07965	miRNA	Monodelphis domestica	mdo-mir-200b // chr4:389166960-389167027 (+) /// mdo-mir-200a // chr4:389169611-3891696
csa-miR-200	0.172893	-2.07965	miRNA	Ciona savignyi	csa-mir-141 // reftig_613:31866-31949 (+) /// csa-mir-200 // reftig_613:31353-31432 (+)
eca-miR-200b	0.172893	-2.07965	miRNA	Equus caballus	eca-mir-200a // chr2:48454404-48454493 (-) /// eca-mir-200b // chr2:48455071-48455139 (
aca-miR-200b-3p	0.172893	-2.07965	miRNA	Anolis carolinensis	aca-mir-200a // GL343647.1:276643-276735 (+) /// aca-mir-200b // GL343647.1:274634-2747
ccr-miR-200b	0.172893	-2.07965	miRNA	Cyprinus carpio	---
rno-miR-183-3p	0.164449	-2.03285	miRNA	Rattus norvegicus	rno-mir-96 // 4:57074891-57074996 (-) /// rno-mir-183 // 4:57075094-57075203 (-) /// rn
mmu-miR-378d	0.255859	-2.02983	miRNA	Mus musculus	---
tca-miR-3902-3p	0.13917	-2.02907	miRNA	Tribolium castaneum	---
cin-miR-4124-5p	0.291652	-2.01588	miRNA	Ciona intestinalis	---
ola-miR-182	0.12226	-2.01145	miRNA	Oryzias latipes	ola-mir-183-2 // 23:14604483-14604573 (+) /// ola-mir-182 // 23:14604891-14604991 (+)
ccr-miR-182-5p	0.12226	-2.01145	miRNA	Cyprinus carpio	---
mmu-miR-30a-3p	0.135643	-2.00516	miRNA	Mus musculus	---
hsa-miR-30a-3p	0.135643	-2.00516	miRNA	Homo sapiens	---
rno-miR-30a-3p	0.135643	-2.00516	miRNA	Rattus norvegicus	---
gga-miR-30a-3p	0.135643	-2.00516	miRNA	Gallus gallus	---
mml-miR-30a-3p	0.135643	-2.00516	miRNA	Macaca mulatta	---
ptr-miR-30a-3p	0.135643	-2.00516	miRNA	Pan troglodytes	---
ggo-miR-30a-3p	0.135643	-2.00516	miRNA	Gorilla gorilla	---
ppy-miR-30a-3p	0.135643	-2.00516	miRNA	Pongo pygmaeus	---
ppa-miR-30a-3p	0.135643	-2.00516	miRNA	Pan paniscus	---
dre-miR-30e-3p	0.135643	-2.00516	miRNA	Danio rerio	dre-mir-30c // 13:28027957-28028035 (+) /// dre-mir-30e-2 // 13:28019020-28019099 (+)
oan-miR-30a-3p	0.135643	-2.00516	miRNA	Ornithorhynchus anatinus	---
ssc-miR-30a-3p	0.135643	-2.00516	miRNA	Sus scrofa	---
aca-miR-30a-3p	0.135643	-2.00516	miRNA	Anolis carolinensis	---
cgr-miR-30a-3p	0.135643	-2.00516	miRNA	Cricetulus griseus	---
ipu-miR-30e	0.135643	-2.00516	miRNA	Ictalurus punctatus	---
aca-miR-200b-5p	0.32545	-2.00279	miRNA	Anolis carolinensis	aca-mir-200a // GL343647.1:276643-276735 (+) /// aca-mir-200b // GL343647.1:274634-2747
rno-miR-200b-3p	0.169047	-1.99861	miRNA	Rattus norvegicus	rno-mir-200a // 5:172898220-172898308 (-) /// rno-mir-200b // 5:172898998-172899092 (-)
cgr-miR-200b	0.169047	-1.99861	miRNA	Cricetulus griseus	---
ggo-miR-200b	0.169047	-1.99861	miRNA	Gorilla gorilla	ggo-mir-200b // 1:1033307-1033417 (+) /// ggo-mir-200a // 1:1034061-1034171 (+) /// ggo
rno-miR-664-1-5p	0.357679	-1.99676	miRNA	Rattus norvegicus	---
mmu-miR-200b-5p	0.0210217	-1.99344	miRNA	Mus musculus	mmu-mir-200b // chr4:156055681-156055750 (-) /// mmu-mir-200a // chr4:156054896-1560549
hsa-miR-200b-5p	0.0210217	-1.99344	miRNA	Homo sapiens	hsa-mir-200b // chr1:1102484-1102578 (+) /// hsa-mir-200a // chr1:1103243-1103332 (+) /
cfa-miR-200b	0.0210217	-1.99344	miRNA	Canis familiaris	cfa-mir-429 // chr5:56370509-56370593 (+) /// cfa-mir-200b // chr5:56368400-56368479 (+
rno-miR-200b-5p	0.0210217	-1.99344	miRNA	Rattus norvegicus	rno-mir-200a // 5:172898220-172898308 (-) /// rno-mir-200b // 5:172898998-172899092 (-)
prd-miR-7943-3p	0.186546	-1.98901	miRNA	Panagrellus redivivus	---
bta-miR-29a	0.0363339	-1.98774	miRNA	Bos taurus	bta-mir-29a // chr4:95402319-95402382 (-) /// bta-mir-29b-1 // chr4:95402694-95402774 (
ssc-miR-29a	0.0363339	-1.98774	miRNA	Sus scrofa	ssc-mir-29b-1 // chr18:19034822-19034902 (+) /// ssc-mir-29a // chr18:19035225-19035310
mmu-miR-141-3p	0.288956	-1.98492	miRNA	Mus musculus	mmu-mir-141 // chr6:124717914-124717985 (-) /// mmu-mir-200c // chr6:124718322-12471839
hsa-miR-141-3p	0.288956	-1.98492	miRNA	Homo sapiens	hsa-mir-141 // chr12:7073260-7073354 (+) /// hsa-mir-200c // chr12:7072862-7072929 (+)
rno-miR-141-3p	0.288956	-1.98492	miRNA	Rattus norvegicus	rno-mir-141 // 4:160840904-160840997 (-) /// rno-mir-200c // 4:160841344-160841412 (-)
ptr-miR-141	0.288956	-1.98492	miRNA	Pan troglodytes	ptr-mir-141-1 // 12:7135226-7135319 (+) /// ptr-mir-200c // 12:7134801-7134909 (+)
bta-miR-141	0.288956	-1.98492	miRNA	Bos taurus	bta-mir-200c // chr5:103859436-103859500 (-) /// bta-mir-141 // chr5:103859005-10385909
eca-miR-141	0.288956	-1.98492	miRNA	Equus caballus	eca-mir-141 // chr6:34423490-34423561 (+) /// eca-mir-200c // chr6:34423081-34423144 (+
mmu-miR-20a-5p	0.476108	-1.98067	miRNA	Mus musculus	mmu-mir-18a // chr14:115043851-115043946 (+) /// mmu-mir-20a // chr14:115044157-1150442
hsa-miR-20a-5p	0.476108	-1.98067	miRNA	Homo sapiens	hsa-mir-17 // chr13:92002859-92002942 (+) /// hsa-mir-18a // chr13:92003005-92003075 (+
rno-miR-20a-5p	0.476108	-1.98067	miRNA	Rattus norvegicus	rno-mir-20a // 15:99854190-99854274 (+) /// rno-mir-17-1 // 15:99853735-99853818 (+) //
gga-miR-20a-5p	0.476108	-1.98067	miRNA	Gallus gallus	gga-mir-92 // chr1:147253128-147253205 (-) /// gga-mir-19b // chr1:147253241-147253327
dre-miR-20a-5p	0.476108	-1.98067	miRNA	Danio rerio	dre-mir-17a-1 // 1:2806071-2806208 (+) /// dre-mir-18a // 1:2806232-2806314 (+) /// dre
fru-miR-20	0.476108	-1.98067	miRNA	Fugu rubripes	fru-mir-17-2 // HE602535.1:14441014-14441095 (+) /// fru-mir-20 // HE602535.1:14441541-
tni-miR-20	0.476108	-1.98067	miRNA	Tetraodon nigroviridis	tni-mir-17-2 // 2:12891968-12892049 (+) /// tni-mir-20 // 2:12892487-12892559 (+) /// t
bta-miR-20a	0.476108	-1.98067	miRNA	Bos taurus	bta-mir-18a // chr12:66226697-66226767 (+) /// bta-mir-20a // chr12:66227005-66227075 (
xtr-miR-20a-5p	0.476108	-1.98067	miRNA	Xenopus tropicalis	xtr-mir-17 // GL173376.1:85797-85883 (-) /// xtr-mir-19a // GL173376.1:85527-85607 (-)
mdo-miR-20a-5p	0.476108	-1.98067	miRNA	Monodelphis domestica	mdo-mir-17 // chr7:108468894-108468978 (-) /// mdo-mir-18a // chr7:108468760-108468831
cfa-miR-20a	0.476108	-1.98067	miRNA	Canis familiaris	cfa-mir-17 // chr22:42478013-42478071 (+) /// cfa-mir-19a // chr22:42478298-42478355 (+
eca-miR-20a	0.476108	-1.98067	miRNA	Equus caballus	eca-mir-17 // chr17:61792416-61792474 (+) /// eca-mir-18a // chr17:61792556-61792616 (+
tgu-miR-20a-5p	0.476108	-1.98067	miRNA	Taeniopygia guttata	tgu-mir-19b-1 // chr1:43202482-43202554 (-) /// tgu-mir-20a // chr1:43202624-43202696 (
cgr-miR-20a	0.476108	-1.98067	miRNA	Cricetulus griseus	---
ccr-miR-20a-5p	0.476108	-1.98067	miRNA	Cyprinus carpio	---
bta-miR-345-3p	0.0839886	-1.97015	miRNA	Bos taurus	---
kshv-miR-K12-3-5p	0.0114277	-1.96522	miRNA	Kaposi sarcoma-associated herpesvirus	kshv-mir-K12-10a // KSU75698:117967-118036 (-) /// kshv-mir-K12-11 // KSU75698:120576-1
mmu-miR-467a-5p	0.207006	-1.96205	miRNA	Mus musculus	mmu-mir-466a // chr2:10507918-10507990 (+) /// mmu-mir-669a-2 // chr2:10510164-10510260
mmu-miR-669a-3p	0.0916672	-1.95926	miRNA	Mus musculus	mmu-mir-466a // chr2:10507918-10507990 (+) /// mmu-mir-669a-2 // chr2:10510164-10510260
mmu-miR-669o-3p	0.0916672	-1.95926	miRNA	Mus musculus	mmu-mir-466a // chr2:10507918-10507990 (+) /// mmu-mir-669a-2 // chr2:10510164-10510260
rno-miR-211-3p	0.034453	-1.95882	miRNA	Rattus norvegicus	---
gga-miR-30c-2-3p	0.21723	-1.95749	miRNA	Gallus gallus	---
mml-miR-30c-2-3p	0.21723	-1.95749	miRNA	Macaca mulatta	---
bmo-miR-3416	0.200663	-1.95297	miRNA	Bombyx mori	---
xla-miR-429	0.530218	-1.95134	miRNA	Xenopus laevis	---
eca-miR-429	0.530218	-1.95134	miRNA	Equus caballus	eca-mir-200a // chr2:48454404-48454493 (-) /// eca-mir-200b // chr2:48455071-48455139 (
ipu-miR-429a	0.530218	-1.95134	miRNA	Ictalurus punctatus	---
tur-miR-307-5p	0.396446	-1.95113	miRNA	Tetranychus urticae	---
mml-miR-99b-3p	0.00747467	-1.93571	miRNA	Macaca mulatta	mml-let-7e // 19:57751035-57751113 (+) /// mml-mir-99b // 19:57750860-57750929 (+) ///
bmo-miR-2776	0.260798	-1.92843	miRNA	Bombyx mori	---
tgu-miR-455-3p	0.227053	-1.91998	miRNA	Taeniopygia guttata	---
sko-miR-4827b	0.335791	-1.91701	miRNA	Saccoglossus kowalevskii	sko-mir-4827a // scaffold_673:206051-206132 (-) /// sko-mir-4827b // scaffold_673:19654
mmu-miR-677-3p	0.541302	-1.91049	miRNA	Mus musculus	---
cgr-miR-125a-3p	0.0691384	-1.90741	miRNA	Cricetulus griseus	---
pma-miR-20a-5p	0.241435	-1.90144	miRNA	Petromyzon marinus	pma-mir-17a // GL478379.1:403379-403460 (+) /// pma-mir-17b // GL478379.1:404297-404390
mdo-miR-29b-2-5p	0.0275096	-1.89977	miRNA	Monodelphis domestica	mdo-mir-29a-2 // chr2:114183793-114183848 (-) /// mdo-mir-29b-2 // chr2:114184522-11418
mmu-miR-29a-3p	0.0311628	-1.8989	miRNA	Mus musculus	mmu-mir-29b-1 // chr6:31063023-31063093 (-) /// mmu-mir-29a // chr6:31062660-31062747 (
hsa-miR-29a-3p	0.0311628	-1.8989	miRNA	Homo sapiens	hsa-mir-29a // chr7:130561506-130561569 (-) /// hsa-mir-29b-1 // chr7:130562218-1305622
rno-miR-29a-3p	0.0311628	-1.8989	miRNA	Rattus norvegicus	rno-mir-29a // 4:58107760-58107847 (-) /// rno-mir-29b-1 // 4:58108139-58108219 (-) ///
cfa-miR-29a	0.0311628	-1.8989	miRNA	Canis familiaris	cfa-mir-29b-1 // chr14:6184457-6184521 (+) /// cfa-mir-29a // chr14:6184844-6184903 (+)
eca-miR-29a	0.0311628	-1.8989	miRNA	Equus caballus	eca-mir-29a // chr4:85326728-85326792 (-) /// eca-mir-29b // chr4:85327107-85327187 (-)
xtr-miR-31b	0.350864	-1.88795	miRNA	Xenopus tropicalis	---
rno-mir-425	0.0376569	-1.87691	stem-loop	Rattus norvegicus	rno-mir-191a // 8:113614360-113614450 (+) /// rno-mir-425 // 8:113614817-113614899 (+)
gga-miR-31-5p	0.155885	-1.87641	miRNA	Gallus gallus	---
xtr-miR-31a	0.155885	-1.87641	miRNA	Xenopus tropicalis	---
sko-miR-31	0.155885	-1.87641	miRNA	Saccoglossus kowalevskii	---
crm-miR-72-5p	0.155885	-1.87641	miRNA	Caenorhabditis remanei	---
ppc-miR-72	0.155885	-1.87641	miRNA	Pristionchus pacificus	---
tgu-miR-31	0.155885	-1.87641	miRNA	Taeniopygia guttata	---
prd-miR-72-5p	0.155885	-1.87641	miRNA	Panagrellus redivivus	---
aca-miR-103-3p	0.0140134	-1.87564	miRNA	Anolis carolinensis	---
oar-miR-103	0.0140134	-1.87564	miRNA	Ovis aries	---
dre-miR-22b	0.473868	-1.86272	miRNA	Danio rerio	---
fru-miR-22b	0.473868	-1.86272	miRNA	Fugu rubripes	---
tni-miR-22b	0.473868	-1.86272	miRNA	Tetraodon nigroviridis	---
ccr-miR-22b	0.473868	-1.86272	miRNA	Cyprinus carpio	---
ipu-miR-22b	0.473868	-1.86272	miRNA	Ictalurus punctatus	---
mmu-miR-8100	0.0826706	-1.86083	miRNA	Mus musculus	---
hsa-miR-151b	0.371747	-1.85703	miRNA	Homo sapiens	hsa-mir-342 // chr14:100575992-100576090 (+) /// hsa-mir-151b // chr14:100575756-100575
tgu-miR-200b-5p	0.00117767	-1.85294	miRNA	Taeniopygia guttata	tgu-mir-200a // chr21:5894308-5894400 (+) /// tgu-mir-200b // chr21:5892896-5892968 (+)
mdo-miR-200b-5p	0.00117767	-1.85294	miRNA	Monodelphis domestica	mdo-mir-200b // chr4:389166960-389167027 (+) /// mdo-mir-200a // chr4:389169611-3891696
mmu-miR-324-3p	0.0594417	-1.85168	miRNA	Mus musculus	---
spu-miR-375	0.0769281	-1.84691	miRNA	Strongylocentrotus purpuratus	---
bbe-miR-34a-5p	0.248135	-1.83432	miRNA	Branchiostoma belcheri	---
hsa-miR-502-3p	0.359551	-1.82529	miRNA	Homo sapiens	hsa-mir-362 // chrX:49773572-49773636 (+) /// hsa-mir-500a // chrX:49773039-49773122 (+
mml-miR-502-3p	0.359551	-1.82529	miRNA	Macaca mulatta	mml-mir-362 // X:47644032-47644096 (+) /// mml-mir-500a // X:47643501-47643584 (+) ///
cfa-miR-502	0.359551	-1.82529	miRNA	Canis familiaris	cfa-mir-500 // chrX:42779872-42779930 (+) /// cfa-mir-660 // chrX:42783965-42784023 (+)
bta-miR-502a	0.359551	-1.82529	miRNA	Bos taurus	bta-mir-532 // chrX:92886501-92886586 (+) /// bta-mir-660 // chrX:92901850-92901929 (+)
eca-miR-502-3p	0.359551	-1.82529	miRNA	Equus caballus	eca-mir-188 // chrX:40068847-40068914 (+) /// eca-mir-362 // chrX:40073827-40073892 (+)
ppy-miR-501-3p	0.359551	-1.82529	miRNA	Pongo pygmaeus	ppy-mir-362 // X:50541816-50541877 (+) /// ppy-mir-500 // X:50541281-50541364 (+) /// p
ppy-miR-502-3p	0.359551	-1.82529	miRNA	Pongo pygmaeus	---
ggo-miR-502a	0.359551	-1.82529	miRNA	Gorilla gorilla	ggo-mir-660 // X:50685528-50685637 (+) /// ggo-mir-502a // X:50686869-50686980 (+) ///
cte-miR-31	0.0969647	-1.82064	miRNA	Capitella teleta	---
lgi-miR-31	0.0969647	-1.82064	miRNA	Lottia gigantea	---
spu-miR-31	0.0969647	-1.82064	miRNA	Strongylocentrotus purpuratus	---
aca-miR-31-5p	0.0969647	-1.82064	miRNA	Anolis carolinensis	---
ssc-miR-146b	0.490033	-1.81897	miRNA	Sus scrofa	---
aca-miR-146a-5p	0.490033	-1.81897	miRNA	Anolis carolinensis	---
cgr-miR-149-5p	0.0366925	-1.79896	miRNA	Cricetulus griseus	---
oar-miR-21	0.704575	-1.79567	miRNA	Ovis aries	---
ggo-miR-29a	0.020688	-1.79151	miRNA	Gorilla gorilla	ggo-mir-29a // 7:128959938-128960001 (-) /// ggo-mir-29b-1 // 7:128960628-128960708 (-)
age-miR-29a	0.020688	-1.79151	miRNA	Ateles geoffroyi	---
ppa-miR-29a	0.020688	-1.79151	miRNA	Pan paniscus	---
ppy-miR-29a	0.020688	-1.79151	miRNA	Pongo pygmaeus	ppy-mir-29a // 7:127858405-127858468 (-) /// ppy-mir-29b-1 // 7:127859566-127859646 (-)
ptr-miR-29a	0.020688	-1.79151	miRNA	Pan troglodytes	ptr-mir-29a // 7:132365015-132365078 (-) /// ptr-mir-29b-1 // 7:132365728-132365808 (-)
mml-miR-29a-3p	0.020688	-1.79151	miRNA	Macaca mulatta	mml-mir-29a // 3:168264566-168264629 (-) /// mml-mir-29b-1 // 3:168265278-168265358 (-)
sla-miR-29a	0.020688	-1.79151	miRNA	Saguinus labiatus	---
lla-miR-29a	0.020688	-1.79151	miRNA	Lagothrix lagotricha	---
mne-miR-29a	0.020688	-1.79151	miRNA	Macaca nemestrina	---
ppy-miR-4667	0.228713	-1.79042	miRNA	Pongo pygmaeus	---
dre-let-7g	0.356757	-1.7883	miRNA	Danio rerio	dre-let-7g-2 // 23:28779253-28779349 (+) /// dre-let-7h // 23:28779557-28779670 (+)
fru-let-7g	0.356757	-1.7883	miRNA	Fugu rubripes	fru-let-7h // HE602537.1:6726015-6726098 (+) /// fru-let-7g // HE602537.1:6725744-67258
tni-let-7g	0.356757	-1.7883	miRNA	Tetraodon nigroviridis	tni-let-7h // 9:3596422-3596520 (+) /// tni-let-7g // 9:3596157-3596235 (+)
ccr-let-7g	0.356757	-1.7883	miRNA	Cyprinus carpio	---
ipu-let-7g	0.356757	-1.7883	miRNA	Ictalurus punctatus	---
mmu-miR-106a-5p	0.446423	-1.78694	miRNA	Mus musculus	mmu-mir-106a // chrX:52742503-52742567 (-) /// mmu-mir-19b-2 // chrX:52741983-52742066
mmu-miR-3620-3p	0.0395675	-1.78205	miRNA	Mus musculus	---
mml-miR-548a	0.0516726	-1.7812	miRNA	Macaca mulatta	---
ola-miR-210-3p	0.0978581	-1.77429	miRNA	Oryzias latipes	---
cgr-miR-674	0.263906	-1.77388	miRNA	Cricetulus griseus	---
rno-miR-141-5p	0.16569	-1.77228	miRNA	Rattus norvegicus	rno-mir-141 // 4:160840904-160840997 (-) /// rno-mir-200c // 4:160841344-160841412 (-)
oan-miR-200b-5p	0.00486912	-1.76689	miRNA	Ornithorhynchus anatinus	oan-mir-1349 // Contig19080:2589-2682 (-) /// oan-mir-200a // Contig19080:5482-5595 (-)
cin-miR-4006f-5p	0.0707474	-1.76169	miRNA	Ciona intestinalis	cin-mir-4000a-2 // 7q:5410807-5410861 (-) /// cin-mir-4000g // 7q:5412928-5412977 (-) /
mmu-miR-423-5p	0.175933	-1.75696	miRNA	Mus musculus	---
hsa-miR-423-5p	0.175933	-1.75696	miRNA	Homo sapiens	hsa-mir-423 // chr17:28444097-28444190 (+) /// hsa-mir-3184 // chr17:28444104-28444178
mml-miR-423-5p	0.175933	-1.75696	miRNA	Macaca mulatta	---
cfa-miR-423a	0.175933	-1.75696	miRNA	Canis familiaris	---
bta-miR-423-5p	0.175933	-1.75696	miRNA	Bos taurus	---
eca-miR-423-5p	0.175933	-1.75696	miRNA	Equus caballus	---
ssc-miR-423-5p	0.175933	-1.75696	miRNA	Sus scrofa	---
ppy-miR-423-5p	0.175933	-1.75696	miRNA	Pongo pygmaeus	---
cgr-miR-423-5p	0.175933	-1.75696	miRNA	Cricetulus griseus	---
ssc-miR-106a	0.235438	-1.74917	miRNA	Sus scrofa	ssc-mir-106a // chrX:126200183-126200263 (-) /// ssc-mir-92a-2 // chrX:126199512-126199
ggo-miR-106a	0.235438	-1.74917	miRNA	Gorilla gorilla	ggo-mir-106a // X:131723345-131723425 (-) /// ggo-mir-19b-2 // X:131722818-131722913 (-
age-miR-106a	0.235438	-1.74917	miRNA	Ateles geoffroyi	---
ppa-miR-106a	0.235438	-1.74917	miRNA	Pan paniscus	---
mml-miR-106a-5p	0.235438	-1.74917	miRNA	Macaca mulatta	mml-mir-106a // X:132387687-132387767 (-) /// mml-mir-19b-2 // X:132387160-132387255 (-
ppy-miR-106a	0.235438	-1.74917	miRNA	Pongo pygmaeus	ppy-mir-106a // X:133613123-133613203 (-) /// ppy-mir-19b-2 // X:133612596-133612691 (-
ptr-miR-106a	0.235438	-1.74917	miRNA	Pan troglodytes	ptr-mir-106a // X:134828090-134828170 (-) /// ptr-mir-19b-2 // X:134827563-134827659 (-
sla-miR-106a	0.235438	-1.74917	miRNA	Saguinus labiatus	---
mne-miR-106a	0.235438	-1.74917	miRNA	Macaca nemestrina	---
mmu-miR-7116-5p	0.240324	-1.74348	miRNA	Mus musculus	---
hsa-miR-324-3p	0.0666777	-1.74021	miRNA	Homo sapiens	---
mml-miR-324-3p	0.0666777	-1.74021	miRNA	Macaca mulatta	---
ptr-miR-324	0.0666777	-1.74021	miRNA	Pan troglodytes	---
ppy-miR-324-3p	0.0666777	-1.74021	miRNA	Pongo pygmaeus	---
ggo-miR-151a	0.124827	-1.73645	miRNA	Gorilla gorilla	---
aae-miR-31	0.0894225	-1.73378	miRNA	Aedes aegypti	---
cqu-miR-31-5p	0.0894225	-1.73378	miRNA	Culex quinquefasciatus	---
cbn-miR-72a	0.0894225	-1.73378	miRNA	Caenorhabditis brenneri	---
hsa-miR-4487	0.453061	-1.73376	miRNA	Homo sapiens	---
hsa-miR-211-5p	0.680668	-1.73312	miRNA	Homo sapiens	---
ppy-miR-211	0.680668	-1.73312	miRNA	Pongo pygmaeus	---
mne-miR-211	0.680668	-1.73312	miRNA	Macaca nemestrina	---
ptr-miR-211	0.680668	-1.73312	miRNA	Pan troglodytes	---
mmu-miR-7011-5p	0.0880564	-1.733	miRNA	Mus musculus	---
smo-miR156d	0.24943	-1.72531	miRNA	Selaginella moellendorffii	---
mmu-miR-149-5p	0.0633637	-1.72374	miRNA	Mus musculus	---
hsa-miR-149-5p	0.0633637	-1.72374	miRNA	Homo sapiens	---
mml-miR-149-5p	0.0633637	-1.72374	miRNA	Macaca mulatta	---
ptr-miR-149	0.0633637	-1.72374	miRNA	Pan troglodytes	---
cfa-miR-149	0.0633637	-1.72374	miRNA	Canis familiaris	---
eca-miR-149	0.0633637	-1.72374	miRNA	Equus caballus	---
ppy-miR-149	0.0633637	-1.72374	miRNA	Pongo pygmaeus	---
ssc-miR-149	0.0633637	-1.72374	miRNA	Sus scrofa	---
ggo-miR-149	0.0633637	-1.72374	miRNA	Gorilla gorilla	---
bta-miR-149-5p	0.0633637	-1.72374	miRNA	Bos taurus	---
mmu-miR-103-3p	0.0138213	-1.72125	miRNA	Mus musculus	---
hsa-miR-103a-3p	0.0138213	-1.72125	miRNA	Homo sapiens	hsa-mir-103a-1 // chr5:167987901-167987978 (-) /// hsa-mir-103b-1 // chr5:167987909-167
rno-miR-103-3p	0.0138213	-1.72125	miRNA	Rattus norvegicus	---
gga-miR-103-3p	0.0138213	-1.72125	miRNA	Gallus gallus	---
dre-miR-103	0.0138213	-1.72125	miRNA	Danio rerio	---
ssc-miR-103	0.0138213	-1.72125	miRNA	Sus scrofa	---
age-miR-103	0.0138213	-1.72125	miRNA	Ateles geoffroyi	---
ggo-miR-103	0.0138213	-1.72125	miRNA	Gorilla gorilla	---
ppa-miR-103	0.0138213	-1.72125	miRNA	Pan paniscus	---
ppy-miR-103	0.0138213	-1.72125	miRNA	Pongo pygmaeus	---
ptr-miR-103	0.0138213	-1.72125	miRNA	Pan troglodytes	---
mml-miR-103-3p	0.0138213	-1.72125	miRNA	Macaca mulatta	---
lla-miR-103	0.0138213	-1.72125	miRNA	Lagothrix lagotricha	---
mne-miR-103	0.0138213	-1.72125	miRNA	Macaca nemestrina	---
fru-miR-103	0.0138213	-1.72125	miRNA	Fugu rubripes	---
tni-miR-103	0.0138213	-1.72125	miRNA	Tetraodon nigroviridis	---
bta-miR-103	0.0138213	-1.72125	miRNA	Bos taurus	---
xtr-miR-103	0.0138213	-1.72125	miRNA	Xenopus tropicalis	---
mdo-miR-103-3p	0.0138213	-1.72125	miRNA	Monodelphis domestica	---
cfa-miR-103	0.0138213	-1.72125	miRNA	Canis familiaris	---
oan-miR-103-3p	0.0138213	-1.72125	miRNA	Ornithorhynchus anatinus	oan-mir-103-2 // Contig19877:3174-3278 (+) /// oan-mir-1351 // Contig19877:5135-5242 (+
eca-miR-107a	0.0138213	-1.72125	miRNA	Equus caballus	---
eca-miR-103	0.0138213	-1.72125	miRNA	Equus caballus	---
tgu-miR-103-3p	0.0138213	-1.72125	miRNA	Taeniopygia guttata	---
pma-miR-103b-3p	0.0138213	-1.72125	miRNA	Petromyzon marinus	---
cgr-miR-103-3p	0.0138213	-1.72125	miRNA	Cricetulus griseus	---
ccr-miR-103	0.0138213	-1.72125	miRNA	Cyprinus carpio	---
ipu-miR-103	0.0138213	-1.72125	miRNA	Ictalurus punctatus	---
hsa-mir-375	0.000900529	-1.72049	stem-loop	Homo sapiens	---
mmu-mir-375	0.000900529	-1.72049	stem-loop	Mus musculus	---
rno-mir-375	0.000900529	-1.72049	stem-loop	Rattus norvegicus	---
bta-miR-30e-5p	0.303376	-1.72009	miRNA	Bos taurus	bta-mir-30e // chr3:106062492-106062583 (-) /// bta-mir-30c // chr3:106059358-106059462
ssc-miR-30e-5p	0.303376	-1.72009	miRNA	Sus scrofa	ssc-mir-30e // chr6:157476655-157476734 (-) /// ssc-mir-30c-1 // chr6:157473595-1574736
tgu-miR-30a-5p	0.303376	-1.72009	miRNA	Taeniopygia guttata	---
cfa-miR-181c	0.276328	-1.71892	miRNA	Canis familiaris	cfa-mir-181c // chr20:48593343-48593403 (-) /// cfa-mir-181d // chr20:48593158-48593221
mmu-mir-187	0.0136742	-1.70265	stem-loop	Mus musculus	---
dps-miR-987-3p	0.191784	-1.70232	miRNA	Drosophila pseudoobscura	---
hsa-miR-8052	0.0384669	-1.69776	miRNA	Homo sapiens	---
rno-miR-345-3p	0.127237	-1.69507	miRNA	Rattus norvegicus	---
mmu-miR-1934-3p	0.407516	-1.69317	miRNA	Mus musculus	---
mmu-miR-148a-3p	0.0523083	-1.69099	miRNA	Mus musculus	---
hsa-miR-148a-3p	0.0523083	-1.69099	miRNA	Homo sapiens	---
gga-miR-148a-3p	0.0523083	-1.69099	miRNA	Gallus gallus	---
ssc-miR-148a-3p	0.0523083	-1.69099	miRNA	Sus scrofa	---
bta-miR-148a	0.0523083	-1.69099	miRNA	Bos taurus	---
xtr-miR-148a	0.0523083	-1.69099	miRNA	Xenopus tropicalis	---
mml-miR-148a-3p	0.0523083	-1.69099	miRNA	Macaca mulatta	---
cfa-miR-148a	0.0523083	-1.69099	miRNA	Canis familiaris	---
oan-miR-148-3p	0.0523083	-1.69099	miRNA	Ornithorhynchus anatinus	---
ptr-miR-148a	0.0523083	-1.69099	miRNA	Pan troglodytes	---
mdo-miR-148-3p	0.0523083	-1.69099	miRNA	Monodelphis domestica	---
eca-miR-148a	0.0523083	-1.69099	miRNA	Equus caballus	---
tgu-miR-148-3p	0.0523083	-1.69099	miRNA	Taeniopygia guttata	tgu-mir-2957 // chr2:52006667-52006740 (+) /// tgu-mir-148 // chr2:52006663-52006774 (-
ppy-miR-148a	0.0523083	-1.69099	miRNA	Pongo pygmaeus	---
aca-miR-148a-3p	0.0523083	-1.69099	miRNA	Anolis carolinensis	---
oar-miR-148a	0.0523083	-1.69099	miRNA	Ovis aries	---
ggo-miR-423	0.299487	-1.68986	miRNA	Gorilla gorilla	---
dme-miR-3643-5p	0.109566	-1.68862	miRNA	Drosophila melanogaster	---
rno-miR-324-3p	0.134056	-1.67786	miRNA	Rattus norvegicus	---
eca-miR-324-3p	0.134056	-1.67786	miRNA	Equus caballus	---
cgr-miR-324-3p	0.134056	-1.67786	miRNA	Cricetulus griseus	---
crm-miR-2229a	0.457254	-1.67379	miRNA	Caenorhabditis remanei	---
bta-miR-107	0.0637456	-1.67233	miRNA	Bos taurus	---
oan-miR-107-3p	0.0637456	-1.67233	miRNA	Ornithorhynchus anatinus	---
aca-miR-107-3p	0.0637456	-1.67233	miRNA	Anolis carolinensis	---
cgr-miR-107	0.0637456	-1.67233	miRNA	Cricetulus griseus	---
ccr-miR-107	0.0637456	-1.67233	miRNA	Cyprinus carpio	---
ipu-miR-107a	0.0637456	-1.67233	miRNA	Ictalurus punctatus	---
oar-miR-107	0.0637456	-1.67233	miRNA	Ovis aries	---
gga-let-7d	0.144948	-1.66967	miRNA	Gallus gallus	gga-let-7d // chr12:6076930-6077032 (-) /// gga-let-7f // chr12:6077975-6078061 (-) ///
bta-miR-339b	0.48229	-1.66615	miRNA	Bos taurus	---
ssc-miR-4334-3p	0.48229	-1.66615	miRNA	Sus scrofa	---
dpu-miR-31	0.209485	-1.66091	miRNA	Daphnia pulex	---
rno-miR-423-5p	0.267748	-1.65942	miRNA	Rattus norvegicus	---
cfa-miR-107	0.0528374	-1.65361	miRNA	Canis familiaris	---
ola-miR-103	0.0528374	-1.65361	miRNA	Oryzias latipes	---
ola-miR-107	0.0528374	-1.65361	miRNA	Oryzias latipes	---
mmu-miR-744-5p	0.0857942	-1.64852	miRNA	Mus musculus	---
hsa-miR-744-5p	0.0857942	-1.64852	miRNA	Homo sapiens	---
ptr-miR-744	0.0857942	-1.64852	miRNA	Pan troglodytes	---
bta-miR-744	0.0857942	-1.64852	miRNA	Bos taurus	---
ssc-miR-744	0.0857942	-1.64852	miRNA	Sus scrofa	---
ppy-miR-744	0.0857942	-1.64852	miRNA	Pongo pygmaeus	---
ssc-miR-151-3p	0.228806	-1.6466	miRNA	Sus scrofa	---
mmu-miR-107-3p	0.0830422	-1.63868	miRNA	Mus musculus	---
hsa-miR-107	0.0830422	-1.63868	miRNA	Homo sapiens	---
rno-miR-107-3p	0.0830422	-1.63868	miRNA	Rattus norvegicus	---
gga-miR-107-3p	0.0830422	-1.63868	miRNA	Gallus gallus	---
dre-miR-107a	0.0830422	-1.63868	miRNA	Danio rerio	---
ssc-miR-107	0.0830422	-1.63868	miRNA	Sus scrofa	---
mml-miR-107-3p	0.0830422	-1.63868	miRNA	Macaca mulatta	---
ptr-miR-107	0.0830422	-1.63868	miRNA	Pan troglodytes	---
ggo-miR-107	0.0830422	-1.63868	miRNA	Gorilla gorilla	---
ppy-miR-107	0.0830422	-1.63868	miRNA	Pongo pygmaeus	---
lla-miR-107	0.0830422	-1.63868	miRNA	Lagothrix lagotricha	---
mne-miR-107	0.0830422	-1.63868	miRNA	Macaca nemestrina	---
ppa-miR-107	0.0830422	-1.63868	miRNA	Pan paniscus	---
fru-miR-107	0.0830422	-1.63868	miRNA	Fugu rubripes	---
tni-miR-107	0.0830422	-1.63868	miRNA	Tetraodon nigroviridis	---
xtr-miR-107	0.0830422	-1.63868	miRNA	Xenopus tropicalis	---
mdo-miR-107	0.0830422	-1.63868	miRNA	Monodelphis domestica	---
eca-miR-107b	0.0830422	-1.63868	miRNA	Equus caballus	---
tgu-miR-107	0.0830422	-1.63868	miRNA	Taeniopygia guttata	---
oar-miR-29a	0.0677645	-1.63737	miRNA	Ovis aries	---
cgr-miR-29a-3p	0.0677645	-1.63737	miRNA	Cricetulus griseus	---
xtr-miR-106	0.317653	-1.63711	miRNA	Xenopus tropicalis	xtr-mir-92a-2 // GL172667.1:1058744-1058816 (-) /// xtr-mir-106 // GL172667.1:1059272-1
mdo-miR-7297-3p	0.127111	-1.62804	miRNA	Monodelphis domestica	---
hvu-miR6180	0.218382	-1.62619	miRNA	Hordeum vulgare	---
rno-miR-10b-5p	0.513353	-1.62518	miRNA	Rattus norvegicus	---
cfa-miR-10b	0.513353	-1.62518	miRNA	Canis familiaris	---
cfa-miR-500	0.496376	-1.62512	miRNA	Canis familiaris	cfa-mir-532 // chrX:42774680-42774738 (+) /// cfa-mir-500 // chrX:42779872-42779930 (+)
ssc-miR-500	0.496376	-1.62512	miRNA	Sus scrofa	ssc-mir-532 // chrX:48632025-48632104 (+) /// ssc-mir-500 // chrX:48637994-48638073 (+)
eca-miR-345-3p	0.255662	-1.62304	miRNA	Equus caballus	---
bfl-miR-100-5p	0.179139	-1.61484	miRNA	Branchiostoma floridae	bfl-let-7a-2 // Bf_V2_28:2707847-2707945 (+) /// bfl-mir-100 // Bf_V2_28:2705733-270583
dpu-miR-100	0.179139	-1.61484	miRNA	Daphnia pulex	---
isc-miR-100	0.179139	-1.61484	miRNA	Ixodes scapularis	---
bdi-miR159b-3p.3	0.166566	-1.61477	miRNA	Brachypodium distachyon	---
mml-miR-548c	0.516307	-1.6141	miRNA	Macaca mulatta	---
bta-miR-30d	0.0351814	-1.61155	miRNA	Bos taurus	bta-mir-30d // chr14:8080292-8080361 (+) /// bta-mir-30b // chr14:8084721-8084808 (+)
cfa-miR-30d	0.0351814	-1.61155	miRNA	Canis familiaris	cfa-mir-30d // chr13:30910306-30910365 (-) /// cfa-mir-30b // chr13:30906038-30906097 (
ssc-miR-30d	0.0351814	-1.61155	miRNA	Sus scrofa	ssc-mir-30b // chr4:6717643-6717718 (+) /// ssc-mir-30d // chr4:6713518-6713596 (+)
tgu-miR-30d-5p	0.0351814	-1.61155	miRNA	Taeniopygia guttata	tgu-mir-2991 // chr2:149540758-149540826 (-) /// tgu-mir-30d // chr2:149540698-14954076
cte-miR-100	0.0237226	-1.6104	miRNA	Capitella teleta	cte-mir-100 // scaffold_135:267073-267173 (+) /// cte-let-7 // scaffold_135:267294-2673
mmu-miR-30c-2-3p	0.131262	-1.60498	miRNA	Mus musculus	---
hsa-miR-30c-2-3p	0.131262	-1.60498	miRNA	Homo sapiens	---
rno-miR-30c-2-3p	0.131262	-1.60498	miRNA	Rattus norvegicus	---
oan-miR-30c-2-3p	0.131262	-1.60498	miRNA	Ornithorhynchus anatinus	---
tgu-miR-30c-3p	0.131262	-1.60498	miRNA	Taeniopygia guttata	---
aca-miR-30c-3p	0.131262	-1.60498	miRNA	Anolis carolinensis	---
ssc-miR-30c-3p	0.131262	-1.60498	miRNA	Sus scrofa	---
mmu-miR-674-3p	0.516382	-1.60446	miRNA	Mus musculus	---
rno-miR-674-3p	0.516382	-1.60446	miRNA	Rattus norvegicus	---
aca-miR-22-3p	0.497398	-1.60176	miRNA	Anolis carolinensis	---
dre-miR-107b	0.0740349	-1.60168	miRNA	Danio rerio	---
bta-miR-30a-5p	0.101457	-1.60139	miRNA	Bos taurus	---
bmo-miR-2778a-3p	0.335101	-1.59958	miRNA	Bombyx mori	bmo-mir-2778a-1 // scaffold18435:67-143 (-) /// bmo-mir-2778b // scaffold18435:218-294
cgr-miR-671-5p	0.359055	-1.59925	miRNA	Cricetulus griseus	---
ssc-miR-671-5p	0.359055	-1.59925	miRNA	Sus scrofa	---
rno-mir-1839	0.0292567	-1.59807	stem-loop	Rattus norvegicus	---
ola-miR-205	0.175594	-1.59586	miRNA	Oryzias latipes	---
xtr-let-7e	0.204399	-1.59571	miRNA	Xenopus tropicalis	---
hsa-miR-3157-3p	0.010885	-1.59411	miRNA	Homo sapiens	---
mmu-miR-7080-3p	0.154877	-1.59317	miRNA	Mus musculus	---
cgr-miR-874	0.0589519	-1.59113	miRNA	Cricetulus griseus	---
ssc-miR-874	0.0589519	-1.59113	miRNA	Sus scrofa	---
mmu-mir-1839	0.10375	-1.58979	stem-loop	Mus musculus	---
ipu-miR-107b	0.0536425	-1.58926	miRNA	Ictalurus punctatus	---
mmu-miR-181c-5p	0.518628	-1.58854	miRNA	Mus musculus	mmu-mir-181c // chr8:84178873-84178961 (-) /// mmu-mir-181d // chr8:84178716-84178787 (
hsa-miR-181c-5p	0.518628	-1.58854	miRNA	Homo sapiens	hsa-mir-181c // chr19:13985513-13985622 (+) /// hsa-mir-181d // chr19:13985689-13985825
rno-miR-181c-5p	0.518628	-1.58854	miRNA	Rattus norvegicus	rno-mir-181c // 19:25667384-25667489 (+) /// rno-mir-181d // 19:25667567-25667649 (+)
ssc-miR-181c	0.518628	-1.58854	miRNA	Sus scrofa	ssc-mir-181c // chr2:65553664-65553750 (-) /// ssc-mir-181d // chr2:65553487-65553566 (
mml-miR-181c-5p	0.518628	-1.58854	miRNA	Macaca mulatta	mml-mir-181c // 19:13558499-13558608 (+) /// mml-mir-181d // 19:13558675-13558811 (+)
ptr-miR-181c	0.518628	-1.58854	miRNA	Pan troglodytes	ptr-mir-181c // 19:14159270-14159379 (+) /// ptr-mir-181d // 19:14159447-14159582 (+)
ggo-miR-181c	0.518628	-1.58854	miRNA	Gorilla gorilla	ggo-mir-181c // 19:14145025-14145134 (+) /// ggo-mir-181d // 19:14145216-14145323 (+)
ppa-miR-181c	0.518628	-1.58854	miRNA	Pan paniscus	---
ppy-miR-181c	0.518628	-1.58854	miRNA	Pongo pygmaeus	ppy-mir-181c // 19:13988167-13988276 (+) /// ppy-mir-181d // 19:13988344-13988479 (+)
cgr-miR-181c-5p	0.518628	-1.58854	miRNA	Cricetulus griseus	---
mmu-miR-1198-5p	0.26428	-1.57932	miRNA	Mus musculus	---
hsa-miR-1273g-3p	0.328773	-1.57597	miRNA	Homo sapiens	hsa-mir-5095 // chr1:53400602-53400689 (+) /// hsa-mir-1273g // chr1:53405986-53406085
ppy-miR-1228	0.108793	-1.57469	miRNA	Pongo pygmaeus	---
stu-miR6026-5p	0.142813	-1.57311	miRNA	Solanum tuberosum	stu-MIR6026 // JH137959.1:711491-711732 (+) /// stu-MIR8011a // JH137959.1:709134-70923
ptc-miR6442	0.0217196	-1.57128	miRNA	Populus trichocarpa	---
dre-miR-17a-5p	0.444431	-1.57055	miRNA	Danio rerio	dre-mir-17a-2 // 9:55420876-55420958 (-) /// dre-mir-18b // 9:55420763-55420849 (-) ///
fru-miR-17	0.444431	-1.57055	miRNA	Fugu rubripes	fru-mir-17-2 // HE602535.1:14441014-14441095 (+) /// fru-mir-20 // HE602535.1:14441541-
tni-miR-17	0.444431	-1.57055	miRNA	Tetraodon nigroviridis	tni-mir-17-2 // 2:12891968-12892049 (+) /// tni-mir-20 // 2:12892487-12892559 (+) /// t
oar-miR-17-5p	0.444431	-1.57055	miRNA	Ovis aries	oar-mir-17 // chr10:66183083-66183166 (+) /// oar-mir-19b // chr10:66183662-66183748 (+
mml-miR-7193-5p	0.618015	-1.56645	miRNA	Macaca mulatta	---
mmu-miR-138-1-3p	0.125088	-1.56624	miRNA	Mus musculus	---
rno-miR-138-1-3p	0.125088	-1.56624	miRNA	Rattus norvegicus	---
aca-miR-138-2-3p	0.125088	-1.56624	miRNA	Anolis carolinensis	---
ppe-miR6259	0.073436	-1.56371	miRNA	Prunus persica	---
smo-miR1083	0.162116	-1.56267	miRNA	Selaginella moellendorffii	---
dme-miR-2279-5p	0.452408	-1.56185	miRNA	Drosophila melanogaster	---
cel-miR-4806-3p	0.166551	-1.56071	miRNA	Caenorhabditis elegans	---
rno-mir-6315	0.0895258	-1.56057	stem-loop	Rattus norvegicus	---
pma-miR-30c-5p	0.460083	-1.55928	miRNA	Petromyzon marinus	pma-mir-30c // GL476506.1:116022-116110 (+) /// pma-mir-30f-1 // GL476506.1:125114-1251
oan-miR-32-3p	0.386629	-1.55311	miRNA	Ornithorhynchus anatinus	---
aca-miR-32-3p	0.386629	-1.55311	miRNA	Anolis carolinensis	---
mmu-miR-17-5p	0.175763	-1.55276	miRNA	Mus musculus	mmu-mir-18a // chr14:115043851-115043946 (+) /// mmu-mir-20a // chr14:115044157-1150442
hsa-miR-17-5p	0.175763	-1.55276	miRNA	Homo sapiens	hsa-mir-17 // chr13:92002859-92002942 (+) /// hsa-mir-18a // chr13:92003005-92003075 (+
rno-miR-17-5p	0.175763	-1.55276	miRNA	Rattus norvegicus	rno-mir-19b-2 // X:139740932-139741027 (-) /// rno-mir-92a-2 // X:139740802-139740893 (
oan-miR-17-5p	0.175763	-1.55276	miRNA	Ornithorhynchus anatinus	oan-mir-19a // Ultra284:6728409-6728548 (+) /// oan-mir-20a-2 // Ultra284:6728615-67287
ssc-miR-17-5p	0.175763	-1.55276	miRNA	Sus scrofa	ssc-mir-19a // chr11:66610343-66610424 (+) /// ssc-mir-20a // chr11:66610513-66610583 (
eca-miR-17	0.175763	-1.55276	miRNA	Equus caballus	eca-mir-17 // chr17:61792416-61792474 (+) /// eca-mir-18a // chr17:61792556-61792616 (+
eca-miR-106a	0.175763	-1.55276	miRNA	Equus caballus	eca-mir-106a // chrX:106692701-106692781 (-) /// eca-mir-18b // chrX:106692551-10669260
tgu-miR-17a-5p	0.175763	-1.55276	miRNA	Taeniopygia guttata	tgu-mir-19b-1 // chr1:43202482-43202554 (-) /// tgu-mir-20a // chr1:43202624-43202696 (
aca-miR-17-5p	0.175763	-1.55276	miRNA	Anolis carolinensis	aca-mir-17 // GL343584.1:108264-108330 (+) /// aca-mir-18a // GL343584.1:108387-108482
cgr-miR-17-5p	0.175763	-1.55276	miRNA	Cricetulus griseus	---
ccr-miR-17-5p	0.175763	-1.55276	miRNA	Cyprinus carpio	---
rno-miR-375-5p	0.0928749	-1.55214	miRNA	Rattus norvegicus	---
ppe-miR8126-5p	0.0918623	-1.54204	miRNA	Prunus persica	---
gga-miR-17-5p	0.202839	-1.54036	miRNA	Gallus gallus	gga-mir-92 // chr1:147253128-147253205 (-) /// gga-mir-19b // chr1:147253241-147253327
ggo-miR-17-5p	0.202839	-1.54036	miRNA	Gorilla gorilla	ggo-mir-17 // 13:74257202-74257285 (+) /// ggo-mir-18a // 13:74257348-74257418 (+) ///
lca-miR-17-5p	0.202839	-1.54036	miRNA	Lemur catta	---
age-miR-17-5p	0.202839	-1.54036	miRNA	Ateles geoffroyi	---
ppa-miR-17-5p	0.202839	-1.54036	miRNA	Pan paniscus	---
ppy-miR-17-5p	0.202839	-1.54036	miRNA	Pongo pygmaeus	ppy-mir-17 // 13:93460030-93460113 (+) /// ppy-mir-18a // 13:93460176-93460246 (+) ///
ptr-miR-17-5p	0.202839	-1.54036	miRNA	Pan troglodytes	ptr-mir-17 // 13:91522746-91522829 (+) /// ptr-mir-18a // 13:91522892-91522962 (+) ///
mml-miR-17-5p	0.202839	-1.54036	miRNA	Macaca mulatta	mml-mir-17 // 1099214568803:464-547 (-) /// mml-mir-18a // 1099214568803:331-401 (-) //
sla-miR-17-5p	0.202839	-1.54036	miRNA	Saguinus labiatus	---
lla-miR-17-5p	0.202839	-1.54036	miRNA	Lagothrix lagotricha	---
mne-miR-17-5p	0.202839	-1.54036	miRNA	Macaca nemestrina	---
xtr-miR-17-5p	0.202839	-1.54036	miRNA	Xenopus tropicalis	xtr-mir-17 // GL173376.1:85797-85883 (-) /// xtr-mir-19a // GL173376.1:85527-85607 (-)
bta-miR-17-5p	0.202839	-1.54036	miRNA	Bos taurus	bta-mir-18a // chr12:66226697-66226767 (+) /// bta-mir-20a // chr12:66227005-66227075 (
mdo-miR-17-5p	0.202839	-1.54036	miRNA	Monodelphis domestica	mdo-mir-17 // chr7:108468894-108468978 (-) /// mdo-mir-18a // chr7:108468760-108468831
mml-miR-141-3p	0.189453	-1.54034	miRNA	Macaca mulatta	mml-mir-200c // 11:7147089-7147156 (+) /// mml-mir-141 // 11:7147486-7147580 (+)
ggo-miR-141	0.189453	-1.54034	miRNA	Gorilla gorilla	ggo-mir-200c // 12:7165271-7165337 (+) /// ggo-mir-141 // 12:7165667-7165761 (+)
ppy-miR-141	0.189453	-1.54034	miRNA	Pongo pygmaeus	ppy-mir-200c // 12:7199699-7199766 (+) /// ppy-mir-141 // 12:7200096-7200190 (+)
cfa-miR-141	0.189453	-1.54034	miRNA	Canis familiaris	cfa-mir-200c // chr27:38082097-38082159 (-) /// cfa-mir-141 // chr27:38081668-38081753
gga-miR-187-3p	0.258063	-1.5398	miRNA	Gallus gallus	---
dre-miR-187	0.258063	-1.5398	miRNA	Danio rerio	---
fru-miR-187	0.258063	-1.5398	miRNA	Fugu rubripes	---
tni-miR-187	0.258063	-1.5398	miRNA	Tetraodon nigroviridis	---
mdo-miR-187-3p	0.258063	-1.5398	miRNA	Monodelphis domestica	---
tgu-miR-187-3p	0.258063	-1.5398	miRNA	Taeniopygia guttata	---
hhi-miR-187	0.258063	-1.5398	miRNA	Hippoglossus hippoglossus	---
mghv-miR-M1-8-5p	0.0153242	-1.53897	miRNA	Mouse gammaherpesvirus 68	mghv-mir-M1-1 // U97553:196-260 (+) /// mghv-mir-M1-2 // U97553:562-627 (+) /// mghv-mi
cgr-miR-744-5p	0.175158	-1.53567	miRNA	Cricetulus griseus	---
hsa-miR-342-5p	0.366932	-1.53406	miRNA	Homo sapiens	hsa-mir-342 // chr14:100575992-100576090 (+) /// hsa-mir-151b // chr14:100575756-100575
mml-miR-342-5p	0.366932	-1.53406	miRNA	Macaca mulatta	---
ppy-miR-342-5p	0.366932	-1.53406	miRNA	Pongo pygmaeus	ppy-mir-342 // 14:101636286-101636384 (+) /// ppy-mir-151b // 14:101636045-101636154 (-
hsa-mir-486-2	0.239497	-1.52793	stem-loop	Homo sapiens	hsa-mir-486 // chr8:41517959-41518026 (-) /// hsa-mir-486-2 // chr8:41517962-41518025 (
mmu-miR-185-5p	0.24352	-1.52487	miRNA	Mus musculus	---
hsa-miR-185-5p	0.24352	-1.52487	miRNA	Homo sapiens	---
rno-miR-185-5p	0.24352	-1.52487	miRNA	Rattus norvegicus	---
mml-miR-185-5p	0.24352	-1.52487	miRNA	Macaca mulatta	---
cfa-miR-185	0.24352	-1.52487	miRNA	Canis familiaris	---
ssc-miR-185	0.24352	-1.52487	miRNA	Sus scrofa	---
ptr-miR-185	0.24352	-1.52487	miRNA	Pan troglodytes	---
bta-miR-185	0.24352	-1.52487	miRNA	Bos taurus	---
ppy-miR-185	0.24352	-1.52487	miRNA	Pongo pygmaeus	---
cgr-miR-185-5p	0.24352	-1.52487	miRNA	Cricetulus griseus	---
ggo-miR-185	0.24352	-1.52487	miRNA	Gorilla gorilla	---
rno-miR-378b	0.514377	-1.5236	miRNA	Rattus norvegicus	---
mmu-miR-7669-3p	0.0768799	-1.52089	miRNA	Mus musculus	---
hsa-miR-766-3p	0.0615278	-1.51931	miRNA	Homo sapiens	---
ptr-miR-766	0.0615278	-1.51931	miRNA	Pan troglodytes	---
ppy-miR-766	0.0615278	-1.51931	miRNA	Pongo pygmaeus	---
ggo-miR-766	0.0615278	-1.51931	miRNA	Gorilla gorilla	---
mmu-mir-204	0.142181	-1.51708	stem-loop	Mus musculus	---
mdm-miR164a	0.0368788	-1.51501	miRNA	Malus domestica	---
cgr-miR-324-5p	0.195036	-1.5125	miRNA	Cricetulus griseus	---
ggo-miR-324	0.195036	-1.5125	miRNA	Gorilla gorilla	---
mmu-miR-378a-5p	0.466729	-1.51215	miRNA	Mus musculus	---
hsa-miR-378a-5p	0.466729	-1.51215	miRNA	Homo sapiens	---
rno-miR-378a-5p	0.466729	-1.51215	miRNA	Rattus norvegicus	rno-mir-378a // 18:57377805-57377869 (-) /// rno-mir-3557 // 18:57377783-57377895 (+)
cgr-miR-378-5p	0.466729	-1.51215	miRNA	Cricetulus griseus	---
mmu-miR-669a-5p	0.671189	-1.50805	miRNA	Mus musculus	mmu-mir-466a // chr2:10507918-10507990 (+) /// mmu-mir-669a-2 // chr2:10510164-10510260
mmu-miR-669p-5p	0.671189	-1.50805	miRNA	Mus musculus	mmu-mir-466b-2 // chr2:10498685-10498766 (+) /// mmu-mir-466b-3 // chr2:10503565-105036
ath-miR5656	0.038831	-1.50621	miRNA	Arabidopsis thaliana	---
dre-miR-22a	0.65229	-1.50483	miRNA	Danio rerio	---
fru-miR-22a	0.65229	-1.50483	miRNA	Fugu rubripes	---
tni-miR-22a	0.65229	-1.50483	miRNA	Tetraodon nigroviridis	---
pol-miR-22-3p	0.65229	-1.50483	miRNA	Paralichthys olivaceus	---
ccr-miR-22a	0.65229	-1.50483	miRNA	Cyprinus carpio	---
ipu-miR-22a	0.65229	-1.50483	miRNA	Ictalurus punctatus	---
eca-miR-1905b	0.0198494	-1.50044	miRNA	Equus caballus	---
hsa-miR-3612	0.0468737	-1.49906	miRNA	Homo sapiens	---
mmu-miR-151-5p	0.0845111	-1.49849	miRNA	Mus musculus	---
rno-miR-151-5p	0.0845111	-1.49849	miRNA	Rattus norvegicus	rno-mir-151 // 7:110979296-110979392 (-) /// rno-mir-3586 // 7:110979296-110979415 (+)
bta-miR-151-5p	0.0845111	-1.49849	miRNA	Bos taurus	---
hsa-miR-151a-5p	0.0845111	-1.49849	miRNA	Homo sapiens	---
mml-miR-151-5p	0.0845111	-1.49849	miRNA	Macaca mulatta	---
cfa-miR-151	0.0845111	-1.49849	miRNA	Canis familiaris	---
eca-miR-151-5p	0.0845111	-1.49849	miRNA	Equus caballus	---
ssc-miR-151-5p	0.0845111	-1.49849	miRNA	Sus scrofa	---
ppy-miR-151a-5p	0.0845111	-1.49849	miRNA	Pongo pygmaeus	---
cgr-miR-151-5p	0.0845111	-1.49849	miRNA	Cricetulus griseus	---
tgu-miR-551-5p	0.0117347	-1.49756	miRNA	Taeniopygia guttata	---
hsa-miR-6861-3p	0.0440304	-1.49699	miRNA	Homo sapiens	---
ame-miR-3772	0.040445	-1.49626	miRNA	Apis mellifera	---
sbi-miR6217a-5p	0.0347137	-1.496	miRNA	Sorghum bicolor	---
sbi-miR6217b-5p	0.0347137	-1.496	miRNA	Sorghum bicolor	---
ccr-miR-93	0.437016	-1.49434	miRNA	Cyprinus carpio	---
mmu-miR-6346	0.00223926	-1.49427	miRNA	Mus musculus	---
mdo-miR-187-5p	0.212311	-1.49241	miRNA	Monodelphis domestica	---
mmu-miR-100-5p	0.164007	-1.49208	miRNA	Mus musculus	mmu-let-7a-2 // chr9:41536716-41536811 (+) /// mmu-mir-100 // chr9:41531425-41531504 (+
hsa-miR-100-5p	0.164007	-1.49208	miRNA	Homo sapiens	hsa-let-7a-2 // chr11:122017230-122017301 (-) /// hsa-mir-100 // chr11:122022937-122023
rno-miR-100-5p	0.164007	-1.49208	miRNA	Rattus norvegicus	rno-let-7a-2 // 8:44525769-44525864 (+) /// rno-mir-100 // 8:44518670-44518749 (+) ///
gga-miR-100-5p	0.164007	-1.49208	miRNA	Gallus gallus	gga-mir-100 // chr24:3330837-3330916 (+) /// gga-let-7a-2 // chr24:3338936-3339007 (+)
aga-miR-100	0.164007	-1.49208	miRNA	Anopheles gambiae	aga-let-7 // 3R:10270708-10270797 (-) /// aga-mir-100 // 3R:10274677-10274768 (-) /// a
dre-miR-100	0.164007	-1.49208	miRNA	Danio rerio	dre-let-7a-4 // 5:31628942-31629034 (+) /// dre-mir-100-2 // 5:31628637-31628711 (+) //
ggo-miR-100	0.164007	-1.49208	miRNA	Gorilla gorilla	---
age-miR-100	0.164007	-1.49208	miRNA	Ateles geoffroyi	---
ppa-miR-100	0.164007	-1.49208	miRNA	Pan paniscus	---
ppy-miR-100	0.164007	-1.49208	miRNA	Pongo pygmaeus	---
ptr-miR-100	0.164007	-1.49208	miRNA	Pan troglodytes	ptr-mir-100 // 11:120108878-120108957 (-) /// ptr-let-7a-2 // 11:120103182-120103252 (-
mml-miR-100-5p	0.164007	-1.49208	miRNA	Macaca mulatta	mml-mir-100 // 14:120559995-120560074 (-) /// mml-let-7a-2 // 14:120554305-120554376 (-
sla-miR-100	0.164007	-1.49208	miRNA	Saguinus labiatus	---
lla-miR-100	0.164007	-1.49208	miRNA	Lagothrix lagotricha	---
fru-miR-100	0.164007	-1.49208	miRNA	Fugu rubripes	fru-mir-125b // HE602549.1:9617257-9617326 (+) /// fru-let-7a-1 // HE602549.1:9611356-9
tni-miR-100	0.164007	-1.49208	miRNA	Tetraodon nigroviridis	tni-mir-125b // 7:5613623-5613717 (-) /// tni-let-7a-1 // 7:5619181-5619254 (-) /// tni
xtr-miR-100	0.164007	-1.49208	miRNA	Xenopus tropicalis	xtr-let-7a // GL172961.1:948723-948811 (+) /// xtr-mir-100 // GL172961.1:946793-946868
ame-miR-100	0.164007	-1.49208	miRNA	Apis mellifera	ame-mir-125 // Group8.27:75729-75835 (+) /// ame-let-7 // Group8.27:75201-75300 (+) ///
oan-miR-100-5p	0.164007	-1.49208	miRNA	Ornithorhynchus anatinus	---
bta-miR-100	0.164007	-1.49208	miRNA	Bos taurus	bta-let-7a-2 // chr15:33347569-33347640 (-) /// bta-mir-100 // chr15:33353395-33353470
lgi-miR-100	0.164007	-1.49208	miRNA	Lottia gigantea	lgi-mir-100 // sca_16:2793558-2793658 (-) /// lgi-let-7 // sca_16:2791958-2792058 (-)
sko-miR-100	0.164007	-1.49208	miRNA	Saccoglossus kowalevskii	sko-mir-100 // scaffold_1232:131821-131921 (-) /// sko-let-7 // scaffold_1232:124517-12
eca-miR-100	0.164007	-1.49208	miRNA	Equus caballus	eca-let-7a // chr7:29543908-29543979 (-) /// eca-mir-100 // chr7:29549390-29549444 (-)
bmo-miR-100	0.164007	-1.49208	miRNA	Bombyx mori	bmo-let-7 // nscaf3026:3368285-3368388 (-) /// bmo-mir-100 // nscaf3026:3370772-3370913
ssc-miR-100	0.164007	-1.49208	miRNA	Sus scrofa	ssc-let-7a-1 // chr9:54378059-54378138 (-) /// ssc-mir-100 // chr9:54383382-54383461 (-
bma-miR-100b	0.164007	-1.49208	miRNA	Brugia malayi	bma-let-7 // DS238124.1:25271-25394 (-) /// bma-mir-100b // DS238124.1:25479-25569 (-)
aae-miR-100	0.164007	-1.49208	miRNA	Aedes aegypti	---
cqu-miR-100-5p	0.164007	-1.49208	miRNA	Culex quinquefasciatus	cqu-mir-125 // supercont3.4:280955-281049 (+) /// cqu-let-7 // supercont3.4:280595-2806
nvi-miR-100	0.164007	-1.49208	miRNA	Nasonia vitripennis	nvi-mir-100 // chr1:23809581-23809680 (+) /// nvi-let-7 // chr1:23810811-23810909 (+) /
pma-miR-100a-5p	0.164007	-1.49208	miRNA	Petromyzon marinus	pma-mir-100a // GL476441.1:180226-180314 (-) /// pma-mir-100c // GL476441.1:180229-1803
aca-miR-100	0.164007	-1.49208	miRNA	Anolis carolinensis	---
mse-miR-100	0.164007	-1.49208	miRNA	Manduca sexta	mse-let-7a // JH668494.1:417402-417503 (+) /// mse-mir-100 // JH668494.1:416074-416174
ipu-miR-100	0.164007	-1.49208	miRNA	Ictalurus punctatus	---
bbe-miR-100-5p	0.164007	-1.49208	miRNA	Branchiostoma belcheri	---
rno-mir-200b	0.121289	-1.49074	stem-loop	Rattus norvegicus	rno-mir-200a // 5:172898220-172898308 (-) /// rno-mir-200b // 5:172898998-172899092 (-)
tgu-miR-29b-2-5p	0.183322	-1.48984	miRNA	Taeniopygia guttata	tgu-mir-29a-2 // chr26:3761359-3761429 (+) /// tgu-mir-29b-2 // chr26:3760396-3760466 (
pma-miR-30b	0.351438	-1.48952	miRNA	Petromyzon marinus	---
hcmv-miR-US29-3p	0.122303	-1.48765	miRNA	Human cytomegalovirus	hcmv-mir-US25-1 // HEHCMVCG:215245-215314 (-) /// hcmv-mir-US25-2 // HEHCMVCG:215447-21
gga-miR-1624	0.146	-1.48468	miRNA	Gallus gallus	---
rno-mir-183	0.00694917	-1.48423	stem-loop	Rattus norvegicus	rno-mir-96 // 4:57074891-57074996 (-) /// rno-mir-183 // 4:57075094-57075203 (-) /// rn
tca-miR-3867-5p	0.297153	-1.48376	miRNA	Tribolium castaneum	---
cin-let-7e	0.0790118	-1.48271	miRNA	Ciona intestinalis	---
hsa-miR-6888-5p	6.06573e-05	-1.48252	miRNA	Homo sapiens	---
mdo-miR-7373b-3p	0.0844464	-1.48249	miRNA	Monodelphis domestica	mdo-mir-7374c // chrX:44681360-44681416 (-) /// mdo-mir-7374b // chrX:44682076-44682130
bdi-miR7733-3p	0.273782	-1.48178	miRNA	Brachypodium distachyon	bdi-MIR7733 // chr1:38847604-38848027 (+) /// bdi-MIR7779 // chr1:38848227-38848545 (+)
mdo-miR-1542-1-5p	0.197018	-1.47995	miRNA	Monodelphis domestica	mdo-mir-1542-1 // chr8:87784786-87784857 (-) /// mdo-mir-1542-2 // chr8:87784982-877850
mmu-mir-200b	0.0146055	-1.47946	stem-loop	Mus musculus	mmu-mir-200b // chr4:156055681-156055750 (-) /// mmu-mir-200a // chr4:156054896-1560549
xtr-let-7b	0.365988	-1.47792	miRNA	Xenopus tropicalis	---
hsa-miR-5011-5p	0.287575	-1.47692	miRNA	Homo sapiens	---
mmu-miR-3083-3p	0.0621815	-1.47584	miRNA	Mus musculus	---
mmu-let-7g-5p	0.631159	-1.47495	miRNA	Mus musculus	---
hsa-let-7g-5p	0.631159	-1.47495	miRNA	Homo sapiens	---
bta-let-7g	0.631159	-1.47495	miRNA	Bos taurus	---
mml-let-7g-5p	0.631159	-1.47495	miRNA	Macaca mulatta	---
cfa-let-7g	0.631159	-1.47495	miRNA	Canis familiaris	---
oan-let-7g-5p	0.631159	-1.47495	miRNA	Ornithorhynchus anatinus	---
ptr-let-7g	0.631159	-1.47495	miRNA	Pan troglodytes	---
eca-let-7g	0.631159	-1.47495	miRNA	Equus caballus	---
ssc-let-7g	0.631159	-1.47495	miRNA	Sus scrofa	---
tgu-let-7g-5p	0.631159	-1.47495	miRNA	Taeniopygia guttata	---
ppy-let-7g	0.631159	-1.47495	miRNA	Pongo pygmaeus	---
aca-let-7g	0.631159	-1.47495	miRNA	Anolis carolinensis	---
cgr-let-7g-5p	0.631159	-1.47495	miRNA	Cricetulus griseus	---
mdm-miR7127a	0.0623242	-1.47395	miRNA	Malus domestica	---
mdm-miR7127b	0.0623242	-1.47395	miRNA	Malus domestica	---
oan-miR-30e-5p	0.625124	-1.47022	miRNA	Ornithorhynchus anatinus	oan-mir-30e // Ultra467:482269-482363 (-) /// oan-mir-30c-1 // Ultra467:480344-480404 (
aca-miR-30e-5p	0.625124	-1.47022	miRNA	Anolis carolinensis	---
cgr-miR-30e-5p	0.625124	-1.47022	miRNA	Cricetulus griseus	---
ggo-miR-30e	0.625124	-1.47022	miRNA	Gorilla gorilla	---
mdo-miR-30d-5p	0.625124	-1.47022	miRNA	Monodelphis domestica	mdo-mir-30d // chr4:424720167-424720230 (+) /// mdo-mir-30c-2 // chr4:424723799-4247238
gga-miR-1614-5p	0.00370466	-1.46982	miRNA	Gallus gallus	---
bmo-miR-3303	0.0434985	-1.46958	miRNA	Bombyx mori	---
mdo-miR-106-5p	0.444396	-1.4695	miRNA	Monodelphis domestica	mdo-mir-106 // chrX:35203046-35203114 (-) /// mdo-mir-363 // chrX:35202082-35202170 (-)
hsa-mir-4455	0.0620902	-1.4693	stem-loop	Homo sapiens	---
gga-let-7g-5p	0.58215	-1.46927	miRNA	Gallus gallus	---
mdo-let-7g-5p	0.58215	-1.46927	miRNA	Monodelphis domestica	---
sha-let-7g	0.58215	-1.46927	miRNA	Sarcophilus harrisii	---
ggo-let-7g	0.58215	-1.46927	miRNA	Gorilla gorilla	---
oar-let-7g	0.58215	-1.46927	miRNA	Ovis aries	---
mdo-miR-7267-3p	0.0196837	-1.46861	miRNA	Monodelphis domestica	---
crm-miR-241	0.109049	-1.46781	miRNA	Caenorhabditis remanei	crm-mir-48 // Crem_Contig8:84279-84372 (+) /// crm-mir-241 // Crem_Contig8:82873-82989
mmu-miR-664-5p	0.478228	-1.46685	miRNA	Mus musculus	---
oan-miR-30d-5p	0.097401	-1.4648	miRNA	Ornithorhynchus anatinus	oan-mir-30d // Contig510:32207-32338 (+) /// oan-mir-30b // Contig510:35999-36109 (+)
ola-miR-30d-5p	0.097401	-1.4648	miRNA	Oryzias latipes	---
ccr-miR-30d	0.097401	-1.4648	miRNA	Cyprinus carpio	---
cgr-miR-500	0.311736	-1.46352	miRNA	Cricetulus griseus	---
mmu-miR-106b-5p	0.631929	-1.46215	miRNA	Mus musculus	mmu-mir-106b // chr5:138165737-138165818 (-) /// mmu-mir-93 // chr5:138165523-138165610
hsa-miR-106b-5p	0.631929	-1.46215	miRNA	Homo sapiens	hsa-mir-25 // chr7:99691183-99691266 (-) /// hsa-mir-93 // chr7:99691391-99691470 (-) /
rno-miR-106b-5p	0.631929	-1.46215	miRNA	Rattus norvegicus	rno-mir-25 // 12:17607970-17608053 (-) /// rno-mir-93 // 12:17608173-17608259 (-) /// r
ggo-miR-106b	0.631929	-1.46215	miRNA	Gorilla gorilla	ggo-mir-106b // 7:97602634-97602715 (-) /// ggo-mir-93 // 7:97602409-97602488 (-) /// g
age-miR-106b	0.631929	-1.46215	miRNA	Ateles geoffroyi	---
ppa-miR-106b	0.631929	-1.46215	miRNA	Pan paniscus	---
ppy-miR-106b	0.631929	-1.46215	miRNA	Pongo pygmaeus	ppy-mir-106b // 7:9079286-9079367 (-) /// ppy-mir-93 // 7:9079061-9079140 (-) /// ppy-m
ptr-miR-106b	0.631929	-1.46215	miRNA	Pan troglodytes	ptr-mir-106b // 7:100704701-100704782 (-) /// ptr-mir-93 // 7:100704476-100704555 (-)
mml-miR-106b-5p	0.631929	-1.46215	miRNA	Macaca mulatta	mml-mir-106b // 3:47373151-47373232 (-) /// mml-mir-93 // 3:47372928-47373007 (-) /// m
sla-miR-106b	0.631929	-1.46215	miRNA	Saguinus labiatus	---
lla-miR-106b	0.631929	-1.46215	miRNA	Lagothrix lagotricha	---
mne-miR-106b	0.631929	-1.46215	miRNA	Macaca nemestrina	---
cfa-miR-106b	0.631929	-1.46215	miRNA	Canis familiaris	cfa-mir-106b // chr6:9498558-9498616 (+) /// cfa-mir-93 // chr6:9498780-9498840 (+) ///
bta-miR-106b	0.631929	-1.46215	miRNA	Bos taurus	bta-mir-93 // chr25:36892249-36892325 (+) /// bta-mir-25 // chr25:36892449-36892532 (+)
eca-miR-106b	0.631929	-1.46215	miRNA	Equus caballus	eca-mir-106b // chr13:8034691-8034749 (-) /// eca-mir-25 // chr13:8034246-8034329 (-) /
oar-miR-106b	0.631929	-1.46215	miRNA	Ovis aries	oar-mir-106b // chr24:36272711-36272790 (+) /// oar-mir-25 // chr24:36273119-36273202 (
mml-miR-1298-3p	0.192079	-1.4617	miRNA	Macaca mulatta	---
prd-miR-7903-5p	0.160891	-1.46168	miRNA	Panagrellus redivivus	---
stu-miR7994a	0.0680881	-1.46097	miRNA	Solanum tuberosum	---
stu-miR7994b-3p	0.0680881	-1.46097	miRNA	Solanum tuberosum	---
prd-miR-7906-5p	0.0153367	-1.45894	miRNA	Panagrellus redivivus	prd-mir-7906 // KB455257.1:464960-465022 (+) /// prd-mir-7948b // KB455257.1:464920-464
prd-miR-7948b-3p	0.0153367	-1.45894	miRNA	Panagrellus redivivus	prd-mir-7906 // KB455257.1:464960-465022 (+) /// prd-mir-7948b // KB455257.1:464920-464
cca-miR6105a	0.116163	-1.45794	miRNA	Cynara cardunculus	---
sko-miR-71	0.0883346	-1.4578	miRNA	Saccoglossus kowalevskii	---
gga-miR-1656	0.254713	-1.4578	miRNA	Gallus gallus	---
mmu-miR-466a-3p	0.0540298	-1.45671	miRNA	Mus musculus	mmu-mir-466a // chr2:10507918-10507990 (+) /// mmu-mir-669a-2 // chr2:10510164-10510260
mmu-miR-466e-3p	0.0540298	-1.45671	miRNA	Mus musculus	mmu-mir-297a-2 // chr2:10472254-10472343 (+) /// mmu-mir-467a-1 // chr2:10476346-104764
cfa-miR-106a	0.292417	-1.4558	miRNA	Canis familiaris	cfa-mir-106a // chrX:104896518-104896574 (-) /// cfa-mir-19b-2 // chrX:104895962-104896
mmu-miR-27a-3p	0.60939	-1.45379	miRNA	Mus musculus	mmu-mir-23a // chr8:84208518-84208592 (+) /// mmu-mir-24-2 // chr8:84208815-84208921 (+
hsa-miR-27a-3p	0.60939	-1.45379	miRNA	Homo sapiens	hsa-mir-23a // chr19:13947401-13947473 (-) /// hsa-mir-24-2 // chr19:13947101-13947173
rno-miR-27a-3p	0.60939	-1.45379	miRNA	Rattus norvegicus	rno-mir-23a // 19:25638744-25638818 (-) /// rno-mir-24-2 // 19:25638430-25638537 (-) //
ssc-miR-27a	0.60939	-1.45379	miRNA	Sus scrofa	ssc-mir-23a // chr2:65581838-65581907 (+) /// ssc-mir-24-1 // chr2:65582174-65582245 (+
xtr-miR-27a	0.60939	-1.45379	miRNA	Xenopus tropicalis	xtr-mir-27a // GL173333.1:483573-483648 (-) /// xtr-mir-23a-1 // GL173333.1:484179-4842
mdo-miR-27a-3p	0.60939	-1.45379	miRNA	Monodelphis domestica	mdo-mir-23a // chr3:446525826-446525898 (+) /// mdo-mir-27a // chr3:446525995-446526080
oan-miR-27a-3p	0.60939	-1.45379	miRNA	Ornithorhynchus anatinus	oan-mir-23a // Contig6812:3296-3379 (+) /// oan-mir-27a // Contig6812:3490-3574 (+) ///
eca-miR-27a	0.60939	-1.45379	miRNA	Equus caballus	eca-mir-23a // chr7:44929817-44929889 (+) /// eca-mir-24-1 // chr7:44930163-44930230 (+
aca-miR-27a-3p	0.60939	-1.45379	miRNA	Anolis carolinensis	aca-mir-23a // 2:29158329-29158420 (-) /// aca-mir-24-1 // 2:29157637-29157729 (-) ///
cgr-miR-27a-3p	0.60939	-1.45379	miRNA	Cricetulus griseus	---
ccr-miR-27a	0.60939	-1.45379	miRNA	Cyprinus carpio	---
oar-miR-27a	0.60939	-1.45379	miRNA	Ovis aries	oar-mir-23a // chr5:9936056-9936128 (+) /// oar-mir-27a // chr5:9936230-9936307 (+)
mmu-miR-6370	0.302414	-1.45354	miRNA	Mus musculus	---
rno-miR-1949	0.557917	-1.45314	miRNA	Rattus norvegicus	---
cgr-miR-1949	0.557917	-1.45314	miRNA	Cricetulus griseus	---
hsa-miR-4772-5p	0.0119769	-1.45165	miRNA	Homo sapiens	---
aly-miR399e-5p	0.00561314	-1.44932	miRNA	Arabidopsis lyrata	aly-MIR399d // GL348716.1:16217498-16217632 (-) /// aly-MIR399e // GL348716.1:16218063-
hsa-miR-106a-5p	0.344785	-1.44899	miRNA	Homo sapiens	hsa-mir-19b-2 // chrX:133303701-133303796 (-) /// hsa-mir-92a-2 // chrX:133303568-13330
tgu-miR-106-5p	0.344785	-1.44899	miRNA	Taeniopygia guttata	tgu-mir-363 // chr4A:7274550-7274638 (+) /// tgu-mir-19b-2 // chr4A:7274224-7274296 (+)
hsa-mir-3117	0.0564027	-1.44898	stem-loop	Homo sapiens	---
cbr-miR-7596	0.0692495	-1.44845	miRNA	Caenorhabditis briggsae	---
esi-miR3464-3p	0.0143938	-1.4457	miRNA	Ectocarpus siliculosus	---
mmu-mir-1843a	0.0742828	-1.44472	stem-loop	Mus musculus	---
prd-miR-7892-5p	0.187374	-1.4427	miRNA	Panagrellus redivivus	---
mmu-miR-505-3p	0.461376	-1.44163	miRNA	Mus musculus	---
bta-miR-2385-3p	0.209109	-1.43691	miRNA	Bos taurus	---
pma-miR-204-3p	0.375707	-1.43661	miRNA	Petromyzon marinus	---
aae-miR-309b-3p	0.170194	-1.43237	miRNA	Aedes aegypti	aae-mir-2944a // supercont1.464:825450-825511 (+) /// aae-mir-2944b // supercont1.464:8
mmu-mir-183	0.170873	-1.43003	stem-loop	Mus musculus	mmu-mir-182 // chr6:30165918-30165992 (-) /// mmu-mir-183 // chr6:30169668-30169737 (-)
hco-miR-76	0.0417637	-1.42993	miRNA	Haemonchus contortus	---
cgr-miR-331-3p	0.583925	-1.42912	miRNA	Cricetulus griseus	---
zma-miR166m-5p	0.147808	-1.42891	miRNA	Zea mays	zma-MIR166k // chr5:210632198-210632365 (-) /// zma-MIR166m // chr5:210632469-210632624
osa-miR166h-5p	0.147808	-1.42891	miRNA	Oryza sativa	osa-MIR166k // Chr2:32435003-32435129 (-) /// osa-MIR166h // Chr2:32435174-32435292 (-)
mtr-miR166e-5p	0.147808	-1.42891	miRNA	Medicago truncatula	---
mmu-miR-1894-5p	0.551631	-1.42768	miRNA	Mus musculus	---
mmu-mir-1843a	0.04291	-1.42597	stem-loop	Mus musculus	---
mmu-miR-1298-3p	0.0546162	-1.42257	miRNA	Mus musculus	---
asu-miR-5356a-5p	0.145291	-1.42226	miRNA	Ascaris suum	---
cin-miR-200-3p	0.422269	-1.42064	miRNA	Ciona intestinalis	cin-mir-141 // scaffold_71:128547-128621 (+) /// cin-mir-200 // scaffold_71:128174-1282
cel-miR-50-3p	0.0644111	-1.41991	miRNA	Caenorhabditis elegans	---
ipu-miR-31	0.324013	-1.41611	miRNA	Ictalurus punctatus	---
gga-miR-126-3p	0.59115	-1.41577	miRNA	Gallus gallus	---
aae-miR-308-3p	0.00315862	-1.41303	miRNA	Aedes aegypti	---
cqu-miR-308	0.00315862	-1.41303	miRNA	Culex quinquefasciatus	---
hsa-miR-6890-3p	0.0512585	-1.41265	miRNA	Homo sapiens	---
ame-miR-3726	0.180425	-1.4117	miRNA	Apis mellifera	---
mmu-miR-667-5p	0.432615	-1.41136	miRNA	Mus musculus	mmu-mir-299a // chr12:109710638-109710700 (+) /// mmu-mir-300 // chr12:109724313-109724
ppy-miR-4788	0.106487	-1.41132	miRNA	Pongo pygmaeus	---
mmu-miR-6337	0.0572093	-1.41108	miRNA	Mus musculus	---
osa-miR166l-5p	0.0158983	-1.41019	miRNA	Oryza sativa	---
ptc-miR7821	0.139853	-1.40864	miRNA	Populus trichocarpa	---
ggo-let-7f	0.697726	-1.40836	miRNA	Gorilla gorilla	---
oar-let-7f	0.697726	-1.40836	miRNA	Ovis aries	---
mmu-miR-760-3p	0.0583722	-1.40769	miRNA	Mus musculus	---
hsa-miR-760	0.0583722	-1.40769	miRNA	Homo sapiens	---
rno-miR-760-3p	0.0583722	-1.40769	miRNA	Rattus norvegicus	---
ptr-miR-760	0.0583722	-1.40769	miRNA	Pan troglodytes	---
mml-miR-760	0.0583722	-1.40769	miRNA	Macaca mulatta	---
ppy-miR-760	0.0583722	-1.40769	miRNA	Pongo pygmaeus	---
bta-miR-760-3p	0.0583722	-1.40769	miRNA	Bos taurus	---
hsa-miR-655-3p	0.0521491	-1.40696	miRNA	Homo sapiens	hsa-mir-134 // chr14:101521024-101521096 (+) /// hsa-mir-376c // chr14:101506027-101506
eca-miR-655	0.0521491	-1.40696	miRNA	Equus caballus	eca-mir-1185 // chr24:42914351-42914436 (+) /// eca-mir-134 // chr24:42925245-42925315
ppy-miR-655	0.0521491	-1.40696	miRNA	Pongo pygmaeus	ppy-mir-134 // 14:102616871-102616943 (+) /// ppy-mir-300 // 14:102603492-102603574 (+)
gga-miR-1564-5p	0.0171978	-1.40629	miRNA	Gallus gallus	gga-mir-1564 // chr14:12263702-12263772 (-) /// gga-mir-1763 // chr14:12262850-12262915
hsa-miR-1228-3p	0.0987095	-1.40238	miRNA	Homo sapiens	---
stu-miR8002-3p	0.142184	-1.40105	miRNA	Solanum tuberosum	---
pma-miR-4604	0.0113063	-1.40102	miRNA	Petromyzon marinus	---
rno-miR-6324	0.026534	-1.4005	miRNA	Rattus norvegicus	---
stu-miR8037	0.075199	-1.40012	miRNA	Solanum tuberosum	---
asu-miR-100a-5p	0.294832	-1.39968	miRNA	Ascaris suum	---
prd-miR-100-5p	0.294832	-1.39968	miRNA	Panagrellus redivivus	prd-mir-100 // KB454933.1:109204-109263 (+) /// prd-let-7 // KB454933.1:109398-109456 (
hsa-miR-4453	0.0303563	-1.39864	miRNA	Homo sapiens	---
bta-miR-378b	0.504498	-1.39804	miRNA	Bos taurus	---
hsa-mir-520a	0.0720641	-1.39731	stem-loop	Homo sapiens	hsa-mir-520f // chr19:54185413-54185499 (+) /// hsa-mir-515-2 // chr19:54188263-5418834
cin-miR-4105-5p	0.0167754	-1.39726	miRNA	Ciona intestinalis	cin-mir-4105 // 1q:958107-958167 (-) /// cin-mir-4169 // 1q:957990-958033 (-)
tca-miR-100-5p	0.280864	-1.39512	miRNA	Tribolium castaneum	tca-let-7 // chrLG6:6881406-6881483 (+) /// tca-mir-100 // chrLG6:6881272-6881347 (+) /
rno-miR-874-5p	0.146532	-1.39496	miRNA	Rattus norvegicus	---
bta-miR-2313-5p	0.653804	-1.39495	miRNA	Bos taurus	---
hsa-miR-3938	0.0260255	-1.3944	miRNA	Homo sapiens	---
bbe-miR-92a-5p	0.0650502	-1.39379	miRNA	Branchiostoma belcheri	---
bta-miR-2344	0.380133	-1.39379	miRNA	Bos taurus	---
hsa-miR-330-3p	0.26579	-1.39359	miRNA	Homo sapiens	---
mml-miR-330-3p	0.26579	-1.39359	miRNA	Macaca mulatta	---
ptr-miR-330	0.26579	-1.39359	miRNA	Pan troglodytes	---
bta-miR-330	0.26579	-1.39359	miRNA	Bos taurus	---
ppy-miR-330-3p	0.26579	-1.39359	miRNA	Pongo pygmaeus	---
ggo-miR-330	0.26579	-1.39359	miRNA	Gorilla gorilla	---
gma-miR482e	0.269277	-1.39335	miRNA	Glycine max	---
nve-miR-100-5p	0.209056	-1.39192	miRNA	Nematostella vectensis	---
api-miR-100	0.209056	-1.39192	miRNA	Acyrthosiphon pisum	api-mir-100 // GL350266.1:135163-135261 (+) /// api-let-7 // GL350266.1:136852-136914 (
mmu-miR-22-3p	0.49033	-1.39112	miRNA	Mus musculus	---
hsa-miR-22-3p	0.49033	-1.39112	miRNA	Homo sapiens	---
rno-miR-22-3p	0.49033	-1.39112	miRNA	Rattus norvegicus	rno-mir-22 // 10:62782723-62782817 (+) /// rno-mir-6326 // 10:62782470-62782580 (+)
age-miR-22	0.49033	-1.39112	miRNA	Ateles geoffroyi	---
ppa-miR-22	0.49033	-1.39112	miRNA	Pan paniscus	---
lca-miR-22	0.49033	-1.39112	miRNA	Lemur catta	---
mml-miR-22	0.49033	-1.39112	miRNA	Macaca mulatta	---
ppy-miR-22	0.49033	-1.39112	miRNA	Pongo pygmaeus	---
ptr-miR-22	0.49033	-1.39112	miRNA	Pan troglodytes	---
sla-miR-22	0.49033	-1.39112	miRNA	Saguinus labiatus	---
lla-miR-22	0.49033	-1.39112	miRNA	Lagothrix lagotricha	---
mne-miR-22	0.49033	-1.39112	miRNA	Macaca nemestrina	---
xtr-miR-22-3p	0.49033	-1.39112	miRNA	Xenopus tropicalis	---
cfa-miR-22	0.49033	-1.39112	miRNA	Canis familiaris	---
oan-miR-22-3p	0.49033	-1.39112	miRNA	Ornithorhynchus anatinus	---
gga-miR-22-3p	0.49033	-1.39112	miRNA	Gallus gallus	---
eca-miR-22	0.49033	-1.39112	miRNA	Equus caballus	---
ssc-miR-22-3p	0.49033	-1.39112	miRNA	Sus scrofa	---
cgr-miR-22-3p	0.49033	-1.39112	miRNA	Cricetulus griseus	---
aja-miR-22	0.49033	-1.39112	miRNA	Artibeus jamaicensis	---
gga-miR-3537	0.0543557	-1.39088	miRNA	Gallus gallus	---
mmu-mir-1969	0.000531918	-1.38984	stem-loop	Mus musculus	---
mml-miR-3577-5p	0.161023	-1.38921	miRNA	Macaca mulatta	---
csa-miR-31	0.127025	-1.38819	miRNA	Ciona savignyi	---
tca-miR-3877-5p	0.014442	-1.38803	miRNA	Tribolium castaneum	---
bmo-miR-2739	0.102119	-1.38753	miRNA	Bombyx mori	---
hsa-miR-6847-5p	0.449637	-1.38745	miRNA	Homo sapiens	---
mes-miR535b	0.20729	-1.38677	miRNA	Manihot esculenta	---
prd-miR-7919-3p	0.0580678	-1.38563	miRNA	Panagrellus redivivus	prd-mir-7913 // KB455499.1:53672-53731 (-) /// prd-mir-7919 // KB455499.1:53527-53586 (
hsa-miR-6784-3p	0.0740439	-1.3847	miRNA	Homo sapiens	---
mmu-miR-362-5p	0.22678	-1.38419	miRNA	Mus musculus	mmu-mir-188 // chrX:7247989-7248056 (-) /// mmu-mir-362 // chrX:7241982-7242046 (-) ///
rno-miR-362-5p	0.22678	-1.38419	miRNA	Rattus norvegicus	rno-mir-501 // X:27331151-27331234 (+) /// rno-mir-188 // X:27323547-27323626 (+) /// r
bmo-miR-190-3p	0.147429	-1.38406	miRNA	Bombyx mori	---
mmu-mir-378b	0.0199652	-1.38338	stem-loop	Mus musculus	---
gga-miR-1612	0.148262	-1.38323	miRNA	Gallus gallus	---
prd-miR-50-3p	0.410668	-1.38201	miRNA	Panagrellus redivivus	---
gga-miR-6588-3p	0.508959	-1.38128	miRNA	Gallus gallus	---
bdi-miR7717c-5p	0.0375008	-1.38074	miRNA	Brachypodium distachyon	---
bdi-miR7711-3p.4	0.0814376	-1.3803	miRNA	Brachypodium distachyon	---
mtr-miR5273	0.0774133	-1.37827	miRNA	Medicago truncatula	---
cca-miR6108f	0.154375	-1.37783	miRNA	Cynara cardunculus	---
cel-miR-5550-5p	0.0113167	-1.3759	miRNA	Caenorhabditis elegans	---
crm-miR-35e	0.58202	-1.3757	miRNA	Caenorhabditis remanei	crm-mir-35a-1 // Crem_Contig93:221595-221680 (-) /// crm-mir-35b // Crem_Contig93:22170
hsa-mir-3679	0.34913	-1.37548	stem-loop	Homo sapiens	---
prd-miR-7895-3p	0.0190558	-1.37449	miRNA	Panagrellus redivivus	---
cbn-miR-7615	0.232583	-1.37356	miRNA	Caenorhabditis brenneri	cbn-mir-7615-2 // Cbre_Contig91:357432-357495 (-) /// cbn-mir-7633 // Cbre_Contig91:357
mdv2-miR-M15-5p	0.219232	-1.37266	miRNA	Mareks disease virus type 2	---
mml-miR-7175-3p	0.0144073	-1.37216	miRNA	Macaca mulatta	---
ssc-miR-335	0.0473663	-1.37183	miRNA	Sus scrofa	---
ggo-miR-335	0.0473663	-1.37183	miRNA	Gorilla gorilla	---
mdv2-miR-M29-3p	0.117607	-1.37153	miRNA	Mareks disease virus type 2	---
dme-miR-2280-5p	0.11669	-1.3715	miRNA	Drosophila melanogaster	---
hsa-miR-1263	0.0802369	-1.37136	miRNA	Homo sapiens	---
ptr-miR-1263	0.0802369	-1.37136	miRNA	Pan troglodytes	---
ppy-miR-1263	0.0802369	-1.37136	miRNA	Pongo pygmaeus	---
ipu-miR-365	0.122038	-1.37128	miRNA	Ictalurus punctatus	---
ptr-miR-339	0.334145	-1.37119	miRNA	Pan troglodytes	---
mmu-miR-1981-5p	0.511915	-1.37078	miRNA	Mus musculus	---
mmu-miR-204-5p	0.739465	-1.36972	miRNA	Mus musculus	---
hsa-miR-204-5p	0.739465	-1.36972	miRNA	Homo sapiens	---
rno-miR-204-5p	0.739465	-1.36972	miRNA	Rattus norvegicus	---
gga-miR-204	0.739465	-1.36972	miRNA	Gallus gallus	gga-mir-204-2 // chr10:5190072-5190172 (+) /// gga-mir-1574 // chr10:5189799-5189872 (+
dre-miR-204	0.739465	-1.36972	miRNA	Danio rerio	---
ssc-miR-204	0.739465	-1.36972	miRNA	Sus scrofa	---
ptr-miR-204	0.739465	-1.36972	miRNA	Pan troglodytes	---
ggo-miR-204	0.739465	-1.36972	miRNA	Gorilla gorilla	---
ppy-miR-204	0.739465	-1.36972	miRNA	Pongo pygmaeus	---
sla-miR-204	0.739465	-1.36972	miRNA	Saguinus labiatus	---
mne-miR-204	0.739465	-1.36972	miRNA	Macaca nemestrina	---
ppa-miR-204	0.739465	-1.36972	miRNA	Pan paniscus	---
fru-miR-204a	0.739465	-1.36972	miRNA	Fugu rubripes	---
tni-miR-204a	0.739465	-1.36972	miRNA	Tetraodon nigroviridis	---
gga-miR-211	0.739465	-1.36972	miRNA	Gallus gallus	---
xtr-miR-204	0.739465	-1.36972	miRNA	Xenopus tropicalis	---
mdo-miR-204	0.739465	-1.36972	miRNA	Monodelphis domestica	---
bta-miR-204	0.739465	-1.36972	miRNA	Bos taurus	---
mml-miR-204-5p	0.739465	-1.36972	miRNA	Macaca mulatta	---
cfa-miR-204	0.739465	-1.36972	miRNA	Canis familiaris	---
oan-miR-204-5p	0.739465	-1.36972	miRNA	Ornithorhynchus anatinus	---
eca-miR-204b	0.739465	-1.36972	miRNA	Equus caballus	---
tgu-miR-204	0.739465	-1.36972	miRNA	Taeniopygia guttata	tgu-mir-204-3 // chr28:1366327-1366418 (-) /// tgu-mir-204-4 // chr28:1367959-1368050 (
pma-miR-204-5p	0.739465	-1.36972	miRNA	Petromyzon marinus	---
aca-miR-204a-5p	0.739465	-1.36972	miRNA	Anolis carolinensis	---
cgr-miR-204	0.739465	-1.36972	miRNA	Cricetulus griseus	---
ipu-miR-204	0.739465	-1.36972	miRNA	Ictalurus punctatus	---
ssc-miR-1306-5p	0.0207941	-1.36965	miRNA	Sus scrofa	---
hsa-miR-1306-5p	0.0207941	-1.36965	miRNA	Homo sapiens	hsa-mir-1306 // chr22:20073581-20073665 (+) /// hsa-mir-3618 // chr22:20073269-20073356
rno-miR-1306-5p	0.0207941	-1.36965	miRNA	Rattus norvegicus	---
dre-miR-1306	0.0207941	-1.36965	miRNA	Danio rerio	---
gma-miR5766	0.261454	-1.36964	miRNA	Glycine max	---
mml-miR-7184-5p	0.114472	-1.36921	miRNA	Macaca mulatta	---
hsa-mir-548ak	0.0376371	-1.36919	stem-loop	Homo sapiens	---
mmu-miR-1197-3p	0.00554328	-1.36878	miRNA	Mus musculus	mmu-mir-299a // chr12:109710638-109710700 (+) /// mmu-mir-323 // chr12:109712508-109712
hsa-miR-1197	0.00554328	-1.36878	miRNA	Homo sapiens	hsa-mir-299 // chr14:101490131-101490193 (+) /// hsa-mir-379 // chr14:101488403-1014884
ptr-miR-1197	0.00554328	-1.36878	miRNA	Pan troglodytes	ptr-mir-1197 // 14:100721169-100721255 (+) /// ptr-mir-323 // 14:100721337-100721421 (+
bta-miR-1197	0.00554328	-1.36878	miRNA	Bos taurus	bta-mir-380 // chr21:67564803-67564863 (+) /// bta-mir-299 // chr21:67563570-67563632 (
eca-miR-1197	0.00554328	-1.36878	miRNA	Equus caballus	eca-mir-1193 // chr24:42902577-42902697 (+) /// eca-mir-1197 // chr24:42898113-42898232
ppy-miR-1197	0.00554328	-1.36878	miRNA	Pongo pygmaeus	ppy-mir-299 // 14:102585203-102585265 (+) /// ppy-mir-323 // 14:102587145-102587230 (+)
oar-miR-1197-3p	0.00554328	-1.36878	miRNA	Ovis aries	oar-mir-379 // chr18:64618367-64618491 (+) /// oar-mir-411a // chr18:64619631-64619755
mmu-miR-7670-5p	0.0533625	-1.3687	miRNA	Mus musculus	---
dsi-miR-999-5p	0.107666	-1.36823	miRNA	Drosophila simulans	---
mmu-mir-7224	0.0191704	-1.36813	stem-loop	Mus musculus	---
rno-miR-425-3p	0.050202	-1.36795	miRNA	Rattus norvegicus	rno-mir-191a // 8:113614360-113614450 (+) /// rno-mir-425 // 8:113614817-113614899 (+)
zma-miR167j-3p	0.0152921	-1.36752	miRNA	Zea mays	---
hsa-miR-1587	0.519839	-1.36748	miRNA	Homo sapiens	---
mmu-miR-3572-5p	0.345788	-1.36687	miRNA	Mus musculus	---
hsa-mir-200b	0.115611	-1.36687	stem-loop	Homo sapiens	hsa-mir-200b // chr1:1102484-1102578 (+) /// hsa-mir-200a // chr1:1103243-1103332 (+) /
ppe-miR8128-5p	0.0852314	-1.36654	miRNA	Prunus persica	---
oan-miR-1343-5p	0.28664	-1.36628	miRNA	Ornithorhynchus anatinus	---
mse-miR-1926	0.175943	-1.3662	miRNA	Manduca sexta	---
mdo-miR-7376-3p	0.118293	-1.3657	miRNA	Monodelphis domestica	---
asu-miR-92-5p	0.0844615	-1.36546	miRNA	Ascaris suum	---
gga-miR-7480-5p	0.0885959	-1.36428	miRNA	Gallus gallus	---
mml-miR-378d	0.583513	-1.36418	miRNA	Macaca mulatta	---
prd-miR-7930-3p	0.10837	-1.3639	miRNA	Panagrellus redivivus	prd-mir-7579 // KB455551.1:21318-21376 (+) /// prd-mir-7930 // KB455551.1:21041-21101 (
mmu-miR-3098-5p	0.109203	-1.36372	miRNA	Mus musculus	---
gma-miR156z	0.0237815	-1.36303	miRNA	Glycine max	gma-MIR159b // chr7:5386107-5386292 (-) /// gma-MIR156z // chr7:5393974-5394160 (-)
gma-miR156aa	0.0237815	-1.36303	miRNA	Glycine max	gma-MIR159c // chr16:2804526-2804710 (-) /// gma-MIR156aa // chr16:2807867-2808053 (-)
oan-miR-1362-5p	0.0293677	-1.35966	miRNA	Ornithorhynchus anatinus	---
hsa-mir-5092	0.0717805	-1.35804	stem-loop	Homo sapiens	---
bfl-miR-4873	0.0673588	-1.35749	miRNA	Branchiostoma floridae	---
bbe-miR-4873-5p	0.0673588	-1.35749	miRNA	Branchiostoma belcheri	---
mtr-miR5221	0.118275	-1.35692	miRNA	Medicago truncatula	---
tgu-miR-458-5p	0.0252196	-1.35647	miRNA	Taeniopygia guttata	---
mmu-miR-3072-3p	0.0779643	-1.35585	miRNA	Mus musculus	mmu-mir-154 // chr12:109738433-109738498 (+) /// mmu-mir-377 // chr12:109740510-1097405
cgr-miR-3072-3p	0.0779643	-1.35585	miRNA	Cricetulus griseus	---
mmu-mir-703	0.196596	-1.35582	stem-loop	Mus musculus	---
mdo-let-7d	0.0949843	-1.355	miRNA	Monodelphis domestica	mdo-let-7a-1 // chr6:256413193-256413284 (-) /// mdo-let-7f-1 // chr6:256412444-2564125
aca-let-7d-5p	0.0949843	-1.355	miRNA	Anolis carolinensis	aca-let-7a // GL343225.1:748885-748985 (-) /// aca-let-7d // GL343225.1:747541-747637 (
cin-miR-4067-5p	0.00859324	-1.35428	miRNA	Ciona intestinalis	---
prd-miR-7922-5p	0.177293	-1.35428	miRNA	Panagrellus redivivus	---
mmu-miR-351-5p	0.0945438	-1.35412	miRNA	Mus musculus	mmu-mir-322 // chrX:53054255-53054349 (-) /// mmu-mir-351 // chrX:53053255-53053353 (-)
prd-miR-7880-5p	0.0229113	-1.35318	miRNA	Panagrellus redivivus	---
hsa-miR-4503	0.11992	-1.35287	miRNA	Homo sapiens	---
hsa-miR-181c-3p	0.150962	-1.35169	miRNA	Homo sapiens	hsa-mir-181c // chr19:13985513-13985622 (+) /// hsa-mir-181d // chr19:13985689-13985825
ggo-miR-371b	0.229914	-1.35113	miRNA	Gorilla gorilla	---
mdo-miR-1545c-5p	0.0977416	-1.35082	miRNA	Monodelphis domestica	mdo-mir-1544a // chrX:14005428-14005509 (-) /// mdo-mir-1545a // chrX:14003847-14003918
hbr-miR6167	0.108116	-1.35081	miRNA	Hevea brasiliensis	---
mmu-mir-7658	0.183657	-1.35007	stem-loop	Mus musculus	---
ppy-miR-1270	0.24776	-1.34968	miRNA	Pongo pygmaeus	---
tgu-miR-1451-5p	0.2366	-1.34906	miRNA	Taeniopygia guttata	---
ola-let-7g	0.421519	-1.3486	miRNA	Oryzias latipes	---
hme-miR-6304-3p	0.402294	-1.34821	miRNA	Heliconius melpomene	---
gma-miR393h	0.000863588	-1.34758	miRNA	Glycine max	---
gma-miR393i	0.000863588	-1.34758	miRNA	Glycine max	---
gma-miR393j	0.000863588	-1.34758	miRNA	Glycine max	---
gma-miR393k	0.000863588	-1.34758	miRNA	Glycine max	---
mmu-miR-763	0.0961032	-1.34706	miRNA	Mus musculus	---
gga-miR-1778	0.145861	-1.3464	miRNA	Gallus gallus	---
hsa-miR-6784-5p	0.280552	-1.3463	miRNA	Homo sapiens	---
zma-miR166n-5p	0.0697383	-1.34616	miRNA	Zea mays	---
mmu-miR-30b-5p	0.762054	-1.34574	miRNA	Mus musculus	mmu-mir-30b // chr15:68337415-68337510 (-) /// mmu-mir-30d // chr15:68341208-68341289 (
hsa-miR-30b-5p	0.762054	-1.34574	miRNA	Homo sapiens	hsa-mir-30d // chr8:135817119-135817188 (-) /// hsa-mir-30b // chr8:135812763-135812850
rno-miR-30b-5p	0.762054	-1.34574	miRNA	Rattus norvegicus	rno-mir-30b // 7:105815917-105816003 (-) /// rno-mir-30d // 7:105819720-105819801 (-)
gga-miR-30b-5p	0.762054	-1.34574	miRNA	Gallus gallus	gga-mir-30d // chr2:142229501-142229564 (-) /// gga-mir-30b // chr2:142225959-142226045
dre-miR-30b	0.762054	-1.34574	miRNA	Danio rerio	dre-mir-30b // 16:27581005-27581092 (+) /// dre-mir-30d // 16:27580697-27580824 (+)
fru-miR-30b	0.762054	-1.34574	miRNA	Fugu rubripes	fru-mir-30b // HE602546.1:5585987-5586076 (+) /// fru-mir-30d // HE602546.1:5585808-558
tni-miR-30b	0.762054	-1.34574	miRNA	Tetraodon nigroviridis	tni-mir-30b // 21:5299008-5299088 (+) /// tni-mir-30d // 21:5298825-5298910 (+)
bta-miR-30b-5p	0.762054	-1.34574	miRNA	Bos taurus	bta-mir-30d // chr14:8080292-8080361 (+) /// bta-mir-30b // chr14:8084721-8084808 (+)
xtr-miR-30b	0.762054	-1.34574	miRNA	Xenopus tropicalis	xtr-mir-30b // GL172657.1:3195539-3195618 (-) /// xtr-mir-30d // GL172657.1:3199783-319
cfa-miR-30b	0.762054	-1.34574	miRNA	Canis familiaris	cfa-mir-30d // chr13:30910306-30910365 (-) /// cfa-mir-30b // chr13:30906038-30906097 (
oan-miR-30b-5p	0.762054	-1.34574	miRNA	Ornithorhynchus anatinus	oan-mir-30d // Contig510:32207-32338 (+) /// oan-mir-30b // Contig510:35999-36109 (+)
ssc-miR-30b-5p	0.762054	-1.34574	miRNA	Sus scrofa	ssc-mir-30b // chr4:6717643-6717718 (+) /// ssc-mir-30d // chr4:6713518-6713596 (+)
eca-miR-30b	0.762054	-1.34574	miRNA	Equus caballus	eca-mir-30b // chr9:75208370-75208427 (-) /// eca-mir-30d // chr9:75212697-75212767 (-)
ppy-miR-30b	0.762054	-1.34574	miRNA	Pongo pygmaeus	ppy-mir-30b // 8:142865078-142865165 (-) /// ppy-mir-30d // 8:142869803-142869872 (-)
aca-miR-30b-5p	0.762054	-1.34574	miRNA	Anolis carolinensis	aca-mir-30b // 4:1747976-1748063 (-) /// aca-mir-30d // 4:1751109-1751193 (-)
cgr-miR-30b-5p	0.762054	-1.34574	miRNA	Cricetulus griseus	---
tgu-miR-30e	0.762054	-1.34574	miRNA	Taeniopygia guttata	tgu-mir-2991 // chr2:149540758-149540826 (-) /// tgu-mir-30d // chr2:149540698-14954076
ccr-miR-30b	0.762054	-1.34574	miRNA	Cyprinus carpio	---
mdo-miR-30b-5p	0.762054	-1.34574	miRNA	Monodelphis domestica	---
ipu-miR-30b	0.762054	-1.34574	miRNA	Ictalurus punctatus	---
hsa-miR-5002-3p	0.0912454	-1.34488	miRNA	Homo sapiens	---
pma-miR-135a-3p	0.319444	-1.34485	miRNA	Petromyzon marinus	---
osa-miR821a	0.167265	-1.3447	miRNA	Oryza sativa	---
osa-miR821b	0.167265	-1.3447	miRNA	Oryza sativa	---
osa-miR821c	0.167265	-1.3447	miRNA	Oryza sativa	---
mmu-miR-7009-3p	0.0512367	-1.34429	miRNA	Mus musculus	---
lla-miR-198	0.214995	-1.34388	miRNA	Lagothrix lagotricha	---
osa-miR169d	0.148447	-1.34351	miRNA	Oryza sativa	---
prd-miR-184-5p	0.1153	-1.34309	miRNA	Panagrellus redivivus	---
sko-miR-210-3p	0.0710444	-1.34282	miRNA	Saccoglossus kowalevskii	---
hsa-mir-551b	0.106996	-1.34257	stem-loop	Homo sapiens	---
sme-miR-87c-3p	0.118031	-1.34096	miRNA	Schmidtea mediterranea	---
bmo-miR-2785	0.232827	-1.34056	miRNA	Bombyx mori	---
hsa-mir-425	0.0125024	-1.34038	stem-loop	Homo sapiens	hsa-mir-191 // chr3:49058051-49058142 (-) /// hsa-mir-425 // chr3:49057581-49057667 (-)
hsa-miR-6511b-3p	0.0217072	-1.34035	miRNA	Homo sapiens	---
hsa-mir-3914-2	0.0340941	-1.33996	stem-loop	Homo sapiens	hsa-mir-3914-1 // chr7:70772658-70772756 (-) /// hsa-mir-3914-2 // chr7:70772660-707727
osa-miR5525	0.175178	-1.33988	miRNA	Oryza sativa	---
sme-miR-71b-5p	0.179017	-1.33986	miRNA	Schmidtea mediterranea	sme-mir-2d // Contig1374:32443-32550 (-) /// sme-mir-13 // Contig1374:32236-32295 (-) /
mtr-miR5280	0.196312	-1.33929	miRNA	Medicago truncatula	---
bmo-miR-2855	0.162231	-1.33791	miRNA	Bombyx mori	---
gma-miR171b-5p	0.00892503	-1.3361	miRNA	Glycine max	gma-MIR171b // chr4:46988579-46988670 (+) /// gma-MIR171r // chr4:46988892-46988993 (+)
bta-miR-2425-3p	0.0994747	-1.33469	miRNA	Bos taurus	---
hsa-miR-625-5p	0.122888	-1.33431	miRNA	Homo sapiens	---
hsa-miR-4731-3p	0.263335	-1.334	miRNA	Homo sapiens	---
osa-miR5496	0.148791	-1.33346	miRNA	Oryza sativa	---
sbi-miR5570	0.0682575	-1.33337	miRNA	Sorghum bicolor	---
rno-mir-6326	0.281776	-1.33331	stem-loop	Rattus norvegicus	rno-mir-22 // 10:62782723-62782817 (+) /// rno-mir-6326 // 10:62782470-62782580 (+)
dre-miR-462	0.189891	-1.33278	miRNA	Danio rerio	dre-mir-462 // 8:26935251-26935352 (+) /// dre-mir-731 // 8:26935477-26935566 (+)
ath-miR780.2	0.19103	-1.33246	miRNA	Arabidopsis thaliana	---
hsa-miR-6893-5p	0.506733	-1.33238	miRNA	Homo sapiens	---
aca-miR-24-2-5p	0.162239	-1.33229	miRNA	Anolis carolinensis	aca-mir-23b // 2:40591992-40592077 (-) /// aca-mir-24-2 // 2:40591310-40591402 (-) ///
mml-miR-1232	0.220563	-1.33127	miRNA	Macaca mulatta	---
mmu-miR-6418-3p	0.0872959	-1.33108	miRNA	Mus musculus	---
mmu-mir-669f	0.0176984	-1.33027	stem-loop	Mus musculus	mmu-mir-297a-2 // chr2:10472254-10472343 (+) /// mmu-mir-467a-1 // chr2:10476346-104764
bmo-miR-3204b	0.180838	-1.32839	miRNA	Bombyx mori	bmo-mir-3204a // nscaf1690:5503368-5503474 (+) /// bmo-mir-3204b // nscaf1690:5500375-5
bfl-miR-4863-5p	0.141172	-1.32649	miRNA	Branchiostoma floridae	bfl-mir-2072 // Bf_V2_140:536442-536523 (-) /// bfl-mir-4863 // Bf_V2_140:536779-536871
ghr-miR7501	0.14682	-1.3264	miRNA	Gossypium hirsutum	---
rno-mir-3559	0.0551951	-1.32629	stem-loop	Rattus norvegicus	---
stu-miR8006-3p	0.340195	-1.32551	miRNA	Solanum tuberosum	---
gga-miR-1661	0.0272179	-1.32545	miRNA	Gallus gallus	---
bta-miR-2486-3p	0.071855	-1.3251	miRNA	Bos taurus	---
rlcv-miR-rL1-15-5p	0.118021	-1.3248	miRNA	Rhesus lymphocryptovirus	---
ppc-miR-2253b	0.0990315	-1.32447	miRNA	Pristionchus pacificus	---
bdi-miR7786-3p	0.0128771	-1.32438	miRNA	Brachypodium distachyon	---
bbe-miR-2058-5p	0.0873517	-1.32373	miRNA	Branchiostoma belcheri	---
hsa-mir-548an	0.146281	-1.32337	stem-loop	Homo sapiens	---
mtr-miR5211	0.219158	-1.32315	miRNA	Medicago truncatula	mtr-MIR5211 // chr6:2484503-2484617 (-) /// mtr-MIR5225a // chr6:2480844-2480952 (-)
bma-miR-268	0.0550656	-1.32306	miRNA	Brugia malayi	---
dsi-miR-987-3p	0.53907	-1.32267	miRNA	Drosophila simulans	---
vvi-miR169v	0.179063	-1.32198	miRNA	Vitis vinifera	---
cme-miR169g	0.179063	-1.32198	miRNA	Cucumis melo	---
tae-miR1133	0.0728245	-1.32185	miRNA	Triticum aestivum	---
cin-miR-4169-3p	0.308027	-1.32185	miRNA	Ciona intestinalis	cin-mir-4105 // 1q:958107-958167 (-) /// cin-mir-4169 // 1q:957990-958033 (-)
mmu-miR-7681-3p	0.0428672	-1.32167	miRNA	Mus musculus	---
mmu-miR-7240-5p	0.0382404	-1.32086	miRNA	Mus musculus	---
hsa-mir-151b	0.0151445	-1.32031	stem-loop	Homo sapiens	hsa-mir-342 // chr14:100575992-100576090 (+) /// hsa-mir-151b // chr14:100575756-100575
mml-miR-7163-5p	0.0355914	-1.31945	miRNA	Macaca mulatta	---
mdo-miR-183-3p	0.382027	-1.31882	miRNA	Monodelphis domestica	mdo-mir-182 // chr8:189660601-189660671 (-) /// mdo-mir-183 // chr8:189668265-189668352
mmu-mir-193b	0.178297	-1.31847	stem-loop	Mus musculus	mmu-mir-365-1 // chr16:13453840-13453926 (+) /// mmu-mir-193b // chr16:13449523-1344960
mmu-miR-7686-5p	0.607889	-1.31826	miRNA	Mus musculus	mmu-mir-202 // chr7:139957689-139957760 (-) /// mmu-mir-7686 // chr7:139957566-13995762
gma-miR1512b	0.0118322	-1.31817	miRNA	Glycine max	gma-MIR1512b // chr2:8618693-8618781 (-) /// gma-MIR1512c // chr2:8609646-8609749 (-)
ola-miR-31	0.502527	-1.3179	miRNA	Oryzias latipes	---
cin-miR-31	0.185094	-1.31776	miRNA	Ciona intestinalis	---
crm-miR-1817b	0.0394363	-1.31772	miRNA	Caenorhabditis remanei	---
mmu-miR-1843b-5p	0.0860157	-1.31769	miRNA	Mus musculus	---
mml-miR-147a	0.104006	-1.31758	miRNA	Macaca mulatta	---
bdi-miR7728-3p	0.0227128	-1.31754	miRNA	Brachypodium distachyon	---
mdo-miR-7283-5p	0.0262019	-1.31753	miRNA	Monodelphis domestica	---
gga-miR-6599-3p	0.230893	-1.31744	miRNA	Gallus gallus	---
crm-miR-83	0.223992	-1.31681	miRNA	Caenorhabditis remanei	---
cbn-miR-83	0.223992	-1.31681	miRNA	Caenorhabditis brenneri	---
ola-miR-139	0.130898	-1.31675	miRNA	Oryzias latipes	---
rno-mir-151	0.188577	-1.31673	stem-loop	Rattus norvegicus	rno-mir-151 // 7:110979296-110979392 (-) /// rno-mir-3586 // 7:110979296-110979415 (+)
hsa-miR-6069	0.422676	-1.31643	miRNA	Homo sapiens	hsa-mir-3909 // chr22:35731633-35731751 (+) /// hsa-mir-6069 // chr22:35732714-35732792
bta-miR-339a	0.740821	-1.31614	miRNA	Bos taurus	---
ssc-miR-339-5p	0.740821	-1.31614	miRNA	Sus scrofa	---
aly-miR169n-3p	0.192442	-1.31605	miRNA	Arabidopsis lyrata	aly-MIR169k // GL348717.1:3143745-3143947 (-) /// aly-MIR169l // GL348717.1:3149048-314
hsa-miR-6873-5p	0.487259	-1.31605	miRNA	Homo sapiens	hsa-mir-6834 // chr6:33258022-33258102 (+) /// hsa-mir-6873 // chr6:33255004-33255066 (
mmu-miR-361-5p	0.0516827	-1.31563	miRNA	Mus musculus	---
hsa-miR-361-5p	0.0516827	-1.31563	miRNA	Homo sapiens	---
rno-miR-361-5p	0.0516827	-1.31563	miRNA	Rattus norvegicus	---
bta-miR-361	0.0516827	-1.31563	miRNA	Bos taurus	---
mml-miR-361-5p	0.0516827	-1.31563	miRNA	Macaca mulatta	---
cfa-miR-361	0.0516827	-1.31563	miRNA	Canis familiaris	---
eca-miR-361-5p	0.0516827	-1.31563	miRNA	Equus caballus	---
ssc-miR-361-5p	0.0516827	-1.31563	miRNA	Sus scrofa	---
ppy-miR-361-5p	0.0516827	-1.31563	miRNA	Pongo pygmaeus	---
cgr-miR-361	0.0516827	-1.31563	miRNA	Cricetulus griseus	---
ggo-miR-361	0.0516827	-1.31563	miRNA	Gorilla gorilla	---
crm-miR-70	0.117682	-1.3152	miRNA	Caenorhabditis remanei	---
hsa-mir-520g	0.105897	-1.31502	stem-loop	Homo sapiens	hsa-mir-517a // chr19:54215522-54215608 (+) /// hsa-mir-519d // chr19:54216601-54216688
hsa-mir-520h	0.105897	-1.31502	stem-loop	Homo sapiens	hsa-mir-518d // chr19:54238131-54238217 (+) /// hsa-mir-516b-1 // chr19:54240099-542401
oan-miR-1360	0.268197	-1.3145	miRNA	Ornithorhynchus anatinus	---
hsa-miR-885-5p	0.720074	-1.31448	miRNA	Homo sapiens	---
mml-miR-885-5p	0.720074	-1.31448	miRNA	Macaca mulatta	---
bta-miR-885	0.720074	-1.31448	miRNA	Bos taurus	---
cfa-miR-885	0.720074	-1.31448	miRNA	Canis familiaris	---
eca-miR-885-5p	0.720074	-1.31448	miRNA	Equus caballus	---
ssc-miR-885-5p	0.720074	-1.31448	miRNA	Sus scrofa	---
ppy-miR-885-5p	0.720074	-1.31448	miRNA	Pongo pygmaeus	---
ghr-miR160	0.138771	-1.31437	miRNA	Gossypium hirsutum	---
mmu-miR-6999-5p	0.242914	-1.31415	miRNA	Mus musculus	---
bta-miR-2285d	0.135696	-1.31407	miRNA	Bos taurus	---
mmu-mir-7237	0.045896	-1.31399	stem-loop	Mus musculus	---
osa-miR444b.2	0.278611	-1.31388	miRNA	Oryza sativa	---
osa-miR444c.2	0.278611	-1.31388	miRNA	Oryza sativa	---
ssp-miR444c-3p	0.278611	-1.31388	miRNA	Saccharum ssp.	---
zma-miR444a	0.278611	-1.31388	miRNA	Zea mays	---
zma-miR444b	0.278611	-1.31388	miRNA	Zea mays	---
gga-miR-133c-5p	0.106009	-1.31385	miRNA	Gallus gallus	gga-mir-1b // chr23:4294312-4294375 (+) /// gga-mir-133c // chr23:4294451-4294529 (+)
bta-miR-2487	0.392698	-1.31361	miRNA	Bos taurus	---
hsa-miR-548ab	0.0422673	-1.31316	miRNA	Homo sapiens	---
dre-miR-7148-3p	0.071154	-1.31296	miRNA	Danio rerio	---
bta-let-7e	0.0205679	-1.31268	miRNA	Bos taurus	bta-mir-125a // chr18:58015535-58015620 (+) /// bta-let-7e // chr18:58015036-58015114 (
ggo-let-7e	0.0205679	-1.31268	miRNA	Gorilla gorilla	ggo-let-7e // 19:49050054-49050162 (+) /// ggo-mir-125a // 19:49050528-49050635 (+)
hsa-mir-1306	0.00672493	-1.31254	stem-loop	Homo sapiens	hsa-mir-1306 // chr22:20073581-20073665 (+) /// hsa-mir-3618 // chr22:20073269-20073356
mmu-mir-423	0.122643	-1.31223	stem-loop	Mus musculus	---
aly-miR856-5p	0.0330606	-1.31134	miRNA	Arabidopsis lyrata	---
mmu-miR-138-2-3p	0.0165964	-1.31097	miRNA	Mus musculus	---
rno-miR-138-2-3p	0.0165964	-1.31097	miRNA	Rattus norvegicus	---
bdi-miR7731-5p	0.0467304	-1.31097	miRNA	Brachypodium distachyon	---
mmu-miR-6907-3p	0.195564	-1.31093	miRNA	Mus musculus	---
dme-miR-252-5p	0.0699628	-1.31032	miRNA	Drosophila melanogaster	---
cte-miR-252a	0.0699628	-1.31032	miRNA	Capitella teleta	cte-mir-252a // scaffold_296:191474-191574 (+) /// cte-mir-252b // scaffold_296:190685-
bmo-miR-252-5p	0.0699628	-1.31032	miRNA	Bombyx mori	---
dps-miR-252-5p	0.0699628	-1.31032	miRNA	Drosophila pseudoobscura	---
dsi-miR-252-5p	0.0699628	-1.31032	miRNA	Drosophila simulans	---
cqu-miR-252-5p	0.0699628	-1.31032	miRNA	Culex quinquefasciatus	---
nvi-miR-252	0.0699628	-1.31032	miRNA	Nasonia vitripennis	---
mse-miR-252	0.0699628	-1.31032	miRNA	Manduca sexta	---
hme-miR-252	0.0699628	-1.31032	miRNA	Heliconius melpomene	---
oan-miR-1421g-2-3p	0.397621	-1.31015	miRNA	Ornithorhynchus anatinus	oan-mir-1421k-1 // Contig7160:751-869 (-) /// oan-mir-1421l-1 // Contig7160:1639-1731 (
gga-miR-6678-3p	0.0996299	-1.30933	miRNA	Gallus gallus	---
ssc-miR-4338	0.194761	-1.3087	miRNA	Sus scrofa	---
cfa-miR-30a	0.357259	-1.30851	miRNA	Canis familiaris	---
oan-miR-30a-5p	0.357259	-1.30851	miRNA	Ornithorhynchus anatinus	---
tgu-miR-30b-5p	0.357259	-1.30851	miRNA	Taeniopygia guttata	---
pma-miR-30a-5p	0.357259	-1.30851	miRNA	Petromyzon marinus	---
cgr-miR-30a-5p	0.357259	-1.30851	miRNA	Cricetulus griseus	---
oar-miR-30a-5p	0.357259	-1.30851	miRNA	Ovis aries	---
gma-miR2111a	0.0647876	-1.30811	miRNA	Glycine max	---
gma-miR2111d	0.0647876	-1.30811	miRNA	Glycine max	---
hsa-miR-380-3p	0.250869	-1.3079	miRNA	Homo sapiens	hsa-mir-299 // chr14:101490131-101490193 (+) /// hsa-mir-379 // chr14:101488403-1014884
ptr-miR-380	0.250869	-1.3079	miRNA	Pan troglodytes	ptr-mir-1197 // 14:100721169-100721255 (+) /// ptr-mir-323 // 14:100721337-100721421 (+
mmu-miR-669h-3p	0.00306216	-1.30706	miRNA	Mus musculus	mmu-mir-669a-2 // chr2:10510164-10510260 (+) /// mmu-mir-669c // chr2:10509296-10509404
sme-miR-219-3p	0.0296411	-1.30692	miRNA	Schmidtea mediterranea	---
ghr-miR479	0.00321733	-1.30683	miRNA	Gossypium hirsutum	---
dme-miR-993-3p	0.0280854	-1.3067	miRNA	Drosophila melanogaster	---
tca-miR-993-3p	0.0280854	-1.3067	miRNA	Tribolium castaneum	---
ame-miR-993	0.0280854	-1.3067	miRNA	Apis mellifera	---
bmo-miR-993a-3p	0.0280854	-1.3067	miRNA	Bombyx mori	---
dps-miR-993-3p	0.0280854	-1.3067	miRNA	Drosophila pseudoobscura	---
dsi-miR-993-3p	0.0280854	-1.3067	miRNA	Drosophila simulans	---
api-miR-993	0.0280854	-1.3067	miRNA	Acyrthosiphon pisum	---
nvi-miR-993	0.0280854	-1.3067	miRNA	Nasonia vitripennis	---
ngi-miR-993	0.0280854	-1.3067	miRNA	Nasonia giraulti	---
nlo-miR-993	0.0280854	-1.3067	miRNA	Nasonia longicornis	---
hme-miR-993	0.0280854	-1.3067	miRNA	Heliconius melpomene	---
gga-miR-1592	0.0821888	-1.3067	miRNA	Gallus gallus	---
hsa-miR-4287	0.0321632	-1.30668	miRNA	Homo sapiens	---
aae-miR-306-3p	0.046082	-1.3065	miRNA	Aedes aegypti	aae-mir-306 // supercont1.785:213059-213187 (+) /// aae-mir-79 // supercont1.785:213262
mmu-miR-423-3p	0.319813	-1.30633	miRNA	Mus musculus	---
hsa-miR-423-3p	0.319813	-1.30633	miRNA	Homo sapiens	hsa-mir-423 // chr17:28444097-28444190 (+) /// hsa-mir-3184 // chr17:28444104-28444178
rno-miR-423-3p	0.319813	-1.30633	miRNA	Rattus norvegicus	---
mml-miR-423-3p	0.319813	-1.30633	miRNA	Macaca mulatta	---
ptr-miR-423	0.319813	-1.30633	miRNA	Pan troglodytes	---
eca-miR-423-3p	0.319813	-1.30633	miRNA	Equus caballus	---
ssc-miR-423-3p	0.319813	-1.30633	miRNA	Sus scrofa	---
ppy-miR-423-3p	0.319813	-1.30633	miRNA	Pongo pygmaeus	---
cgr-miR-423-3p	0.319813	-1.30633	miRNA	Cricetulus griseus	---
gma-miR4397-5p	0.0291524	-1.30632	miRNA	Glycine max	---
mmu-miR-219b-5p	0.0361817	-1.3063	miRNA	Mus musculus	mmu-mir-219a-2 // chr2:29845631-29845727 (-) /// mmu-mir-219b // chr2:29845647-29845711
rno-miR-219b	0.0361817	-1.3063	miRNA	Rattus norvegicus	rno-mir-219a-2 // 3:8833905-8834000 (-) /// rno-mir-219b // 3:8833902-8834001 (+)
hsa-miR-219b-5p	0.0361817	-1.3063	miRNA	Homo sapiens	hsa-mir-219a-2 // chr9:131154897-131154993 (-) /// hsa-mir-219b // chr9:131154900-13115
asu-miR-750-5p	0.113623	-1.30628	miRNA	Ascaris suum	---
hsa-miR-501-3p	0.368825	-1.30589	miRNA	Homo sapiens	hsa-mir-188 // chrX:49768109-49768194 (+) /// hsa-mir-362 // chrX:49773572-49773636 (+)
ptr-miR-501	0.368825	-1.30589	miRNA	Pan troglodytes	ptr-mir-188 // X:50088957-50089042 (+) /// ptr-mir-362 // X:50094693-50094756 (+) /// p
hsa-mir-34c	0.218326	-1.30582	stem-loop	Homo sapiens	hsa-mir-34b // chr11:111383663-111383746 (+) /// hsa-mir-34c // chr11:111384164-1113842
hsa-miR-1278	0.210305	-1.30503	miRNA	Homo sapiens	---
bta-miR-2329-3p	0.177287	-1.30491	miRNA	Bos taurus	bta-mir-2329-1 // chr18:48594020-48594085 (-) /// bta-mir-2329-2 // chr18:48594020-4859
hsa-miR-4736	0.0692121	-1.30471	miRNA	Homo sapiens	hsa-mir-142 // chr17:56408593-56408679 (-) /// hsa-mir-4736 // chr17:56413337-56413383
gga-miR-1720-3p	0.0248557	-1.30449	miRNA	Gallus gallus	gga-mir-7-2 // chr10:12627267-12627365 (-) /// gga-mir-1720 // chr10:12627132-12627196
ath-miR865-3p	0.0204801	-1.30429	miRNA	Arabidopsis thaliana	---
rno-miR-3586-3p	0.156181	-1.30396	miRNA	Rattus norvegicus	rno-mir-151 // 7:110979296-110979392 (-) /// rno-mir-3586 // 7:110979296-110979415 (+)
bdi-miR7734-5p	0.148151	-1.30335	miRNA	Brachypodium distachyon	---
rno-mir-17-2	0.0268033	-1.30319	stem-loop	Rattus norvegicus	rno-mir-19b-2 // X:139740932-139741027 (-) /// rno-mir-92a-2 // X:139740802-139740893 (
mmu-mir-6935	0.184556	-1.30287	stem-loop	Mus musculus	---
ipu-miR-462	0.239153	-1.30278	miRNA	Ictalurus punctatus	---
hsa-mir-4487	0.238861	-1.30141	stem-loop	Homo sapiens	---
rmi-miR-5316b	0.390038	-1.30117	miRNA	Rhipicephalus microplus	---
pde-miR3712	0.0486615	-1.30076	miRNA	Pinus densata	---
cel-lin-4-3p	0.0157733	-1.30072	miRNA	Caenorhabditis elegans	---
ppt-miR419	0.0422457	-1.30038	miRNA	Physcomitrella patens	---
hma-miR-3010	0.262825	-1.30016	miRNA	Hydra magnipapillata	---
dme-miR-984-5p	0.0237351	-1.29985	miRNA	Drosophila melanogaster	dme-mir-303 // X:4260212-4260281 (-) /// dme-mir-982 // X:4259839-4259931 (-) /// dme-m
mmu-let-7a-5p	0.23385	-1.2995	miRNA	Mus musculus	mmu-let-7a-2 // chr9:41536716-41536811 (+) /// mmu-mir-100 // chr9:41531425-41531504 (+
cel-let-7-5p	0.23385	-1.2995	miRNA	Caenorhabditis elegans	---
hsa-let-7a-5p	0.23385	-1.2995	miRNA	Homo sapiens	hsa-let-7a-3 // chr22:46508629-46508702 (+) /// hsa-let-7b // chr22:46509566-46509648 (
cbr-let-7	0.23385	-1.2995	miRNA	Caenorhabditis briggsae	---
rno-let-7a-5p	0.23385	-1.2995	miRNA	Rattus norvegicus	rno-let-7a-2 // 8:44525769-44525864 (+) /// rno-mir-100 // 8:44518670-44518749 (+) ///
gga-let-7a-5p	0.23385	-1.2995	miRNA	Gallus gallus	gga-mir-100 // chr24:3330837-3330916 (+) /// gga-let-7a-2 // chr24:3338936-3339007 (+)
gga-let-7j-5p	0.23385	-1.2995	miRNA	Gallus gallus	gga-let-7j // chr26:1591918-1592000 (-) /// gga-let-7k // chr26:1592118-1592200 (-)
dre-let-7a	0.23385	-1.2995	miRNA	Danio rerio	dre-let-7a-5 // 23:5478470-5478593 (-) /// dre-let-7e // 23:5478692-5478791 (-)
fru-let-7a	0.23385	-1.2995	miRNA	Fugu rubripes	fru-mir-125b // HE602549.1:9617257-9617326 (+) /// fru-let-7a-1 // HE602549.1:9611356-9
tni-let-7a	0.23385	-1.2995	miRNA	Tetraodon nigroviridis	tni-mir-125b // 7:5613623-5613717 (-) /// tni-let-7a-1 // 7:5619181-5619254 (-) /// tni
xtr-let-7a	0.23385	-1.2995	miRNA	Xenopus tropicalis	xtr-let-7a // GL172961.1:948723-948811 (+) /// xtr-mir-100 // GL172961.1:946793-946868
bta-let-7a-5p	0.23385	-1.2995	miRNA	Bos taurus	bta-let-7a-3 // chr5:117119385-117119458 (+) /// bta-let-7b // chr5:117120185-117120265
mdo-let-7a-5p	0.23385	-1.2995	miRNA	Monodelphis domestica	mdo-let-7a-1 // chr6:256413193-256413284 (-) /// mdo-let-7f-1 // chr6:256412444-2564125
mml-let-7a-5p	0.23385	-1.2995	miRNA	Macaca mulatta	mml-let-7a-3 // 10:90121100-90121173 (+) /// mml-let-7b // 10:90122017-90122099 (+)
cfa-let-7a	0.23385	-1.2995	miRNA	Canis familiaris	cfa-mir-99a-2 // chr5:12047369-12047425 (+) /// cfa-let-7a-2 // chr5:12052786-12052881
ptr-let-7a	0.23385	-1.2995	miRNA	Pan troglodytes	ptr-let-7a-3 // 22:44925250-44925322 (+) /// ptr-let-7b // 22:44926186-44926267 (+)
bfl-let-7a-5p	0.23385	-1.2995	miRNA	Branchiostoma floridae	bfl-let-7a-2 // Bf_V2_28:2707847-2707945 (+) /// bfl-mir-100 // Bf_V2_28:2705733-270583
lgi-let-7	0.23385	-1.2995	miRNA	Lottia gigantea	lgi-mir-100 // sca_16:2793558-2793658 (-) /// lgi-let-7 // sca_16:2791958-2792058 (-)
sko-let-7	0.23385	-1.2995	miRNA	Saccoglossus kowalevskii	sko-mir-100 // scaffold_1232:131821-131921 (-) /// sko-let-7 // scaffold_1232:124517-12
crm-let-7	0.23385	-1.2995	miRNA	Caenorhabditis remanei	---
ppc-let-7	0.23385	-1.2995	miRNA	Pristionchus pacificus	---
eca-let-7a	0.23385	-1.2995	miRNA	Equus caballus	eca-let-7a // chr7:29543908-29543979 (-) /// eca-mir-100 // chr7:29549390-29549444 (-)
ssc-let-7a	0.23385	-1.2995	miRNA	Sus scrofa	ssc-let-7a-2 // chr3:44864433-44864524 (+) /// ssc-let-7d // chr3:44867267-44867362 (+)
bma-let-7	0.23385	-1.2995	miRNA	Brugia malayi	bma-let-7 // DS238124.1:25271-25394 (-) /// bma-mir-100b // DS238124.1:25479-25569 (-)
tgu-let-7a-5p	0.23385	-1.2995	miRNA	Taeniopygia guttata	tgu-let-7e // chr26:532984-533075 (-) /// tgu-let-7a-4 // chr26:532798-532889 (-)
ppy-let-7a	0.23385	-1.2995	miRNA	Pongo pygmaeus	ppy-let-7a-3 // 22:41540745-41540818 (+) /// ppy-let-7b // 22:41541671-41541753 (+)
pma-let-7a	0.23385	-1.2995	miRNA	Petromyzon marinus	pma-let-7a-3 // GL476357.1:309640-309725 (-) /// pma-let-7d // GL476357.1:302830-302915
asu-let-7-5p	0.23385	-1.2995	miRNA	Ascaris suum	---
aca-let-7a-5p	0.23385	-1.2995	miRNA	Anolis carolinensis	aca-let-7a // GL343225.1:748885-748985 (-) /// aca-let-7d // GL343225.1:747541-747637 (
ola-let-7a	0.23385	-1.2995	miRNA	Oryzias latipes	ola-let-7b-2 // 23:6185677-6185764 (-) /// ola-let-7a-3 // 23:6186600-6186694 (-)
cgr-let-7a	0.23385	-1.2995	miRNA	Cricetulus griseus	---
ccr-let-7a	0.23385	-1.2995	miRNA	Cyprinus carpio	---
ipu-let-7a	0.23385	-1.2995	miRNA	Ictalurus punctatus	---
cbn-let-7	0.23385	-1.2995	miRNA	Caenorhabditis brenneri	---
oar-let-7a	0.23385	-1.2995	miRNA	Ovis aries	oar-let-7a // chr2:27314900-27314979 (-) /// oar-let-7d // chr2:27312334-27312420 (-)
bbe-let-7a-5p	0.23385	-1.2995	miRNA	Branchiostoma belcheri	---
hsa-miR-3190-3p	0.000726214	-1.2994	miRNA	Homo sapiens	hsa-mir-3190 // chr19:47730199-47730278 (+) /// hsa-mir-3191 // chr19:47730201-47730276
bhv1-miR-B1	0.136504	-1.29875	miRNA	Bovine herpesvirus 1	---
osa-miR531a	0.368945	-1.2982	miRNA	Oryza sativa	---
osa-miR531c	0.368945	-1.2982	miRNA	Oryza sativa	---
mml-miR-196a-3p	0.00627975	-1.29775	miRNA	Macaca mulatta	---
mdv2-miR-M28-3p	0.0617123	-1.29751	miRNA	Mareks disease virus type 2	---
prd-miR-7866-5p	0.0267564	-1.2975	miRNA	Panagrellus redivivus	---
oan-miR-1340-5p	0.0582667	-1.29749	miRNA	Ornithorhynchus anatinus	---
hsa-mir-548a-1	0.0765023	-1.29733	stem-loop	Homo sapiens	---
dev-miR-D22-5p	0.080872	-1.29721	miRNA	Duck enteritis virus	---
mmu-miR-691	0.392998	-1.29718	miRNA	Mus musculus	---
hsa-mir-3622b	0.130404	-1.297	stem-loop	Homo sapiens	hsa-mir-3622a // chr8:27559194-27559276 (+) /// hsa-mir-3622b // chr8:27559190-27559284
hsa-miR-4648	0.0514891	-1.29649	miRNA	Homo sapiens	---
dre-miR-430c	0.239583	-1.29632	miRNA	Danio rerio	dre-mir-430c-7 // 4:28006749-28006821 (+) /// dre-mir-430c-8 // 4:28007375-28007447 (+)
gga-miR-6622-3p	0.076646	-1.29628	miRNA	Gallus gallus	---
ppy-miR-1267	0.0169792	-1.29627	miRNA	Pongo pygmaeus	---
mmu-mir-7032	0.132643	-1.29619	stem-loop	Mus musculus	---
cte-miR-281	0.0787745	-1.29612	miRNA	Capitella teleta	---
lgi-miR-281-3p	0.0787745	-1.29612	miRNA	Lottia gigantea	---
mmu-miR-344e-5p	0.200128	-1.2959	miRNA	Mus musculus	mmu-mir-344d-3 // chr7:61726249-61726328 (-) /// mmu-mir-344e // chr7:61735537-61735602
mmu-miR-344h-5p	0.200128	-1.2959	miRNA	Mus musculus	mmu-mir-344e // chr7:61735537-61735602 (-) /// mmu-mir-344h-1 // chr7:61739350-61739409
tca-miR-6013-3p	0.0300219	-1.29585	miRNA	Tribolium castaneum	---
bdi-miR7746-5p	0.0274551	-1.29572	miRNA	Brachypodium distachyon	---
aly-miR168a-3p	0.133699	-1.29568	miRNA	Arabidopsis lyrata	---
mtr-miR168c-3p	0.133699	-1.29568	miRNA	Medicago truncatula	mtr-MIR2670c // chr5:10276042-10276263 (+) /// mtr-MIR168c // chr5:10278669-10278794 (+
ptc-miR168a-3p	0.133699	-1.29568	miRNA	Populus trichocarpa	---
ptc-miR168b-3p	0.133699	-1.29568	miRNA	Populus trichocarpa	---
sly-miR168b-3p	0.133699	-1.29568	miRNA	Solanum lycopersicum	---
cin-let-7a-5p	0.670863	-1.29559	miRNA	Ciona intestinalis	cin-let-7a-1 // 4q:2082260-2082369 (+) /// cin-let-7a-2 // 4q:2083177-2083286 (+) /// c
gga-miR-1663-5p	0.0275536	-1.29527	miRNA	Gallus gallus	---
spu-miR-2006	0.0899345	-1.29526	miRNA	Strongylocentrotus purpuratus	---
rlcv-miR-rL1-26-5p	0.123758	-1.29473	miRNA	Rhesus lymphocryptovirus	---
cbr-miR-7579	0.0473583	-1.29423	miRNA	Caenorhabditis briggsae	---
rno-mir-3575	0.063668	-1.29409	stem-loop	Rattus norvegicus	rno-mir-141 // 4:160840904-160840997 (-) /// rno-mir-200c // 4:160841344-160841412 (-)
hsa-miR-4657	0.370763	-1.29403	miRNA	Homo sapiens	---
mmu-miR-500-3p	0.46701	-1.2938	miRNA	Mus musculus	mmu-mir-362 // chrX:7241982-7242046 (-) /// mmu-mir-500 // chrX:7237683-7237774 (-) ///
rno-miR-500-3p	0.46701	-1.2938	miRNA	Rattus norvegicus	rno-mir-501 // X:27331151-27331234 (+) /// rno-mir-500 // X:27334609-27334688 (+) /// r
csi-miR482a-3p	0.113163	-1.29359	miRNA	Citrus sinensis	---
mtr-miR2593e	0.253829	-1.29329	miRNA	Medicago truncatula	---
mtr-miR2593d	0.253829	-1.29329	miRNA	Medicago truncatula	---
osa-miR5337a	0.0425132	-1.29324	miRNA	Oryza sativa	---
sko-miR-4818e-5p	0.179025	-1.29314	miRNA	Saccoglossus kowalevskii	sko-mir-4818b // scaffold_139:216200-216291 (-) /// sko-mir-4818c // scaffold_139:21732
mmu-miR-6997-5p	0.393306	-1.29309	miRNA	Mus musculus	---
mmu-miR-6355	0.0462308	-1.29307	miRNA	Mus musculus	---
mmu-mir-6390	0.095544	-1.29248	stem-loop	Mus musculus	---
hsa-miR-4752	0.118502	-1.29149	miRNA	Homo sapiens	---
hsa-mir-1227	0.13813	-1.29144	stem-loop	Homo sapiens	hsa-mir-1227 // chr19:2234061-2234148 (-) /// hsa-mir-6789 // chr19:2235828-2235925 (-)
hsa-miR-7161-5p	0.237723	-1.29138	miRNA	Homo sapiens	---
sko-miR-4822-3p	0.0207518	-1.2912	miRNA	Saccoglossus kowalevskii	---
hsa-mir-3187	0.0274141	-1.29116	stem-loop	Homo sapiens	hsa-mir-3187 // chr19:813584-813653 (+) /// hsa-mir-4745 // chr19:804940-805001 (+)
odi-miR-219	0.226103	-1.29055	miRNA	Oikopleura dioica	---
mmu-miR-7049-5p	0.300607	-1.29042	miRNA	Mus musculus	---
mmu-mir-7653	0.29765	-1.28962	stem-loop	Mus musculus	---
ssp-miR1432	0.15545	-1.2896	miRNA	Saccharum ssp.	---
mmu-mir-504	0.168092	-1.28959	stem-loop	Mus musculus	---
hsa-mir-1258	0.06827	-1.28939	stem-loop	Homo sapiens	---
hsa-mir-483	0.00222836	-1.28916	stem-loop	Homo sapiens	---
cre-miR1146	0.301506	-1.2882	miRNA	Chlamydomonas reinhardtii	---
hsa-miR-4691-3p	0.0416124	-1.28813	miRNA	Homo sapiens	hsa-mir-4691 // chr11:67801364-67801448 (+) /// hsa-mir-7113 // chr11:67800331-67800389
oan-miR-383-5p	0.00215931	-1.28795	miRNA	Ornithorhynchus anatinus	---
sha-miR-383	0.00215931	-1.28795	miRNA	Sarcophilus harrisii	---
mml-miR-765	0.446856	-1.2873	miRNA	Macaca mulatta	---
mtr-miR2654	0.175922	-1.28728	miRNA	Medicago truncatula	---
tae-miR1134	0.134807	-1.28727	miRNA	Triticum aestivum	---
ppt-miR1056	0.13827	-1.28719	miRNA	Physcomitrella patens	---
ptc-miR476a	0.0391233	-1.28708	miRNA	Populus trichocarpa	---
mmu-mir-182	0.189516	-1.28707	stem-loop	Mus musculus	mmu-mir-182 // chr6:30165918-30165992 (-) /// mmu-mir-183 // chr6:30169668-30169737 (-)
hsa-miR-548z	0.0303681	-1.28695	miRNA	Homo sapiens	hsa-mir-548c // chr12:65016289-65016385 (+) /// hsa-mir-548z // chr12:65016289-65016385
hsa-miR-548h-3p	0.0303681	-1.28695	miRNA	Homo sapiens	---
mmu-miR-6921-5p	0.688732	-1.2867	miRNA	Mus musculus	mmu-mir-6921 // chr11:60200538-60200617 (-) /// mmu-mir-6922 // chr11:60202262-60202327
ppy-miR-1537	0.142494	-1.28661	miRNA	Pongo pygmaeus	---
xtr-miR-144	0.00847871	-1.28634	miRNA	Xenopus tropicalis	xtr-mir-144 // GL172941.1:955120-955181 (+) /// xtr-mir-451 // GL172941.1:955828-955889
aca-miR-202-5p.2	0.286321	-1.28623	miRNA	Anolis carolinensis	---
hco-miR-5954	0.0596025	-1.2862	miRNA	Haemonchus contortus	---
hsa-mir-4530	0.0981443	-1.28614	stem-loop	Homo sapiens	---
gma-miR5030	0.0852184	-1.28598	miRNA	Glycine max	---
aau-miR160	0.392317	-1.28597	miRNA	Acacia auriculiformis	---
dme-miR-34-3p	0.291172	-1.28589	miRNA	Drosophila melanogaster	dme-mir-277 // 3R:5925744-5925843 (+) /// dme-mir-34 // 3R:5926658-5926756 (+) /// dme-
cfa-miR-1306	0.408186	-1.28572	miRNA	Canis familiaris	---
bta-miR-1306	0.408186	-1.28572	miRNA	Bos taurus	---
ola-miR-1306	0.408186	-1.28572	miRNA	Oryzias latipes	---
cgr-miR-1306-5p	0.408186	-1.28572	miRNA	Cricetulus griseus	---
mml-miR-1306-5p	0.408186	-1.28572	miRNA	Macaca mulatta	---
cel-miR-5595-3p	0.264183	-1.28535	miRNA	Caenorhabditis elegans	---
cin-miR-155	0.0422296	-1.28503	miRNA	Ciona intestinalis	---
dme-miR-2497-5p	0.0722286	-1.28485	miRNA	Drosophila melanogaster	---
hsa-miR-6506-3p	0.00267711	-1.28473	miRNA	Homo sapiens	---
bdi-miR7767-5p	0.106168	-1.28469	miRNA	Brachypodium distachyon	---
bdi-miR167e-3p	0.201359	-1.28464	miRNA	Brachypodium distachyon	---
prd-miR-39-5p	0.0290284	-1.2846	miRNA	Panagrellus redivivus	prd-mir-35b // KB455309.1:33321-33380 (+) /// prd-mir-36 // KB455309.1:33119-33177 (+)
mmu-mir-449c	0.0987841	-1.28447	stem-loop	Mus musculus	mmu-mir-449a // chr13:113037534-113037624 (+) /// mmu-mir-449c // chr13:113035983-11303
hsa-miR-6796-3p	0.292666	-1.28441	miRNA	Homo sapiens	---
csi-miR482c	0.217141	-1.28416	miRNA	Citrus sinensis	---
hsa-mir-29b-1	0.125159	-1.28413	stem-loop	Homo sapiens	hsa-mir-29a // chr7:130561506-130561569 (-) /// hsa-mir-29b-1 // chr7:130562218-1305622
rno-mir-29b-1	0.125159	-1.28413	stem-loop	Rattus norvegicus	rno-mir-29a // 4:58107760-58107847 (-) /// rno-mir-29b-1 // 4:58108139-58108219 (-) ///
osa-miR5791	0.031906	-1.28406	miRNA	Oryza sativa	---
tca-miR-6012-3p	0.0248035	-1.28386	miRNA	Tribolium castaneum	---
sme-bantam-c-3p	0.06034	-1.28382	miRNA	Schmidtea mediterranea	---
tca-miR-3845-5p	0.0345826	-1.28375	miRNA	Tribolium castaneum	---
mtr-miR5205c	0.206248	-1.28363	miRNA	Medicago truncatula	---
mtr-miR5205d	0.206248	-1.28363	miRNA	Medicago truncatula	---
stu-miR8004	0.0462563	-1.28318	miRNA	Solanum tuberosum	---
ola-miR-458	0.00101187	-1.28296	miRNA	Oryzias latipes	---
esi-miR3462-3p	0.0157858	-1.28276	miRNA	Ectocarpus siliculosus	---
cgr-miR-1285	0.47276	-1.2823	miRNA	Cricetulus griseus	---
eca-miR-507	0.0678536	-1.28206	miRNA	Equus caballus	eca-mir-507 // chrX:116755935-116756029 (-) /// eca-mir-508 // chrX:116765762-116765878
gga-miR-1599	0.306785	-1.28205	miRNA	Gallus gallus	---
mmu-mir-210	0.131583	-1.28164	stem-loop	Mus musculus	---
bfl-miR-375	0.204535	-1.2813	miRNA	Branchiostoma floridae	---
stu-miR8015-3p	0.313984	-1.28057	miRNA	Solanum tuberosum	---
bmo-miR-306b	0.538701	-1.28021	miRNA	Bombyx mori	bmo-mir-79 // nscaf2839:31354-31453 (+) /// bmo-mir-9b // nscaf2839:31358-31447 (-) ///
sko-miR-4830d-3p	0.00398678	-1.27991	miRNA	Saccoglossus kowalevskii	sko-mir-4830a // scaffold_777:259142-259223 (+) /// sko-mir-4830d // scaffold_777:26903
mmu-miR-2139	0.0863881	-1.27984	miRNA	Mus musculus	---
ssc-miR-376b	0.0680942	-1.27977	miRNA	Sus scrofa	---
hsa-miR-6720-3p	0.186322	-1.2795	miRNA	Homo sapiens	---
hsa-miR-4676-5p	0.0151334	-1.27947	miRNA	Homo sapiens	---
gga-miR-6714-3p	0.0289526	-1.27931	miRNA	Gallus gallus	---
mmu-mir-196a-1	0.129165	-1.27927	stem-loop	Mus musculus	---
cel-miR-1021	0.0345991	-1.27893	miRNA	Caenorhabditis elegans	---
mmu-mir-6918	0.093267	-1.27892	stem-loop	Mus musculus	---
tgu-miR-2979-3p	0.0702848	-1.27875	miRNA	Taeniopygia guttata	---
smo-miR1114	0.240225	-1.27861	miRNA	Selaginella moellendorffii	---
sme-miR-2150	0.0248932	-1.27839	miRNA	Schmidtea mediterranea	---
rlcv-miR-rL1-11-5p	0.00262475	-1.27806	miRNA	Rhesus lymphocryptovirus	---
mml-miR-1235	0.150097	-1.27785	miRNA	Macaca mulatta	---
oan-miR-802-3p	0.357871	-1.27766	miRNA	Ornithorhynchus anatinus	---
sja-miR-3487	0.00545351	-1.27745	miRNA	Schistosoma japonicum	sja-mir-3487 // CABF01025875.1:5674-5756 (-) /// sja-mir-3489 // CABF01025875.1:5672-57
bmo-miR-308-3p	0.217902	-1.27675	miRNA	Bombyx mori	---
mse-miR-308	0.217902	-1.27675	miRNA	Manduca sexta	---
hme-miR-308	0.217902	-1.27675	miRNA	Heliconius melpomene	---
gga-miR-1659	0.385901	-1.27658	miRNA	Gallus gallus	---
vvi-miR3638-3p	0.010421	-1.27657	miRNA	Vitis vinifera	---
hsa-miR-4753-5p	0.250425	-1.27642	miRNA	Homo sapiens	---
mmu-miR-7051-3p	0.169239	-1.27621	miRNA	Mus musculus	---
sme-miR-278-3p	0.0544443	-1.27604	miRNA	Schmidtea mediterranea	---
hsa-miR-7109-3p	0.0200956	-1.27594	miRNA	Homo sapiens	---
hsa-mir-6769a	0.0042662	-1.27589	stem-loop	Homo sapiens	---
mdo-miR-22-3p	0.586323	-1.27564	miRNA	Monodelphis domestica	mdo-mir-22 // chr2:517205525-517205605 (-) /// mdo-mir-7268 // chr2:517205669-517205727
mmu-miR-6937-5p	0.654825	-1.27563	miRNA	Mus musculus	---
gma-miR4409	0.161199	-1.27537	miRNA	Glycine max	gma-MIR4409 // chr16:5744670-5744730 (-) /// gma-MIR5372 // chr16:5744799-5744863 (-)
ptc-miR6470	0.511279	-1.27525	miRNA	Populus trichocarpa	---
hsa-mir-4662b	0.0856184	-1.27522	stem-loop	Homo sapiens	hsa-mir-4662a // chr8:125834227-125834293 (+) /// hsa-mir-4662b // chr8:125834220-12583
hsa-mir-4662b	0.167626	-1.27504	stem-loop	Homo sapiens	hsa-mir-4662a // chr8:125834227-125834293 (+) /// hsa-mir-4662b // chr8:125834220-12583
tca-miR-3871-5p	0.0775455	-1.27467	miRNA	Tribolium castaneum	---
mmu-miR-6367	0.42784	-1.27449	miRNA	Mus musculus	---
hsa-mir-3910-1	0.3014	-1.2741	stem-loop	Homo sapiens	hsa-mir-3910-1 // chr9:94398533-94398643 (+) /// hsa-mir-3910-2 // chr9:94398546-943986
sko-miR-4818g-3p	0.275314	-1.27396	miRNA	Saccoglossus kowalevskii	sko-mir-4818b // scaffold_139:216200-216291 (-) /// sko-mir-4818c // scaffold_139:21732
rno-miR-2985	0.0857288	-1.27374	miRNA	Rattus norvegicus	---
oan-miR-2985-3p	0.0857288	-1.27374	miRNA	Ornithorhynchus anatinus	---
gga-miR-1759-3p	0.00302772	-1.27351	miRNA	Gallus gallus	---
gga-miR-219b	0.238057	-1.27341	miRNA	Gallus gallus	gga-mir-219a // chr17:4948488-4948572 (+) /// gga-mir-219b // chr17:4948485-4948573 (-)
osa-miR1851	0.0793633	-1.2734	miRNA	Oryza sativa	---
oar-miR-544-3p	0.116289	-1.27318	miRNA	Ovis aries	oar-mir-376e // chr18:64634599-64634704 (+) /// oar-mir-376c // chr18:64634970-64635074
nta-miR6158a	0.340476	-1.27313	miRNA	Nicotiana tabacum	---
nta-miR6158b	0.340476	-1.27313	miRNA	Nicotiana tabacum	---
nta-miR6158c	0.340476	-1.27313	miRNA	Nicotiana tabacum	---
mmu-miR-339-3p	0.376125	-1.27276	miRNA	Mus musculus	---
dme-miR-4916-3p	0.261958	-1.27248	miRNA	Drosophila melanogaster	---
ppy-miR-1910	0.30001	-1.27225	miRNA	Pongo pygmaeus	---
hsa-miR-449b-5p	0.0230723	-1.27215	miRNA	Homo sapiens	hsa-mir-449a // chr5:54466360-54466450 (-) /// hsa-mir-449b // chr5:54466474-54466570 (
mml-miR-449b-5p	0.0230723	-1.27215	miRNA	Macaca mulatta	mml-mir-449a // 6:52815640-52815730 (-) /// mml-mir-449b // 6:52815754-52815850 (-)
ptr-miR-449b	0.0230723	-1.27215	miRNA	Pan troglodytes	ptr-mir-449a // 5:60321328-60321417 (+) /// ptr-mir-449b // 5:60321208-60321303 (+) ///
bta-miR-449b	0.0230723	-1.27215	miRNA	Bos taurus	bta-mir-449a // chr20:23967393-23967480 (+) /// bta-mir-449b // chr20:23967269-23967366
ppy-miR-449b	0.0230723	-1.27215	miRNA	Pongo pygmaeus	ppy-mir-449a // 5:56431748-56431838 (-) /// ppy-mir-449b // 5:56431862-56431958 (-)
hsa-mir-187	0.288937	-1.27168	stem-loop	Homo sapiens	---
mdo-miR-7292-3p	0.312538	-1.27123	miRNA	Monodelphis domestica	---
mmu-miR-34c-5p	0.8332	-1.27098	miRNA	Mus musculus	mmu-mir-34c // chr9:51103034-51103110 (-) /// mmu-mir-34b // chr9:51103562-51103645 (-)
hsa-miR-34c-5p	0.8332	-1.27098	miRNA	Homo sapiens	hsa-mir-34b // chr11:111383663-111383746 (+) /// hsa-mir-34c // chr11:111384164-1113842
rno-miR-34c-5p	0.8332	-1.27098	miRNA	Rattus norvegicus	rno-mir-34b // 8:54422570-54422653 (-) /// rno-mir-34c // 8:54422052-54422128 (-)
gga-miR-34c-5p	0.8332	-1.27098	miRNA	Gallus gallus	gga-mir-34b // chr24:5562070-5562153 (+) /// gga-mir-34c // chr24:5562807-5562880 (+)
mml-miR-34c-5p	0.8332	-1.27098	miRNA	Macaca mulatta	mml-mir-34b // 14:109970171-109970254 (+) /// mml-mir-34c // 14:109970674-109970750 (+)
cfa-miR-34c	0.8332	-1.27098	miRNA	Canis familiaris	cfa-mir-34c // chr5:21558106-21558160 (-) /// cfa-mir-34b // chr5:21558685-21558768 (-)
oan-miR-34a-5p	0.8332	-1.27098	miRNA	Ornithorhynchus anatinus	oan-mir-34a // Contig8579:8107-8196 (-) /// oan-mir-34b // Contig8579:9814-9872 (-)
eca-miR-34c	0.8332	-1.27098	miRNA	Equus caballus	eca-mir-34b // chr7:20101138-20101221 (+) /// eca-mir-34c // chr7:20101717-20101793 (+)
ssc-miR-34c	0.8332	-1.27098	miRNA	Sus scrofa	---
tgu-miR-34b	0.8332	-1.27098	miRNA	Taeniopygia guttata	tgu-mir-34b // chr24:1752148-1752220 (-) /// tgu-mir-34c-1 // chr24:1752711-1752787 (-)
ppy-miR-34c-5p	0.8332	-1.27098	miRNA	Pongo pygmaeus	ppy-mir-34b // 11:108238803-108238886 (+) /// ppy-mir-34c // 11:108239300-108239376 (+)
cgr-miR-34c-5p	0.8332	-1.27098	miRNA	Cricetulus griseus	---
mdo-miR-34c-5p	0.8332	-1.27098	miRNA	Monodelphis domestica	mdo-mir-34c // chr4:241888509-241888566 (-) /// mdo-mir-34b // chr4:241889198-241889256
mmu-mir-7225	0.121093	-1.27095	stem-loop	Mus musculus	---
mmu-mir-6417	0.0229728	-1.27079	stem-loop	Mus musculus	---
mtr-miR5741a	0.259331	-1.27063	miRNA	Medicago truncatula	---
mtr-miR5741b	0.259331	-1.27063	miRNA	Medicago truncatula	---
mtr-miR5741c	0.259331	-1.27063	miRNA	Medicago truncatula	---
mtr-miR5741d	0.259331	-1.27063	miRNA	Medicago truncatula	---
mtr-miR5741e	0.259331	-1.27063	miRNA	Medicago truncatula	---
hsa-miR-3605-5p	0.240429	-1.2703	miRNA	Homo sapiens	---
bta-miR-2401	0.228173	-1.27028	miRNA	Bos taurus	---
tca-miR-3835-5p	0.21726	-1.27014	miRNA	Tribolium castaneum	---
hsa-miR-3122	0.144871	-1.26981	miRNA	Homo sapiens	---
rno-miR-92a-2-5p	0.474101	-1.26933	miRNA	Rattus norvegicus	rno-mir-19b-2 // X:139740932-139741027 (-) /// rno-mir-92a-2 // X:139740802-139740893 (
rno-mir-10b	0.0972612	-1.26923	stem-loop	Rattus norvegicus	---
lja-miR7517	0.00308146	-1.26918	miRNA	Lotus japonicus	---
mmu-miR-451b	0.437399	-1.26897	miRNA	Mus musculus	mmu-mir-144 // chr11:78073005-78073070 (+) /// mmu-mir-451a // chr11:78073170-78073241
asu-miR-5342-3p	0.03135	-1.26895	miRNA	Ascaris suum	---
hco-miR-5897b	0.316987	-1.26874	miRNA	Haemonchus contortus	---
mmu-miR-7065-5p	0.0825268	-1.26846	miRNA	Mus musculus	---
oan-miR-1420g-5p	0.0859401	-1.26833	miRNA	Ornithorhynchus anatinus	oan-mir-1420f // Contig198872:51-159 (-) /// oan-mir-1420g // Contig198872:189-283 (-)
aly-miR774a-5p.2	0.00419585	-1.26829	miRNA	Arabidopsis lyrata	aly-MIR774a // GL348714.1:3372430-3372563 (-) /// aly-MIR859 // GL348714.1:3372640-3372
blv-miR-B3-5p	0.0922996	-1.26809	miRNA	Bovine leukemia virus	blv-mir-B1 // K02120.1:6393-6448 (+) /// blv-mir-B2 // K02120.1:6504-6558 (+) /// blv-m
ptc-miR6460	0.39355	-1.26775	miRNA	Populus trichocarpa	---
ssc-miR-4339	0.0317884	-1.2675	miRNA	Sus scrofa	---
esi-miR3462-5p	0.2001	-1.26746	miRNA	Ectocarpus siliculosus	---
sme-miR-754c-1-3p	0.29922	-1.26729	miRNA	Schmidtea mediterranea	---
tgu-miR-2988	0.0348611	-1.26727	miRNA	Taeniopygia guttata	tgu-mir-1662 // chr2:2943947-2944012 (-) /// tgu-mir-2988 // chr2:2951825-2951932 (-)
tca-miR-3810-5p	0.182218	-1.26727	miRNA	Tribolium castaneum	tca-mir-3805a // chrLG1:8500013-8500108 (+) /// tca-mir-3806 // chrLG1:8499798-8499943
mmu-mir-3059	0.15931	-1.26717	stem-loop	Mus musculus	---
hsa-miR-30b-3p	0.242841	-1.26688	miRNA	Homo sapiens	hsa-mir-30d // chr8:135817119-135817188 (-) /// hsa-mir-30b // chr8:135812763-135812850
mml-miR-30b-3p	0.242841	-1.26688	miRNA	Macaca mulatta	mml-mir-30b // 8:137350040-137350127 (-) /// mml-mir-30d // 8:137355275-137355343 (-)
mdo-miR-30b-3p	0.242841	-1.26688	miRNA	Monodelphis domestica	---
pma-miR-130d	0.0475228	-1.26687	miRNA	Petromyzon marinus	---
rno-mir-6322	0.23319	-1.26676	stem-loop	Rattus norvegicus	---
bta-miR-30f	0.810732	-1.26666	miRNA	Bos taurus	---
sme-miR-190a-5p	0.0721918	-1.26653	miRNA	Schmidtea mediterranea	---
hsa-mir-522	0.114062	-1.26653	stem-loop	Homo sapiens	hsa-mir-517c // chr19:54244567-54244661 (+) /// hsa-mir-520h // chr19:54245766-54245853
ppt-miR1222e	0.0661919	-1.26649	miRNA	Physcomitrella patens	---
dgr-miR-276b-5p	0.0643835	-1.26645	miRNA	Drosophila grimshawi	---
sha-miR-1549	0.220036	-1.26635	miRNA	Sarcophilus harrisii	---
mml-miR-7188-3p	0.0753788	-1.26615	miRNA	Macaca mulatta	---
mmu-mir-3970	0.0272678	-1.26606	stem-loop	Mus musculus	---
rno-mir-129-2	0.0125948	-1.26597	stem-loop	Rattus norvegicus	---
tca-miR-3838-3p	0.225997	-1.26587	miRNA	Tribolium castaneum	---
ppt-miR1040	0.0343931	-1.26577	miRNA	Physcomitrella patens	---
mmu-miR-32-3p	0.619511	-1.26576	miRNA	Mus musculus	---
cgr-miR-32-3p	0.619511	-1.26576	miRNA	Cricetulus griseus	---
rno-miR-188-3p	0.297949	-1.2656	miRNA	Rattus norvegicus	rno-mir-501 // X:27331151-27331234 (+) /// rno-mir-188 // X:27323547-27323626 (+) /// r
mmu-miR-345-3p	0.588286	-1.26543	miRNA	Mus musculus	---
ssc-miR-362	0.0606333	-1.26535	miRNA	Sus scrofa	ssc-mir-532 // chrX:48632025-48632104 (+) /// ssc-mir-500 // chrX:48637994-48638073 (+)
rno-mir-210	0.104769	-1.26488	stem-loop	Rattus norvegicus	rno-mir-210 // 1:201415656-201415765 (-) /// rno-mir-3574 // 1:201415650-201415767 (+)
mmu-miR-410-3p	0.00371006	-1.26483	miRNA	Mus musculus	mmu-mir-134 // chr12:109734139-109734209 (+) /// mmu-mir-154 // chr12:109738433-1097384
hsa-miR-410-3p	0.00371006	-1.26483	miRNA	Homo sapiens	hsa-mir-154 // chr14:101526092-101526175 (+) /// hsa-mir-369 // chr14:101531935-1015320
rno-miR-410-3p	0.00371006	-1.26483	miRNA	Rattus norvegicus	rno-mir-134 // 6:134415632-134415704 (+) /// rno-mir-154 // 6:134419671-134419754 (+) /
mml-miR-410-3p	0.00371006	-1.26483	miRNA	Macaca mulatta	mml-mir-154 // 7:164343663-164343746 (+) /// mml-mir-369 // 7:164349248-164349317 (+) /
cfa-miR-410	0.00371006	-1.26483	miRNA	Canis familiaris	cfa-mir-409 // chr8:69293782-69293835 (+) /// cfa-mir-369 // chr8:69294073-69294128 (+)
ptr-miR-410	0.00371006	-1.26483	miRNA	Pan troglodytes	ptr-mir-154 // 14:100756425-100756508 (+) /// ptr-mir-369 // 14:100762269-100762337 (+)
bta-miR-410	0.00371006	-1.26483	miRNA	Bos taurus	bta-mir-369 // chr21:67603541-67603609 (+) /// bta-mir-154a // chr21:67598039-67598122
eca-miR-410	0.00371006	-1.26483	miRNA	Equus caballus	eca-mir-154 // chr24:42930163-42930226 (+) /// eca-mir-369 // chr24:42935933-42936002 (
ppy-miR-410	0.00371006	-1.26483	miRNA	Pongo pygmaeus	ppy-mir-154 // 14:102622472-102622555 (+) /// ppy-mir-369 // 14:102628320-102628389 (+)
oar-miR-410-3p	0.00371006	-1.26483	miRNA	Ovis aries	oar-mir-485 // chr18:64649943-64650053 (+) /// oar-mir-323b // chr18:64650704-64650813
cgr-miR-410-3p	0.00371006	-1.26483	miRNA	Cricetulus griseus	---
bma-miR-5838	0.0132683	-1.2648	miRNA	Brugia malayi	---
hsa-miR-6504-3p	0.144223	-1.26477	miRNA	Homo sapiens	---
pma-miR-17b	0.260526	-1.2645	miRNA	Petromyzon marinus	pma-mir-17a // GL478379.1:403379-403460 (+) /// pma-mir-17b // GL478379.1:404297-404390
rno-mir-652	0.35899	-1.26445	stem-loop	Rattus norvegicus	---
api-miR-3048	0.0166838	-1.26435	miRNA	Acyrthosiphon pisum	---
mmu-mir-206	0.121284	-1.26433	stem-loop	Mus musculus	mmu-mir-206 // chr1:20679010-20679082 (+) /// mmu-mir-133b // chr1:20682769-20682887 (+
mdo-miR-7398q-5p	0.214942	-1.26417	miRNA	Monodelphis domestica	mdo-mir-7398m // chrX:57287463-57287521 (+) /// mdo-mir-7398c // chrX:57288057-57288117
bbe-miR-2071-5p	0.26763	-1.26406	miRNA	Branchiostoma belcheri	---
hsa-miR-1273h-3p	0.241788	-1.26389	miRNA	Homo sapiens	---
ipu-miR-7553	0.123381	-1.26384	miRNA	Ictalurus punctatus	---
hsa-miR-1272	0.124901	-1.26361	miRNA	Homo sapiens	---
ptr-miR-1272	0.124901	-1.26361	miRNA	Pan troglodytes	---
hsa-miR-4692	0.216777	-1.26361	miRNA	Homo sapiens	---
ame-miR-6006-3p	0.00892688	-1.26341	miRNA	Apis mellifera	---
mtr-miR319a-5p	0.0952805	-1.26323	miRNA	Medicago truncatula	---
rno-miR-501-3p	0.576654	-1.26312	miRNA	Rattus norvegicus	rno-mir-501 // X:27331151-27331234 (+) /// rno-mir-188 // X:27323547-27323626 (+) /// r
cgr-miR-501-3p	0.576654	-1.26312	miRNA	Cricetulus griseus	---
ssc-miR-339	0.742867	-1.2631	miRNA	Sus scrofa	---
pvu-miR482-5p	0.334162	-1.26287	miRNA	Phaseolus vulgaris	---
osa-miR1432-5p	0.101608	-1.26263	miRNA	Oryza sativa	---
hsa-mir-4788	0.36967	-1.26263	stem-loop	Homo sapiens	---
osa-miR5143a	0.340531	-1.26256	miRNA	Oryza sativa	osa-MIR5143a // Chr1:8417107-8417315 (-) /// osa-MIR5143b // Chr1:8415808-8415998 (-)
osa-miR5143b	0.340531	-1.26256	miRNA	Oryza sativa	osa-MIR5143a // Chr1:8417107-8417315 (-) /// osa-MIR5143b // Chr1:8415808-8415998 (-)
hsa-mir-3934	0.0290569	-1.26245	stem-loop	Homo sapiens	---
mmu-miR-674-5p	0.202686	-1.26242	miRNA	Mus musculus	---
rno-miR-674-5p	0.202686	-1.26242	miRNA	Rattus norvegicus	---
mtr-miR2678	0.100061	-1.26203	miRNA	Medicago truncatula	mtr-MIR2649 // chr6:19670625-19670729 (+) /// mtr-MIR2678 // chr6:19671276-19671704 (-)
bta-miR-423-3p	0.442371	-1.26179	miRNA	Bos taurus	---
ppt-miR1049	0.00878847	-1.26176	miRNA	Physcomitrella patens	---
ppy-miR-554	0.191256	-1.26139	miRNA	Pongo pygmaeus	---
sja-miR-31-5p	0.305765	-1.2609	miRNA	Schistosoma japonicum	---
bmo-miR-2839-3p	0.131192	-1.26084	miRNA	Bombyx mori	bmo-mir-2839 // nscaf2828:5983094-5983168 (+) /// bmo-mir-3421 // nscaf2828:5976304-597
pgi-miR6143b-5p	0.346051	-1.2608	miRNA	Panax ginseng	---
hsa-miR-4477a	0.232186	-1.26064	miRNA	Homo sapiens	hsa-mir-4477a // chr9:68415308-68415388 (-) /// hsa-mir-4477b // chr9:68415308-68415388
bta-miR-2468	0.26554	-1.26021	miRNA	Bos taurus	---
gga-miR-7482-5p	0.17106	-1.25991	miRNA	Gallus gallus	---
ssc-miR-190b	0.247235	-1.25984	miRNA	Sus scrofa	---
cgr-miR-190b	0.247235	-1.25984	miRNA	Cricetulus griseus	---
ggo-miR-190b	0.247235	-1.25984	miRNA	Gorilla gorilla	---
mmu-miR-7031-3p	0.15968	-1.25942	miRNA	Mus musculus	---
hsa-mir-200c	0.0662104	-1.259	stem-loop	Homo sapiens	hsa-mir-141 // chr12:7073260-7073354 (+) /// hsa-mir-200c // chr12:7072862-7072929 (+)
mdo-miR-7306-3p	0.0537348	-1.25859	miRNA	Monodelphis domestica	---
bta-miR-2288	0.480136	-1.25841	miRNA	Bos taurus	---
mtr-miR169j	0.0808383	-1.25834	miRNA	Medicago truncatula	mtr-MIR169c // chr2:13450873-13450957 (+) /// mtr-MIR169j // chr2:13454079-13454208 (+)
mmu-miR-877-3p	0.0396865	-1.25818	miRNA	Mus musculus	---
bta-miR-2285a	0.0283698	-1.25799	miRNA	Bos taurus	---
dsi-miR-961-5p	0.241574	-1.25796	miRNA	Drosophila simulans	dsi-mir-961 // 2L:5434266-5434376 (+) /// dsi-mir-963 // 2L:5435040-5435157 (+) /// dsi
aae-miR-980-5p	0.251869	-1.25777	miRNA	Aedes aegypti	---
nve-miR-2029-5p	0.0880059	-1.25772	miRNA	Nematostella vectensis	---
mmu-mir-6369	0.0539341	-1.25756	stem-loop	Mus musculus	---
eca-miR-876-3p	0.151493	-1.25745	miRNA	Equus caballus	---
ppt-miR1050	0.169602	-1.25743	miRNA	Physcomitrella patens	---
mmu-miR-6970-3p	0.247026	-1.25721	miRNA	Mus musculus	mmu-mir-6970 // chr17:34845101-34845167 (-) /// mmu-mir-6971 // chr17:34841809-34841871
oan-miR-7402-5p	0.104257	-1.25719	miRNA	Ornithorhynchus anatinus	---
ssc-miR-542-5p	0.16452	-1.25696	miRNA	Sus scrofa	---
rno-miR-351-5p	0.10703	-1.2569	miRNA	Rattus norvegicus	rno-mir-322 // X:140000161-140000255 (-) /// rno-mir-351 // X:139999130-139999210 (-) /
tca-miR-2944b-5p	0.0381786	-1.25689	miRNA	Tribolium castaneum	tca-mir-2944b // chrLG5:9014499-9014600 (+) /// tca-mir-9d // chrLG5:9014390-9014482 (+
mdo-miR-7262a-3p	0.39833	-1.25682	miRNA	Monodelphis domestica	---
bta-miR-2422	0.73284	-1.25676	miRNA	Bos taurus	---
eca-miR-769b	0.317347	-1.25671	miRNA	Equus caballus	---
gga-miR-1759-5p	0.697538	-1.25669	miRNA	Gallus gallus	---
tgu-miR-1759	0.697538	-1.25669	miRNA	Taeniopygia guttata	---
gga-miR-1681	0.00458892	-1.25667	miRNA	Gallus gallus	---
mmu-miR-365-1-5p	0.141896	-1.25659	miRNA	Mus musculus	mmu-mir-365-1 // chr16:13453840-13453926 (+) /// mmu-mir-193b // chr16:13449523-1344960
oan-miR-365-1-5p	0.141896	-1.25659	miRNA	Ornithorhynchus anatinus	oan-mir-193 // 2:29910999-29911093 (+) /// oan-mir-365-1 // 2:29916123-29916205 (+)
hsa-miR-365a-5p	0.141896	-1.25659	miRNA	Homo sapiens	hsa-mir-365a // chr16:14403142-14403228 (+) /// hsa-mir-193b // chr16:14397824-14397906
bta-miR-365-5p	0.141896	-1.25659	miRNA	Bos taurus	bta-mir-365-1 // chr25:13344234-13344320 (+) /// bta-mir-193b // chr25:13339483-1333956
cgr-miR-365-5p	0.141896	-1.25659	miRNA	Cricetulus griseus	---
asu-miR-5365a-3p	0.0224513	-1.25623	miRNA	Ascaris suum	---
rno-miR-192-3p	0.0731302	-1.25621	miRNA	Rattus norvegicus	rno-mir-192 // 1:209040256-209040365 (+) /// rno-mir-194-2 // 1:209040071-209040155 (+)
mmu-mir-294	0.150635	-1.25618	stem-loop	Mus musculus	mmu-mir-290a // chr7:3218626-3218708 (+) /// mmu-mir-291a // chr7:3218919-3219000 (+) /
rno-mir-99a	0.0246266	-1.25615	stem-loop	Rattus norvegicus	rno-let-7c-1 // 11:16398264-16398357 (+) /// rno-mir-99a // 11:16397544-16397624 (+)
hsa-mir-6716	0.0271512	-1.25574	stem-loop	Homo sapiens	---
asu-miR-5357-5p	0.092019	-1.25572	miRNA	Ascaris suum	---
mmu-mir-1843b	0.155996	-1.25559	stem-loop	Mus musculus	---
mmu-miR-151-3p	0.478558	-1.25541	miRNA	Mus musculus	---
rno-miR-151-3p	0.478558	-1.25541	miRNA	Rattus norvegicus	rno-mir-151 // 7:110979296-110979392 (-) /// rno-mir-3586 // 7:110979296-110979415 (+)
cgr-miR-151-3p	0.478558	-1.25541	miRNA	Cricetulus griseus	---
hsa-miR-4642	0.310386	-1.25537	miRNA	Homo sapiens	---
dme-miR-979-5p	0.0087077	-1.25509	miRNA	Drosophila melanogaster	dme-mir-975 // X:19452786-19452876 (+) /// dme-mir-976 // X:19452928-19453024 (+) /// d
cgr-miR-29c-5p	0.094378	-1.25501	miRNA	Cricetulus griseus	---
oan-miR-1392-3p	0.201064	-1.25486	miRNA	Ornithorhynchus anatinus	---
aly-miR4250	0.158473	-1.25479	miRNA	Arabidopsis lyrata	---
hsa-mir-3688-1	0.0331479	-1.25476	stem-loop	Homo sapiens	hsa-mir-3688-1 // chr4:160049954-160050046 (-) /// hsa-mir-3688-2 // chr4:160049957-160
hsa-miR-4533	0.452982	-1.25467	miRNA	Homo sapiens	---
aqu-miR-2015-5p	0.25382	-1.25442	miRNA	Amphimedon queenslandica	---
hsa-miR-661	0.245454	-1.25416	miRNA	Homo sapiens	---
cel-miR-73-5p	0.203456	-1.25404	miRNA	Caenorhabditis elegans	cel-mir-73 // X:2368757-2368855 (+) /// cel-mir-74 // X:2369035-2369131 (+) /// cel-mir
hsv2-miR-H24	0.401163	-1.25386	miRNA	Herpes Simplex Virus 2	---
ppt-miR894	0.61236	-1.25375	miRNA	Physcomitrella patens	---
hsa-mir-6747	0.0228199	-1.25374	stem-loop	Homo sapiens	---
ptr-miR-4504	0.141516	-1.25343	miRNA	Pan troglodytes	---
bdi-miR7781-3p	0.134816	-1.25303	miRNA	Brachypodium distachyon	bdi-MIR7732 // chr3:6980920-6981024 (+) /// bdi-MIR7781 // chr3:6987696-6987971 (+)
mmu-mir-467a-1	0.14532	-1.2528	stem-loop	Mus musculus	mmu-mir-297a-2 // chr2:10472254-10472343 (+) /// mmu-mir-467a-1 // chr2:10476346-104764
bra-miR5716	0.0380888	-1.25277	miRNA	Brassica rapa	---
cpa-miR8146	0.174728	-1.25232	miRNA	Carica papaya	---
hsa-mir-142	0.244262	-1.25223	stem-loop	Homo sapiens	hsa-mir-142 // chr17:56408593-56408679 (-) /// hsa-mir-4736 // chr17:56413337-56413383
rno-mir-142	0.244262	-1.25223	stem-loop	Rattus norvegicus	---
aae-miR-307	0.104992	-1.252	miRNA	Aedes aegypti	---
hme-miR-307	0.104992	-1.252	miRNA	Heliconius melpomene	---
aly-miR398c-3p	0.0110584	-1.25199	miRNA	Arabidopsis lyrata	aly-MIR398b // GL348718.1:5876498-5876639 (+) /// aly-MIR398c // GL348718.1:5880311-588
hsa-miR-4693-3p	0.0508223	-1.25196	miRNA	Homo sapiens	---
aae-miR-927	0.0313979	-1.25191	miRNA	Aedes aegypti	---
gga-miR-551-5p	0.255971	-1.25189	miRNA	Gallus gallus	---
gga-miR-7460-5p	0.0186971	-1.25184	miRNA	Gallus gallus	---
aca-miR-103-5p	0.176793	-1.25169	miRNA	Anolis carolinensis	---
gga-miR-6651-5p	0.524471	-1.25165	miRNA	Gallus gallus	---
mmu-miR-6481	0.156644	-1.25141	miRNA	Mus musculus	---
hsa-miR-6833-3p	0.12098	-1.25125	miRNA	Homo sapiens	hsa-mir-6721 // chr6:32137807-32137893 (-) /// hsa-mir-6833 // chr6:32147593-32147653 (
cbn-miR-359	0.225811	-1.25099	miRNA	Caenorhabditis brenneri	cbn-mir-249 // Cbre_Contig0:1355964-1356026 (-) /// cbn-mir-359 // Cbre_Contig0:1354736
dre-miR-146b	0.00842696	-1.25096	miRNA	Danio rerio	---
ipu-miR-146b	0.00842696	-1.25096	miRNA	Ictalurus punctatus	---
sme-miR-2157-5p	0.0856514	-1.25092	miRNA	Schmidtea mediterranea	sme-mir-216 // Contig23847:7596-7698 (-) /// sme-mir-2157 // Contig23847:7335-7429 (-)
ath-miR5643a	0.0184258	-1.25081	miRNA	Arabidopsis thaliana	---
ath-miR5643b	0.0184258	-1.25081	miRNA	Arabidopsis thaliana	---
hsa-mir-1263	0.0804799	-1.25061	stem-loop	Homo sapiens	---
mdo-miR-30c-2-3p	0.353491	-1.2506	miRNA	Monodelphis domestica	mdo-mir-30d // chr4:424720167-424720230 (+) /// mdo-mir-30c-2 // chr4:424723799-4247238
[truncated: 32,195 more rows]
