# Supplementary material for: Role of Dicer1-Dependent Factors in the Paracrine Regulation of Epididymal Gene Expression
Source: PLoS One. 2016 Oct 3;11(10):e0163876. doi: 10.1371/journal.pone.0163876 (PMC5047620; doi:10.1371/journal.pone.0163876)
Supplement: S4 Table — Transcripts with a fold change >1.5 or <-1.5 and P-value <0.01 are displayed. (XLSX) [file pone.0163876.s011.xlsx]

## Sheet: Supplementary Table 4 (corpus)
Supplementary Figure 4: ANOVA results obtained from whole transcript microarrays on Dicer1 cKO vs. control corpus epididymidis. Transcripts with a fold change >1.5 or <-1.5 and P-value <0.01 are displayed.
Gene Symbol	RefSeq	p-value(Dicer1 cKO vs. Ctrl)	Fold-Change (Dicer1 cKO vs. Ctrl)
	---	0.0248934	4.25182
Atxn1	AK037692	0.00457123	1.12111
	---	0.162333	3.95919
Inpp5a	AK083449	0.00237608	1.13557
	---	0.088162	3.75503
Npc2	AK008603	0.00304629	-1.23698
	---	0.113719	3.65042
Cdc42ep3	AK012309	0.00745777	1.17124
Thbs1	AK080686	0.000427362	5.65698
	---	0.0782714	3.44504
	---	0.412881	3.39836
	---	0.0509534	3.38648
	---	0.0678883	3.32417
	---	0.0974399	3.31579
	---	0.0695549	3.24878
Slfn9	AK050355	0.000361699	5.49011
	---	0.0138087	3.23461
	---	0.177338	3.15622
	---	0.145247	3.1545
	---	0.0517978	3.15163
Pla2g4a	AK004701	0.00544943	1.26891
	---	0.0979131	3.14172
	---	0.278738	3.11186
	---	0.0336717	3.00566
	---	0.13498	2.9191
	---	0.0527277	2.89469
	---	0.289548	2.86727
	---	0.253657	2.84537
Extl2	AK019370	0.00325991	-1.21204
	---	0.0315548	2.80855
	---	0.0209453	2.7622
	---	0.105082	2.75964
	---	0.0874163	2.74675
	---	0.0825669	2.73914
	---	0.239561	2.72668
	---	0.010473	2.72507
	---	0.105503	2.6933
	---	0.0437669	2.67867
	---	0.0231476	2.66951
	---	0.0740859	2.64978
	---	0.0740859	2.64978
	---	0.0636793	2.61711
	---	0.0650889	2.61238
	---	0.131823	2.59163
	---	0.0480248	2.52398
	---	0.0172346	2.50318
	---	0.159586	2.48452
	---	0.116622	2.4664
	---	0.0817988	2.45757
	---	0.265344	2.45706
Ifit1	AK089608	0.00113579	4.90631
	---	0.0528923	2.44525
	---	0.0454391	2.43577
	---	0.0385937	2.42873
	---	0.127054	2.42162
	---	0.0408447	2.4122
	---	0.0297363	2.39572
Klhl2	AK020050	0.00885359	-1.17481
	---	0.0910589	2.36802
	---	0.240198	2.33937
Cux2	AK006762	0.00170999	1.21834
	---	0.0126792	2.33585
	---	0.0453989	2.33062
	---	0.0592598	2.32654
	---	0.0106678	2.32629
	---	0.0469939	2.32466
	---	0.0469939	2.32466
	---	0.056877	2.32309
	---	0.077428	2.31672
	---	0.0398231	2.30248
	---	0.0722167	2.28406
Ifi204	BC010546	0.00906756	3.96479
	---	0.0836172	2.28171
	---	0.108207	2.27718
	---	0.310851	2.27353
	---	0.0422603	2.26737
Rgs2	AK029310	0.000607801	1.33629
	---	0.156409	2.25883
	---	0.0368624	2.25209
	---	0.149255	2.24523
Plcd1	AK028749	0.00710321	1.41282
	---	0.286333	2.23849
	---	0.0796794	2.23565
	---	0.144173	2.23208
	---	0.0792071	2.22978
	---	0.194709	2.22915
	---	0.0642273	2.20788
	---	0.169648	2.2032
Isg15	BC031424	0.00689367	3.9452
	---	0.0376502	2.20254
	---	0.0925174	2.19177
	---	0.0554784	2.18562
	---	0.058725	2.18062
	---	0.0682332	2.17766
Mnda	AK080485	0.0013866	3.74407
	---	0.15647	2.17351
	---	0.255538	2.17349
	---	0.0443037	2.1703
	---	0.108132	2.16696
	---	0.0456933	2.15506
	---	0.0198389	2.15374
	---	0.043932	2.14369
	---	0.0846789	2.14272
	---	0.0468373	2.14135
	---	0.0489954	2.13609
	---	0.334055	2.13277
	---	0.0165778	2.11567
Usp18	AK004296	0.00484512	3.73358
	---	0.0185457	2.10507
	---	0.35727	2.10157
	---	0.0337736	2.10062
	---	0.105886	2.09653
	---	0.216915	2.09492
	---	0.133521	2.09137
	---	0.0297546	2.09083
	---	0.218484	2.08888
Clca2	AK132498	0.00106502	3.68791
	---	0.135637	2.08823
	---	0.0121347	2.07726
Ifi44	AK079749	0.00174412	3.67056
	---	0.111467	2.07406
	---	0.139356	2.07226
AI607873	AK054438	0.00341556	3.60112
	---	0.0168615	2.07124
	---	0.0168615	2.07124
	---	0.147339	2.07086
	---	0.220939	2.07068
	---	0.133795	2.06997
	---	0.0435807	2.067
	---	0.0901094	2.05912
	---	0.292248	2.05705
	---	0.292248	2.05705
	---	0.030917	2.05614
Btg2	AK088976	0.000684887	1.33952
	---	0.133699	2.04973
	---	0.0520831	2.04637
	---	0.0254071	2.04592
	---	0.0753152	2.04502
	---	0.254638	2.04305
	---	0.0444624	2.03502
	---	0.263746	2.03402
	---	0.13086	2.03268
	---	0.0969882	2.03041
Rtp4	AK007477	0.00332874	3.41841
	---	0.0166238	2.02796
	---	0.157341	2.02747
	---	0.0197316	2.02479
	---	0.022864	2.0236
Oasl2	AK010034	0.0014685	3.36601
	---	0.0143586	2.02321
	---	0.0479082	2.01606
	---	0.168721	2.00857
	---	0.133265	2.00757
	---	0.119647	2.0022
Irak1	AK045958	0.00144344	-1.24185
	---	0.026666	1.99784
	---	0.036429	1.99722
	---	0.49411	1.99543
	---	0.0993742	1.99084
	---	0.0355969	1.98856
	---	0.0662901	1.98554
	---	0.100737	1.9797
Eml2	AK005562	7.22185e-05	1.1865
	---	0.0851605	1.97477
Fbxo44	AK019407	0.00170113	-1.2349
	---	0.0740633	1.97107
	---	0.0279215	1.97092
	---	0.0573719	1.96876
	---	0.0468794	1.96745
Csrp1	AK077787	0.00573544	1.43071
	---	0.0247837	1.96736
	---	0.115099	1.96629
	---	0.0176833	1.96545
	---	0.0950178	1.96495
	---	0.106213	1.96406
	---	0.0131156	1.96338
	---	0.145682	1.96329
	---	0.0940434	1.9606
	---	0.0427872	1.96046
	---	0.0899283	1.95705
	---	0.0905924	1.95602
Oas2	AK049218	0.00171973	3.30103
	---	0.0676404	1.94912
Zbp1	AK008179	0.00510157	3.18365
Gm12250	DQ508486	0.00505996	3.16307
LOC100038947	AK155731	0.0042448	3.02528
	---	0.152487	1.94897
	---	0.0126202	1.94662
	---	0.000149889	1.4314
BC064078	AK134020	0.00430424	1.31965
	---	0.0943495	1.94542
	---	0.0459127	1.94268
Iigp1	AK089702	0.00638412	3.0126
	---	0.0611821	1.94056
	---	0.588194	1.9387
	---	0.220341	1.93713
	---	0.348648	1.93612
	---	0.208885	1.93195
Matn1	AK014342	0.000263986	-1.27672
	---	0.116962	1.93063
	---	0.246395	1.92999
	---	0.267604	1.92956
	---	0.153457	1.9267
	---	0.0322366	1.92653
	---	0.0453253	1.92591
	---	0.0870189	1.923
	---	0.248151	1.92153
	---	0.16782	1.91881
	---	0.138928	1.91854
	---	0.0543096	1.9148
	---	0.0576445	1.91339
Lbh	AK007400	0.000191774	1.41888
	---	0.0171349	1.91296
	---	0.204158	1.91272
	---	0.088504	1.90953
	---	0.122983	1.90951
	---	0.198203	1.9091
	---	0.109298	1.90765
	---	0.0428169	1.90614
	---	0.0428169	1.90614
	---	0.0651802	1.90338
Slc8a1	AK048160	0.00835121	1.35478
	---	0.000440464	1.31585
Ms4a6c	AK008652	0.00292676	2.98885
	---	0.180102	1.90141
	---	0.228801	1.89972
	---	0.457844	1.89962
	---	0.141098	1.89801
	---	0.0913359	1.8974
	---	0.0149027	1.89519
	---	0.026604	1.89433
	---	0.0372628	1.89193
	---	0.0528546	1.88582
	---	0.0220708	1.88581
	---	0.30434	1.88558
	---	0.30434	1.88558
	---	0.0911956	1.88398
	---	0.072405	1.88371
	---	0.125928	1.88188
	---	0.0942435	1.87829
	---	0.0462334	1.87702
	---	0.112126	1.87669
Parp14	AK156483	0.00269618	2.96293
	---	0.0641007	1.87462
	---	0.0641007	1.87462
	---	0.0641007	1.87462
	---	0.128664	1.87421
	---	0.148322	1.87108
	---	0.104425	1.86991
	---	0.112929	1.85971
	---	0.0666603	1.85962
	---	0.0404623	1.85896
	---	0.065595	1.85686
	---	0.0917592	1.85653
	---	0.158089	1.85417
	---	0.0866818	1.84996
	---	0.134736	1.84624
Cmpk2	AK004595	0.00528834	2.95516
Acta2	AK017374	0.00890164	1.26437
	---	0.401894	1.84487
	---	0.110081	1.84233
	---	0.272016	1.83973
	---	0.224301	1.83971
Ggct	AK050049	0.00914782	-1.39416
	---	0.0428426	1.83935
	---	0.151489	1.83853
	---	0.193788	1.83682
	---	0.149097	1.83678
	---	0.0417481	1.83592
Gabrp	AK028946	0.00395255	2.9294
	---	0.0476062	1.83588
	---	0.206931	1.83537
	---	0.12195	1.83146
	---	0.356058	1.83143
Fyco1	BC022708	0.00734088	-1.15754
	---	0.356058	1.83143
	---	0.0957739	1.83082
	---	0.0177292	1.83062
	---	0.309265	1.82988
	---	0.3318	1.82792
	---	0.133704	1.82699
	---	0.428129	1.82663
Xaf1	AK046736	0.000466921	2.89872
	---	0.0890805	1.82576
	---	0.145957	1.82482
E2f8	AY957576	0.00365928	2.8536
	---	0.0931574	1.82435
	---	0.0301862	1.82353
Pappa2	AK084006	0.000976492	2.79968
	---	0.248567	1.82342
	---	0.259775	1.81998
	---	0.0480697	1.81922
	---	0.0102348	1.81826
	---	0.12913	1.8171
Itga5	AK142241	0.00183938	2.7951
Cab39l	BC034159	0.000276116	-1.30004
	---	0.0421982	1.81586
	---	0.0908981	1.81548
	---	0.320171	1.81463
	---	0.103546	1.81259
	---	0.0725517	1.81258
	---	0.187072	1.81226
	---	0.327949	1.81175
	---	0.1447	1.81107
Slfn2	AF099973	0.00779914	2.79425
	---	0.0674446	1.81027
	---	0.188883	1.80741
Sept10	AK028519	0.00080916	1.26599
	---	0.0307113	1.80711
	---	0.0877964	1.80682
	---	0.274362	1.80419
	---	0.1088	1.80381
	---	0.0180039	1.80314
	---	0.0406615	1.80102
	---	0.0112583	1.80026
	---	0.0566938	1.79875
	---	0.0717418	1.79856
	---	0.0323728	1.79793
	---	0.0210052	1.79672
	---	0.141081	1.79123
	---	0.169337	1.79118
	---	0.0171705	1.79051
	---	0.364714	1.78989
	---	0.215522	1.78968
	---	0.0558048	1.78967
	---	0.0666558	1.7894
Jakmip1	AK077298	0.00307175	-1.3596
	---	0.357265	1.7887
	---	0.357265	1.7887
	---	0.282223	1.78777
	---	0.314225	1.78681
	---	0.0741301	1.78127
	---	0.13161	1.78057
	---	0.167885	1.7801
	---	0.0391186	1.77611
	---	0.151895	1.77562
	---	0.108459	1.77479
	---	0.0736717	1.77247
	---	0.207731	1.77219
	---	0.221822	1.77136
	---	0.221557	1.77068
	---	0.045623	1.76828
	---	0.0299924	1.7682
Pydc4	NM_001177349	0.0092904	2.7533
	---	0.119561	1.76686
	---	0.128111	1.76679
	---	0.134255	1.76601
	---	0.106423	1.76599
	---	0.0580883	1.76589
	---	0.0577639	1.76381
	---	0.102743	1.76311
	---	0.0477691	1.76201
Slc39a14	AK158096	0.000434204	1.33956
	---	0.163076	1.76143
	---	0.198763	1.76006
	---	0.112476	1.76001
	---	0.244977	1.75931
	---	0.0895199	1.75782
Fam178b	NM_001126046	0.00288901	-1.35639
Pld6	BC119245	0.000267082	-1.30448
	---	0.091816	1.75658
Ltbr	AK078859	0.000336594	1.33368
	---	0.139827	1.75629
	---	0.169384	1.75256
Ckap2	AK034534	0.00858716	2.74216
Wfdc8	AK136599	0.00742642	-1.29798
	---	0.0527532	1.75083
	---	0.0527532	1.75083
Ptgs2	AK049923	0.00355329	2.69753
Spsb1	AK003707	0.00138523	1.2623
	---	0.260041	1.75034
	---	0.156449	1.74973
	---	0.177538	1.74761
	---	0.132233	1.74552
	---	0.335388	1.74541
	---	0.0296604	1.74508
	---	0.280988	1.74304
	---	0.0372678	1.74272
Fkbp1b	AK005201	0.00693677	-1.46043
	---	0.0529397	1.73937
	---	0.144731	1.73742
	---	0.0989828	1.73576
	---	0.241488	1.73396
	---	0.0508121	1.73387
Sectm1a	AK082020	0.00393438	2.65853
	---	0.397694	1.73383
	---	0.214871	1.73273
	---	0.10258	1.73073
	---	0.254713	1.73057
	---	0.0350836	1.72924
	---	0.258982	1.72846
Ms4a7	AK018686	0.00793105	2.61128
Olfr434	BC120611	0.000442247	-1.29896
	---	0.410411	1.72769
	---	0.419285	1.72709
	---	0.105503	1.72691
	---	0.298442	1.72644
	---	0.197648	1.72591
	---	0.0257543	1.72563
	---	0.185342	1.72559
	---	0.019316	1.72466
	---	0.103693	1.72157
	---	0.0756227	1.72092
	---	0.36292	1.72061
	---	0.198196	1.72024
	---	0.23834	1.71694
Trib1	AK028626	0.00875309	1.39064
	---	0.0655842	1.71691
	---	0.016052	1.71627
	---	0.0841188	1.71488
	---	0.131079	1.71229
	---	0.359905	1.71129
	---	0.136618	1.71122
	---	0.286515	1.71064
Pde7a	AK154521	0.00823256	-1.36328
Bcl3	AK155016	7.13215e-05	2.58498
Tnc	AK085667	0.000558692	2.5729
	---	0.115144	1.70876
	---	0.115144	1.70876
	---	0.2518	1.70848
Trav9d-3	AB183189	0.00711644	2.5604
	---	0.361256	1.70768
Cacng7	AK032173	0.00758994	1.37997
	---	0.164926	1.70741
	---	0.0423042	1.70262
	---	0.0819949	1.70067
	---	0.206956	1.69985
	---	0.143029	1.69848
	---	0.190705	1.69745
Il2ra	AK037369	0.00860113	2.55135
	---	0.0921343	1.69707
	---	0.144405	1.69627
	---	0.0636329	1.69606
	---	0.0993176	1.69527
	---	0.0553873	1.69483
	---	0.115735	1.69474
	---	0.526631	1.69259
	---	0.254319	1.69245
	---	0.213929	1.68977
	---	0.155579	1.68961
	---	0.136712	1.68846
	---	0.217437	1.68815
	---	0.272243	1.68738
	---	0.111389	1.68646
Tspan12	AK033554	0.00190979	-1.35997
	---	0.0415544	1.68556
	---	0.197035	1.6852
	---	0.120507	1.68414
	---	0.107739	1.68234
	---	0.208458	1.68096
	---	0.0762589	1.68086
	---	0.317201	1.679
	---	0.215811	1.67862
	---	0.0522457	1.67724
	---	0.32593	1.67686
	---	0.200318	1.67675
	---	0.46746	1.67655
	---	0.148649	1.67568
	---	0.250396	1.67496
	---	0.0364305	1.67381
	---	0.0205623	1.67176
	---	0.209877	1.67057
	---	0.249519	1.67035
	---	0.181159	1.66935
	---	0.0292707	1.66912
	---	0.175252	1.66898
	---	0.131559	1.6684
Igtp	AK002843	0.00506379	2.54282
	---	0.0548625	1.66827
	---	0.278016	1.66788
	---	0.0640855	1.66673
	---	0.20222	1.66662
	---	0.249379	1.66631
Prrx1	AK008428	0.0055603	1.19753
Spg7	AK145540	0.00904781	-1.36722
	---	0.113219	1.66504
	---	0.119693	1.66459
	---	0.205221	1.6643
Adipor1	AK137258	0.00913476	-1.08569
	---	0.115419	1.66418
Dmrtc1a	AK006548	0.003552	-1.42093
	---	0.136877	1.66287
	---	0.043383	1.66131
	---	0.0660697	1.65981
	---	0.162643	1.65938
	---	0.307182	1.65933
	---	0.128793	1.6576
	---	0.360276	1.65513
	---	0.192254	1.65399
	---	0.0229544	1.65243
	---	0.157348	1.65231
	---	0.115162	1.6523
Tubb6	AK009958	0.000801125	2.52549
	---	0.189012	1.65061
	---	0.0646262	1.64978
	---	0.26866	1.64924
	---	0.212035	1.64709
Cnr2	AK036658	0.00188442	-1.30458
	---	0.243303	1.64701
	---	0.162922	1.6452
	---	0.309306	1.64363
	---	0.225082	1.64358
	---	0.13044	1.64303
	---	0.291819	1.64182
	---	0.22802	1.64118
	---	0.0889843	1.63978
	---	0.152468	1.63946
Mir17	NR_029785	0.00270223	1.24115
	---	0.309122	1.63902
Ppap2a	AK077275	0.00464912	1.34355
Krt19	AB472075	7.144e-05	2.51634
	---	0.264531	1.63884
	---	0.239624	1.63882
	---	0.0581881	1.6385
	---	0.406108	1.6377
	---	0.237515	1.63727
	---	0.198887	1.63637
	---	0.0127698	1.63449
	---	0.0306899	1.63449
Hist1h2bk	BC147143	0.00918607	2.50772
	---	0.100845	1.63428
	---	0.293939	1.63202
	---	0.0592165	1.63153
	---	0.204773	1.6308
	---	0.1438	1.62802
	---	0.269618	1.6278
	---	0.201741	1.62571
	---	0.187298	1.62487
	---	0.0638364	1.62466
	---	0.0638364	1.62466
	---	0.14708	1.62426
	---	0.125744	1.623
Postn	BC007141	0.00445729	2.50671
	---	0.125744	1.623
	---	0.284126	1.623
	---	0.0317027	1.62278
	---	0.379089	1.62174
	---	0.0555078	1.62139
	---	0.0555078	1.62139
	---	0.250262	1.62028
	---	0.199663	1.62013
	---	0.157311	1.61943
	---	0.0728531	1.6189
	---	0.173366	1.61846
	---	0.40199	1.61806
	---	0.0119761	1.61787
	---	0.121889	1.61786
1700011J10Rik	NR_045269	0.0027509	-1.34519
	---	0.478399	1.61724
	---	0.114464	1.61593
	---	0.327405	1.6156
	---	0.147726	1.61507
	---	0.0536588	1.61376
	---	0.175663	1.61368
	---	0.352849	1.6134
	---	0.269724	1.61193
Rnaseh2b	BC047997	0.00102761	1.36777
	---	0.389293	1.61184
	---	0.105185	1.6113
	---	0.0219555	1.61126
	---	0.060937	1.61123
	---	0.283837	1.61123
	---	0.422036	1.60898
	---	0.0809529	1.60799
	---	0.27756	1.60621
	---	0.351734	1.60556
	---	0.31775	1.60543
Zfp521	BC023458	0.00139006	1.47491
Ncaph	AK028919	0.00252796	2.50567
Enpp5	AK032341	0.00367564	-1.32874
	---	0.0701891	1.60394
	---	0.0638925	1.60349
	---	0.335682	1.6033
	---	0.0774371	1.60219
	---	0.276808	1.60208
	---	0.167436	1.60147
5330438I03Rik	ENSMUST00000168347	0.00661337	-1.22575
	---	0.0692266	1.60098
	---	0.201326	1.60079
	---	0.0801586	1.59961
1700013D24Rik	AK005943	0.00747447	-1.21154
	---	0.364071	1.59902
	---	0.0323805	1.59889
	---	0.141699	1.59857
	---	0.0513461	1.5977
	---	0.112143	1.59682
	---	0.131826	1.59655
	---	0.349466	1.59551
	---	0.0687434	1.5952
	---	0.18862	1.59509
	---	0.179612	1.59369
Lyplal1	AK148533	0.00750844	-1.29734
	---	0.14368	1.59352
	---	0.147066	1.5933
	---	0.259809	1.592
	---	0.218468	1.59154
	---	0.0325964	1.59121
	---	0.363381	1.591
	---	0.365724	1.59075
	---	0.52626	1.59008
	---	0.292133	1.58983
	---	0.292133	1.58983
	---	0.222386	1.58857
	---	0.279008	1.5862
	---	0.265142	1.58617
	---	0.051918	1.5855
	---	0.124079	1.58331
Melk	AK010498	0.0055805	2.48632
	---	0.0864975	1.58289
	---	0.0970175	1.58197
	---	0.185397	1.58158
	---	0.319061	1.5804
	---	0.123958	1.57997
	---	0.259003	1.57933
	---	0.293977	1.57888
	---	0.290617	1.57789
	---	0.0641956	1.57563
AY761185	AY761185	0.00146578	2.45406
	---	0.172954	1.57474
	---	0.0554111	1.57445
	---	0.228204	1.57386
	---	0.118553	1.57384
	---	0.274456	1.57378
Nxn	AK012352	0.0093281	1.22961
	---	0.283839	1.57327
LOC640793	XM_917927	0.00516334	2.4264
	---	0.250472	1.57325
	---	0.104011	1.57194
Hdac11	BC016208	0.00757286	-1.40214
	---	0.292563	1.57183
	---	0.192962	1.57181
	---	0.13611	1.5717
	---	0.0453708	1.57169
	---	0.0510756	1.57132
	---	0.21674	1.5711
	---	0.137969	1.57107
	---	0.125976	1.57043
	---	0.020248	1.57004
	---	0.2212	1.56739
	---	0.614874	1.56724
	---	0.169932	1.56717
	---	0.234664	1.56641
	---	0.326531	1.56595
	---	0.104654	1.56578
	---	0.104654	1.56578
	---	0.104612	1.5657
	---	0.229758	1.5651
	---	0.12953	1.5645
	---	0.0692224	1.5624
Trav1	ENSMUST00000103567	5.98199e-05	-1.37292
	---	0.27396	1.56234
	---	0.27396	1.56234
	---	0.0723462	1.56209
	---	0.549103	1.56186
	---	0.0119147	1.56149
	---	0.317736	1.56101
Katnal2	AK083612	0.00229811	-1.43437
	---	0.239984	1.56043
	---	0.202873	1.56017
Lox	AK135213	0.00912024	2.4259
	---	0.169276	1.55994
	---	0.0252194	1.55966
	---	0.228922	1.55917
	---	0.0629343	1.55747
	---	0.176683	1.55682
	---	0.261775	1.55615
	---	0.292958	1.55589
	---	0.0615662	1.55528
	---	0.288649	1.55456
	---	0.230505	1.55416
	---	0.394235	1.55326
B4galt5	AK151469	0.00742053	2.4235
	---	0.000570579	-1.29304
	---	0.246875	1.55214
	---	0.453594	1.552
	---	0.6123	1.55163
	---	0.100253	1.55076
	---	0.0789259	1.55025
Scara3	AK035740	0.00874164	1.32154
Adi1	AK089966	9.11168e-05	-1.4042
	---	0.0276379	1.54927
	---	0.326447	1.54835
	---	0.0724143	1.54724
	---	0.0408286	1.54625
	---	0.393178	1.54592
	---	0.317817	1.54566
	---	0.0661023	1.54457
	---	0.374328	1.54452
	---	0.0752388	1.54451
	---	0.097088	1.5444
Rnf213	AK077880	0.0040493	2.41584
Atp8b1	AK036959	0.000632748	1.3492
	---	0.250345	1.54256
	---	0.019121	1.54234
	---	0.0957128	1.54143
	---	0.235926	1.54128
	---	0.239747	1.54113
	---	0.03245	1.54063
	---	0.06014	1.54057
	---	0.270644	1.53906
Romo1	AK008300	0.00800966	-1.13241
	---	0.403885	1.53824
	---	0.2642	1.53796
	---	0.187021	1.53629
	---	0.102195	1.53513
	---	0.0439533	1.53506
	---	0.172128	1.53506
	---	0.235062	1.53466
	---	0.120825	1.53446
	---	0.069429	1.53361
Mcoln1	BC020377	0.00194531	-1.30584
	---	0.375548	1.53342
	---	0.371317	1.53318
	---	0.0926627	1.53274
	---	0.339918	1.53254
	---	0.219786	1.53238
	---	0.314593	1.53233
	---	0.104401	1.53223
	---	0.104401	1.53223
	---	0.0877108	1.53209
	---	0.238598	1.53173
	---	0.0888406	1.53136
Fhdc1	BC042779	0.00274244	1.33969
	---	0.175158	1.53099
	---	0.208896	1.53053
Gm14446	AK090072	0.00759522	2.40586
4930448F12Rik	NR_046032	0.000296612	1.20261
	---	0.0631896	1.52912
	---	0.272373	1.52866
H2-Q7	BC090638	0.00231246	1.32047
	---	0.156194	1.52792
	---	0.206367	1.52784
	---	0.206367	1.52784
Hells	BC090671	0.000987367	2.34056
	---	0.0493918	1.52767
	---	0.366391	1.52764
	---	0.148352	1.52734
	---	0.081324	1.52732
	---	0.202064	1.5272
	---	0.437285	1.5262
	---	0.130815	1.52563
	---	0.26553	1.52548
	---	0.344047	1.52518
	---	0.162264	1.52509
	---	0.017341	1.52501
	---	0.135145	1.52497
	---	0.18444	1.52415
	---	0.167228	1.52334
	---	0.199212	1.52309
	---	0.0873007	1.52296
	---	0.345051	1.52287
	---	0.230904	1.52245
	---	0.102438	1.52238
	---	0.309936	1.52153
	---	0.0882125	1.52151
Prr11	BC023918	0.00698969	2.32627
	---	0.202173	1.5213
	---	0.263884	1.52074
	---	0.034089	1.52008
	---	0.405856	1.51978
	---	0.161244	1.51962
	---	0.164398	1.51905
LOC664787	ENSMUST00000111423	0.00120352	2.32199
	---	0.148693	1.51763
Ndc80	AK011497	0.00848085	2.31326
	---	0.0716441	1.51662
	---	0.19004	1.51541
	---	0.0919254	1.51477
	---	0.195511	1.51447
	---	0.346129	1.51371
	---	0.207784	1.51319
	---	0.231508	1.51284
	---	0.278675	1.51257
	---	0.237009	1.51208
	---	0.52407	1.51137
	---	0.225622	1.51091
	---	0.386618	1.51015
	---	0.30364	1.51011
	---	0.30364	1.51011
	---	0.3044	1.5101
Gbp2	AK150138	0.0060907	2.30961
	---	0.251167	1.51003
	---	0.47391	1.50988
	---	0.187723	1.50932
	---	0.25144	1.5093
	---	0.194962	1.50905
	---	0.0420989	1.50839
	---	0.107708	1.50763
	---	0.168185	1.50754
	---	0.130051	1.50699
Chaf1b	AK011243	0.000460176	1.40235
	---	0.421839	1.50658
	---	0.275584	1.50475
	---	0.33671	1.50424
	---	0.33671	1.50424
	---	0.356395	1.50346
Col6a2	AK044870	0.00866059	1.30186
	---	0.409862	1.50328
	---	0.399209	1.50295
	---	0.467589	1.50275
	---	0.392528	1.50258
	---	0.0459518	1.50211
	---	0.187381	1.50199
	---	0.194431	1.50168
	---	0.352657	1.50166
	---	0.352657	1.50166
	---	0.312888	1.50085
Atp6v1g1	AK003563	0.00453743	-1.46379
	---	0.198428	1.50071
	---	0.198428	1.50071
	---	0.165686	1.50002
Irgm1	AK002545	0.004657	2.30334
	---	0.0286095	1.49944
	---	0.11506	1.49905
	---	0.179832	1.49891
Gm4841	BC150900	0.00424618	2.28783
	---	0.114648	1.49836
	---	0.124589	1.49815
	---	0.327286	1.49798
	---	0.280061	1.49796
	---	0.196856	1.49728
	---	0.293013	1.49722
	---	0.0733642	1.49684
	---	0.124928	1.49574
	---	0.244314	1.4957
	---	0.241748	1.4951
	---	0.208078	1.49495
	---	0.146467	1.49484
	---	0.178646	1.49411
	---	0.178646	1.49411
	---	0.319377	1.49379
	---	0.362312	1.49283
	---	0.509263	1.49281
	---	0.262248	1.49256
	---	0.315371	1.49202
	---	0.29007	1.49193
	---	0.372819	1.49129
	---	0.19137	1.49121
	---	0.425644	1.4912
	---	0.142421	1.49082
	---	0.0521165	1.49074
	---	0.650056	1.49041
	---	0.340776	1.49028
Stat1	AK018544	0.00109802	2.28697
	---	0.228521	1.49004
	---	0.253044	1.49004
	---	0.160622	1.48952
Fdx1	AK004879	0.000711189	-1.26016
	---	0.247182	1.48901
	---	0.155933	1.4888
	---	0.146839	1.48876
	---	0.412979	1.48869
	---	0.635671	1.48855
	---	0.40822	1.48772
	---	0.380126	1.48753
	---	0.127928	1.48681
	---	0.245553	1.48659
Slc26a2	AK007212	0.00564483	-1.42686
	---	0.225048	1.48657
	---	0.174035	1.48632
	---	0.0762974	1.48581
	---	0.453989	1.48565
Plk1	AK134045	0.00592292	2.25916
	---	0.146653	1.4852
	---	0.0740758	1.48481
	---	0.150049	1.48419
	---	0.251542	1.48383
Serpine1	AK040662	0.00169754	2.25857
	---	0.41389	1.48376
	---	0.182578	1.48374
	---	0.366976	1.48345
Gm5914	AK080383	0.00499481	-1.17689
	---	0.366976	1.48345
	---	0.291328	1.48337
	---	0.087459	1.48317
	---	0.310635	1.48303
4930519F16Rik	BC107248	0.000103068	-1.39864
	---	0.180904	1.48232
	---	0.218242	1.48125
	---	0.344967	1.4808
Ndufa1	AK007840	0.00581932	-1.36444
	---	0.116784	1.48019
	---	0.116784	1.48019
	---	0.15595	1.48014
	---	0.119996	1.48
	---	0.0883078	1.4794
	---	0.189369	1.47918
	---	0.0456312	1.47801
	---	0.184244	1.47769
	---	0.186172	1.47748
Gm5431	AK144287	0.00339102	2.25474
	---	0.0726062	1.47718
	---	0.122099	1.47704
	---	0.153238	1.47689
Gm2399	ENSMUST00000104944	0.00317952	1.43392
	---	0.526267	1.47634
C330013E15Rik	AK021197	0.00949428	-1.10724
	---	0.374968	1.47632
Irgm2	AK142291	0.000753906	2.242
Mlkl	BC023755	0.00957789	2.23689
	---	0.161269	1.47554
	---	0.164331	1.47542
	---	0.325482	1.47502
	---	0.0615247	1.47484
	---	0.326044	1.47479
Ifit2	AK038027	0.00268922	2.23351
	---	0.294944	1.47478
	---	0.352705	1.47435
Eya2	AK137718	0.000123819	1.4494
	---	0.304446	1.47433
Gm15498	BC028660	0.00137005	-1.29444
	---	0.642346	1.47422
	---	0.418653	1.4729
2210013O21Rik	NM_027327	0.00258273	-1.29782
	---	0.0557488	1.47162
	---	0.167136	1.47155
	---	0.0369128	1.47078
	---	0.200124	1.47016
	---	0.321493	1.46975
Siglec15	AY971517	0.00394291	-1.28479
Ifi203	AK144663	0.00342612	2.23161
	---	0.0983978	1.46947
	---	0.0983978	1.46947
	---	0.0101013	1.4694
	---	0.289411	1.46916
	---	0.103089	1.46849
Sectm1b	AK007321	0.00808783	2.2242
	---	0.33346	1.46839
	---	0.0271495	1.46779
	---	0.212657	1.4676
	---	0.207958	1.4665
	---	0.20453	1.46575
Mrc1	AK156137	0.00729884	2.21654
	---	0.0619761	1.46569
	---	0.19884	1.46544
	---	0.205493	1.46251
	---	0.180449	1.46189
	---	0.489001	1.46145
	---	0.334806	1.46066
	---	0.176702	1.46063
Iglv1	BC046910	0.0084002	2.21085
	---	0.276668	1.46034
	---	0.387968	1.46016
	---	0.247893	1.45983
	---	0.178304	1.45964
Mcm5	AK033196	0.00158187	2.19431
Stil	AK019471	0.00358156	2.18579
	---	0.219991	1.45934
	---	0.15761	1.45915
	---	0.316526	1.45909
	---	0.33456	1.45899
	---	0.305864	1.45893
	---	0.0760575	1.45874
	---	0.173652	1.45858
	---	0.251796	1.45852
	---	0.13263	1.4582
	---	0.0727682	1.45801
	---	0.0727682	1.45801
	---	0.271044	1.45664
	---	0.417423	1.45606
	---	0.0254147	1.45573
	---	0.154301	1.45561
	---	0.10515	1.45542
	---	0.20508	1.45539
	---	0.0336877	1.45459
	---	0.0251969	1.45458
	---	0.0386923	1.45447
	---	0.162955	1.45415
	---	0.0258026	1.45367
	---	0.245006	1.45322
	---	0.345983	1.45228
	---	0.345983	1.45228
	---	0.0568983	1.45184
Dhx58	AF316999	0.00203082	2.16953
	---	0.298039	1.45143
	---	0.10468	1.45074
	---	0.171813	1.45062
	---	0.262918	1.45062
	---	0.340999	1.45013
	---	0.0522863	1.44853
	---	0.194191	1.44829
	---	0.0399172	1.44828
	---	0.304461	1.44828
	---	0.25059	1.44754
	---	0.0827551	1.44746
	---	0.33491	1.44722
	---	0.350667	1.44719
	---	0.128758	1.44627
	---	0.209704	1.44614
	---	0.550365	1.4461
	---	0.257742	1.44565
	---	0.188564	1.44538
	---	0.228901	1.44519
Gm19955	XR_141791	0.00529771	1.3437
	---	0.223953	1.44483
	---	0.363517	1.44475
	---	0.363517	1.44475
	---	0.304813	1.44473
	---	0.375548	1.44472
	---	0.000319173	-1.28107
	---	0.302637	1.44465
	---	0.186639	1.44451
	---	0.344871	1.44429
H2-T23	BC004093	0.00945653	2.16612
	---	0.000765468	-1.26447
	---	0.144255	1.44416
	---	0.144255	1.44416
	---	0.173183	1.44383
1700091E21Rik	ENSMUST00000124013	0.00162128	-1.31342
	---	0.172583	1.44358
Vimp	AK005204	0.00188872	-1.43934
	---	0.251456	1.44331
	---	0.202942	1.44208
	---	0.350955	1.44174
	---	0.156242	1.4417
	---	0.37407	1.44156
	---	0.37407	1.44156
	---	0.37407	1.44156
LOC101055672	XM_003945676	0.00201552	2.15789
	---	0.37407	1.44156
	---	0.43383	1.44053
	---	0.289164	1.43961
	---	0.286872	1.43955
	---	0.181161	1.43947
	---	0.311913	1.43946
	---	0.184533	1.43915
Gm19552	AY512928	0.000152298	-1.34887
	---	0.253284	1.43743
Stxbp5l	AK035159	0.000351923	-1.21604
	---	0.403883	1.4374
	---	0.083403	1.43715
	---	0.290025	1.4371
	---	0.429824	1.4367
	---	0.451984	1.43651
Ralb	AK017698	0.00545347	1.38768
	---	0.112774	1.43613
	---	0.369646	1.43612
	---	0.347621	1.43571
	---	0.377394	1.43517
	---	0.297273	1.43472
LOC100040974	XM_003689476	0.00100261	2.1573
Traj7	ENSMUST00000103733	0.00125319	2.14895
	---	0.119935	1.4344
	---	0.353262	1.43403
	---	0.283146	1.43302
	---	0.385931	1.43152
	---	0.338189	1.43124
Ren1	AK052685	0.00723808	2.14837
	---	0.0155719	1.43044
	---	0.426841	1.42996
	---	0.220109	1.42988
Parp12	AK053205	0.00226649	2.14648
	---	0.133199	1.42939
Chsy1	NM_001081163	0.00532057	1.1809
	---	0.430537	1.42925
	---	0.296708	1.42905
	---	0.160208	1.42883
Tap1	BC031584	0.00321497	2.12981
	---	0.252659	1.42874
	---	0.108966	1.42854
Ifih1	AK018602	0.00392426	2.11876
	---	0.119087	1.42835
	---	0.0502366	1.42825
	---	0.446709	1.42787
	---	0.0964701	1.42733
	---	0.348164	1.42718
	---	0.117358	1.42696
	---	0.362691	1.42596
	---	0.32999	1.42582
	---	0.291013	1.42557
	---	0.534112	1.42543
	---	0.113562	1.4252
	---	0.0150655	1.42448
	---	0.405739	1.42441
	---	0.346921	1.42338
	---	0.126438	1.42295
	---	0.322886	1.42269
	---	0.415386	1.42238
	---	0.287475	1.42225
	---	0.0788041	1.42218
Arhgap44	AK053220	0.00888409	-1.32747
	---	0.117545	1.42213
	---	0.1657	1.42212
	---	0.264017	1.42185
	---	0.33163	1.42156
	---	0.347793	1.42141
	---	0.274215	1.42116
	---	0.0631964	1.42105
	---	0.315236	1.42045
Nipal1	AK035018	0.00216108	1.45064
	---	0.433112	1.42012
	---	0.205047	1.4201
Racgap1	AK052423	0.00378614	2.11813
	---	0.31009	1.41976
	---	0.166495	1.41958
	---	0.0290858	1.41949
	---	0.134768	1.4191
Ghsr	AK049671	0.00187097	1.26239
	---	0.0508974	1.4188
	---	0.24917	1.41842
	---	0.166176	1.4182
	---	0.302832	1.4178
	---	0.145367	1.41772
	---	0.52007	1.41744
Tmem173	BC046640	0.00834458	2.11229
	---	0.221828	1.41702
Mx2	AK143831	0.00386031	2.10933
	---	0.319778	1.41698
	---	0.197075	1.41646
	---	0.239034	1.41628
	---	0.12641	1.41623
	---	0.266357	1.41613
	---	0.465234	1.41609
	---	0.465234	1.41609
	---	0.0313377	1.41607
	---	0.257529	1.41567
	---	0.285877	1.41564
	---	0.157204	1.41562
	---	0.232921	1.4156
	---	0.189878	1.41545
	---	0.10638	1.41514
	---	0.409929	1.41507
	---	0.251154	1.41447
	---	0.351061	1.4143
	---	0.285729	1.41417
	---	0.419178	1.41408
	---	0.510913	1.41406
	---	0.340002	1.41397
	---	0.350366	1.4126
	---	0.55159	1.41176
Cdc20	AK011131	0.00741852	2.10876
	---	0.503505	1.41172
	---	0.255382	1.41114
	---	0.222526	1.41108
	---	0.132944	1.41061
	---	0.572438	1.41036
	---	0.199196	1.41021
	---	0.293639	1.41002
Gm20740	AK040104	0.00898487	-1.49067
	---	0.462579	1.41
AU020206	XR_105121	0.00249389	2.09122
	---	0.296506	1.4093
	---	0.350043	1.40927
	---	0.24426	1.40916
	---	0.0285457	1.40884
	---	0.360497	1.40831
	---	0.157949	1.40779
	---	0.123564	1.40739
	---	0.230589	1.40692
Sorcs2	AK047881	0.000295716	1.41746
	---	0.529195	1.40484
Ccnd1	AK005352	0.000175837	2.08749
Igk	AM745100	0.00599728	2.08522
	---	0.379425	1.40468
	---	0.427715	1.40444
Gm1653	AK133793	0.00651728	-1.21885
	---	0.447719	1.40406
	---	0.36617	1.404
	---	0.228998	1.40396
	---	0.0985536	1.40268
Glt8d1	BC029215	0.00355677	-1.19154
	---	0.224289	1.40265
	---	0.357101	1.40228
	---	0.413022	1.40224
	---	0.158093	1.40206
	---	0.483893	1.40199
	---	0.289043	1.40192
	---	0.296307	1.40168
	---	0.602174	1.40153
	---	0.173798	1.40113
	---	0.269243	1.40061
	---	0.535609	1.39998
	---	0.329272	1.3998
	---	0.354571	1.39934
	---	0.193198	1.39924
	---	0.137636	1.39913
	---	0.225749	1.39853
	---	0.635711	1.39832
	---	0.286785	1.39808
	---	0.184076	1.39751
Lrfn3	BC066999	0.00787971	2.08245
	---	0.254198	1.39736
	---	0.0881032	1.39709
	---	0.201616	1.39709
	---	0.198995	1.39704
	---	0.131	1.39665
	---	0.464693	1.39664
Sult2a6	NM_001081325	0.000734891	-1.37024
	---	0.273286	1.39632
	---	0.335076	1.39618
	---	0.513383	1.39607
	---	0.194397	1.39605
	---	0.10872	1.39587
	---	0.116716	1.39577
	---	0.31888	1.39561
	---	0.158684	1.39548
	---	0.22284	1.39486
	---	0.0890948	1.39474
	---	0.0294529	1.39462
	---	0.108636	1.39443
	---	0.153016	1.39413
Fads3	BC071266	0.00484213	-1.42753
Gm14299	ENSMUST00000117586	0.000952174	-1.33837
Dhrs3	AK032958	0.00344466	1.45133
Oasl1	AK078690	0.00995557	2.07297
	---	0.0694665	1.39368
	---	0.356858	1.39333
	---	0.0884055	1.39315
	---	0.18061	1.39304
	---	0.32367	1.39271
	---	0.253466	1.39254
	---	0.307912	1.39246
	---	0.344619	1.39162
	---	0.294914	1.3914
Arhgap23	NM_021493	0.0072181	1.40155
	---	0.324417	1.39077
	---	0.345249	1.38994
	---	0.150851	1.38989
	---	0.228133	1.38912
	---	0.527116	1.38911
	---	0.155374	1.38855
	---	0.101557	1.38852
	---	0.0314215	1.38825
	---	0.125483	1.38803
	---	0.392079	1.38796
	---	0.305673	1.38766
Tnfrsf11b	AK140244	0.0089113	2.053
	---	0.417009	1.38762
	---	0.168399	1.38719
	---	0.0958077	1.38696
	---	0.185679	1.38688
Lix1l	AK051276	0.00972378	1.42157
	---	0.185679	1.38688
Mmp2	AK148184	0.00478661	2.05239
	---	0.125375	1.3868
	---	0.483891	1.38667
	---	0.475899	1.38614
	---	0.075388	1.38607
	---	0.376259	1.38603
Igfbp7	AK002277	0.000583866	1.28759
	---	0.318495	1.38602
Treml2	DQ087184	0.00916197	2.05007
	---	0.0674421	1.38592
	---	0.239187	1.38578
	---	0.0194851	1.38575
	---	0.492668	1.38533
	---	0.120388	1.38522
	---	0.254986	1.38473
	---	0.258744	1.38447
	---	0.479296	1.38411
	---	0.421325	1.38361
2410015M20Rik	AY091637	0.00520727	-1.35868
	---	0.299766	1.38349
	---	0.147425	1.38304
Gm6981	AK132984	0.000480337	-1.37669
	---	0.225707	1.38293
	---	0.497778	1.3828
	---	0.0919685	1.38237
Dtx3l	AK146802	0.00403815	2.0474
Gm9847	ENSMUST00000052528	0.000984404	2.04505
	---	0.0232078	1.38215
	---	0.128935	1.38159
	---	0.428128	1.38155
	---	0.141927	1.38153
	---	0.493469	1.38131
	---	0.22177	1.38103
	---	0.27347	1.37977
Mrgbp	BC085320	0.000244734	1.23516
	---	0.295199	1.37946
	---	0.243032	1.3794
	---	0.139865	1.37919
	---	0.347984	1.37908
	---	0.569438	1.37894
	---	0.138581	1.37869
Clec2d	AF321553	0.00662891	2.04415
Col5a2	AK080811	0.00772773	2.04319
Col1a1	BC042642	0.00449043	2.04164
	---	0.356783	1.37863
	---	0.534329	1.3785
	---	0.534329	1.3785
	---	0.0972303	1.37837
	---	0.0789755	1.37817
	---	0.0399226	1.37812
	---	0.4131	1.37769
	---	0.572624	1.37767
	---	0.406148	1.37749
Fbn1	AK046621	0.00419099	2.02996
	---	0.148826	1.37748
	---	0.137872	1.37742
	---	0.373628	1.37703
Mex3b	AK077009	0.00452665	1.26843
	---	0.309546	1.37697
	---	0.366596	1.37694
	---	0.180447	1.37671
	---	0.315951	1.37614
	---	0.191236	1.37594
Msh3	BC025063	0.00270121	-1.22209
Gm14872	AK046990	0.000697715	-1.48981
	---	0.133227	1.37588
	---	0.0958258	1.37537
Krt4	BC145839	0.00596497	2.02987
	---	0.24659	1.37532
	---	0.292318	1.37531
	---	0.329235	1.37521
Cdc25b	BC048164	0.00425688	1.25043
	---	0.323153	1.37518
	---	0.288632	1.37506
	---	0.0894935	1.37505
	---	0.338879	1.37452
	---	0.528225	1.37445
Ulk4	BC065094	0.00229568	-1.28787
	---	0.392709	1.37397
	---	0.165777	1.37376
Gm17750	AK082072	0.00167109	-1.478
	---	0.391618	1.37371
	---	0.242229	1.37347
Gm4955	ENSMUST00000037976	0.0047734	2.02644
	---	0.0320874	1.3734
	---	0.302566	1.37328
	---	0.521571	1.37323
Epb4.1l2	BC023220	0.00959181	1.40114
	---	0.245399	1.37279
	---	0.179669	1.37241
	---	0.192519	1.37228
Sox4	AK028989	0.00536733	1.4714
	---	0.195946	1.37186
	---	0.514161	1.37155
	---	0.47647	1.37106
	---	0.356135	1.37097
	---	0.314268	1.37072
	---	0.373817	1.37001
	---	0.173688	1.36995
	---	0.240904	1.36987
Ddx58	AK052595	0.00197703	2.02531
Cldn4	AK145152	0.00140942	2.02403
	---	0.0377183	1.3693
	---	0.0466373	1.36885
	---	0.17069	1.3688
	---	0.397407	1.36876
	---	0.268515	1.36843
	---	0.0317359	1.36835
	---	0.552246	1.36783
	---	0.390582	1.36765
	---	0.180703	1.36745
	---	0.290513	1.36706
Etnk1	AK016135	0.0018281	-1.28664
	---	0.315702	1.36626
	---	0.171745	1.36581
	---	0.109494	1.36532
	---	0.259362	1.36519
	---	0.307272	1.36518
	---	0.161378	1.36488
	---	0.566739	1.36483
Pik3ap1	AK087295	0.000829853	2.02251
	---	0.659546	1.36482
	---	0.493569	1.36481
	---	0.0695573	1.36353
	---	0.275135	1.36271
	---	0.303691	1.36248
	---	0.486326	1.3623
	---	0.159388	1.36227
	---	0.231047	1.3621
	---	0.704841	1.36205
	---	0.243331	1.36148
	---	0.183945	1.36087
	---	0.244844	1.36062
C5ar1	AK150407	0.00481538	2.0012
	---	0.418325	1.36047
	---	0.325018	1.3603
Serpina3n	BC013651	0.0069501	1.9995
	---	0.13147	1.35956
	---	0.203739	1.3593
Pgbd5	BC094384	0.00447713	1.97442
	---	0.200707	1.35924
	---	0.461979	1.35924
	---	0.43635	1.3585
	---	0.129334	1.35802
	---	0.278773	1.35755
	---	0.246149	1.35737
	---	0.131039	1.35692
	---	0.209373	1.35647
	---	0.228697	1.35643
	---	0.166232	1.35623
	---	0.222843	1.3561
	---	0.222843	1.3561
	---	0.112939	1.35599
	---	0.29637	1.35563
Cd14	AK149744	0.00529315	1.96536
	---	0.363877	1.35525
	---	0.248184	1.35486
Lrg1	AK004940	0.00587579	1.94842
	---	0.311242	1.35454
	---	0.382216	1.35427
	---	0.272857	1.35409
	---	0.343569	1.35399
	---	0.185165	1.35378
	---	0.558331	1.35348
	---	0.371336	1.35342
	---	0.264164	1.35283
	---	0.279319	1.35262
Pop5	AK005290	0.0024835	-1.40582
Atp6v1g1	AK003563	0.00908279	-1.46155
	---	0.34356	1.3524
	---	0.179782	1.35231
	---	0.238793	1.35229
	---	0.296119	1.35177
	---	0.205068	1.35173
	---	0.407079	1.35119
Mt2	AK002567	0.00595134	1.49056
	---	0.249426	1.3511
	---	0.422821	1.351
	---	0.167325	1.35066
	---	0.251954	1.35053
	---	0.256506	1.35019
	---	0.320947	1.35016
	---	0.184588	1.35003
	---	0.164941	1.34982
	---	0.244306	1.34969
	---	0.646066	1.34952
	---	0.466285	1.34944
	---	0.121669	1.34938
	---	0.411226	1.34931
	---	0.443333	1.34923
	---	0.122883	1.34891
	---	0.182149	1.3485
BC002059	XR_107040	0.00283496	1.32758
	---	0.265943	1.34811
Phf11b	EU155108	0.00309275	1.94529
	---	0.135275	1.34796
Pcolce	AK142615	0.00405635	1.4313
Col1a1	BC042642	0.0018779	1.92828
Mpc2	AK002233	0.0030158	-1.31208
	---	0.147632	1.34718
	---	0.447367	1.34713
	---	0.155472	1.34712
	---	0.360653	1.34698
	---	0.377311	1.34692
	---	0.182971	1.3467
	---	0.306407	1.34632
	---	0.160968	1.34616
Cdc6	AK012192	1.4177e-06	1.92564
	---	0.160968	1.34616
	---	0.156693	1.34607
	---	0.541509	1.34601
	---	0.00161691	-1.33666
Cenpi	BC024848	0.00655616	1.92554
	---	0.114585	1.34593
Gm21451	XM_003945538	0.00772659	1.92547
Sptlc2	AK042149	0.00157481	1.29207
Hspb1	BC090388	0.00107564	1.91459
	---	0.0915934	1.34528
	---	0.098005	1.34527
	---	0.198474	1.34508
	---	0.484718	1.34503
	---	0.283809	1.34491
	---	0.588357	1.34487
	---	0.055311	1.3446
	---	0.254752	1.34434
	---	0.15995	1.34432
	---	0.3844	1.34421
	---	0.455502	1.34419
	---	0.378481	1.34411
Tnfsf10	AK142960	0.00107151	1.90393
	---	0.297576	1.34404
	---	0.293781	1.34394
	---	0.389126	1.34373
	---	0.213925	1.3437
	---	0.213925	1.3437
Gm5424	NR_002687	0.0068152	1.90198
	---	0.10777	1.34353
	---	0.160821	1.34312
Loxl1	AK078512	0.00517479	1.89767
	---	0.633502	1.34302
	---	0.129506	1.34232
	---	0.358314	1.34228
	---	0.621786	1.34218
	---	0.367453	1.34212
	---	0.508605	1.34176
	---	0.51436	1.34119
	---	0.312911	1.34117
	---	0.310683	1.34115
	---	0.310683	1.34115
Bphl	AK002907	0.00967691	-1.36282
	---	0.348449	1.34108
	---	0.147298	1.34103
	---	0.293542	1.34088
	---	0.0342058	1.34087
	---	0.3761	1.34073
	---	0.370982	1.34038
	---	0.209526	1.34007
	---	0.277821	1.34005
	---	0.19856	1.33994
	---	0.258131	1.33978
	---	0.185356	1.33975
	---	0.323535	1.33973
	---	0.381239	1.33961
	---	0.348584	1.33954
	---	0.380047	1.33924
	---	0.380047	1.33924
Plk3	AK156754	0.00136893	1.89006
	---	0.260994	1.33853
	---	0.386823	1.33821
	---	0.477756	1.33799
	---	0.0986079	1.3379
	---	0.389121	1.33783
	---	0.350792	1.3377
	---	0.364277	1.33763
Tac2	AF186116	4.23391e-06	1.88369
	---	0.448381	1.33743
	---	0.191243	1.33732
Mx1	AK076430	0.00324014	1.88006
	---	0.191243	1.33732
	---	0.191243	1.33732
	---	0.191243	1.33732
	---	0.191243	1.33732
	---	0.191243	1.33732
Agpat3	AK008965	0.0089727	-1.19969
	---	0.191243	1.33732
	---	0.191243	1.33732
	---	0.191243	1.33732
	---	0.0030473	-1.30757
	---	0.191243	1.33732
	---	0.191243	1.33732
2310069B03Rik	AK010122	0.00534468	-1.38206
	---	0.191243	1.33732
	---	0.183934	1.33711
	---	0.334264	1.33708
	---	0.111906	1.33694
	---	0.0955688	1.3369
	---	0.397107	1.33637
	---	0.251897	1.33635
	---	0.293152	1.33631
	---	0.419296	1.33598
	---	0.400885	1.3359
	---	0.0633123	1.33589
	---	0.465496	1.33588
C630028M04Rik	AK083215	0.00414088	-1.15441
Gm5802	XR_141747	0.00805556	-1.39539
	---	0.185824	1.33575
1700024G13Rik	AK006301	0.00857295	-1.42909
Fam129a	BC069904	0.00384799	1.31542
	---	0.101796	1.33519
Gm20745	AK045659	0.00039361	-1.35605
	---	0.190407	1.33508
	---	0.252963	1.33504
	---	0.444446	1.33467
Loxl2	AK034957	0.00956255	1.87448
	---	0.438006	1.33425
Smpd3	AK019476	0.00402247	-1.18225
	---	0.315487	1.33418
Gm6249	AK034107	0.00108647	-1.24011
Nfkb2	AK134081	0.00724177	1.35252
	---	0.239659	1.33386
LOC101056010	XM_003946044	0.00557439	1.31622
	---	0.32578	1.33371
	---	0.329529	1.3337
Cdt1	AK012041	0.00296742	1.85835
	---	0.135384	1.33343
Stat3	AK079406	0.000409977	1.4622
Khk	AK002716	0.00851877	-1.14695
	---	0.472225	1.33337
Ezh2	AK088575	0.00111285	1.85817
	---	0.15675	1.33327
Raph1	AK045158	0.0012232	1.2821
	---	0.15675	1.33327
Fam20b	AK205389	0.00410494	-1.4504
	---	0.551892	1.33305
Olfr884	NM_001011798	0.00853512	-1.17723
	---	0.209774	1.33301
	---	0.0981059	1.33291
	---	0.342385	1.33279
	---	0.401993	1.33269
Tk1	AK085188	0.00441441	1.85771
1700064H15Rik	AK006881	0.000457548	-1.48965
	---	0.707784	1.33225
	---	0.239561	1.33216
	---	0.517874	1.33211
	---	0.637657	1.33188
	---	0.467111	1.33185
	---	0.34429	1.3318
	---	0.252641	1.33162
	---	0.252641	1.33162
	---	0.0997479	1.33159
	---	0.233403	1.33095
	---	0.0107826	1.3309
	---	0.520486	1.33083
	---	0.168729	1.33041
	---	0.300931	1.33041
	---	0.363759	1.32994
	---	0.246551	1.32968
	---	0.311439	1.32933
	---	0.399511	1.32926
	---	0.378507	1.32924
	---	0.367958	1.32912
	---	0.122261	1.32875
Dock1	AK041914	0.0018245	1.29432
	---	0.427924	1.32859
Ly6i	ENSMUST00000166694	1.40054e-05	1.8552
	---	0.321529	1.32842
	---	0.0747097	1.32839
	---	0.170345	1.3277
Serpine2	AK045954	0.00324321	1.85495
	---	0.158442	1.32756
	---	0.390309	1.32753
	---	0.39695	1.32746
	---	0.105495	1.32732
	---	0.169661	1.32698
	---	0.459395	1.32678
	---	0.432467	1.32676
	---	0.265862	1.32649
	---	0.524172	1.32636
	---	0.733214	1.32631
	---	0.388002	1.32624
	---	0.196018	1.32571
	---	0.516899	1.32567
	---	0.429742	1.32541
	---	0.442828	1.32507
	---	0.532858	1.32502
Thy1	AY445633	0.00236794	1.84755
	---	0.27917	1.32463
	---	0.402521	1.32458
	---	0.114633	1.32437
Flrt1	AK031503	0.00482424	1.83802
Ier3	AK003466	0.00032932	1.83325
	---	0.230567	1.32435
	---	0.458068	1.32424
	---	0.458068	1.32424
	---	0.145049	1.32422
	---	0.098876	1.32421
	---	0.103658	1.32403
	---	0.442001	1.32403
	---	0.468854	1.3238
	---	0.156537	1.32374
	---	0.346836	1.3235
	---	0.456211	1.32343
	---	0.515387	1.32342
	---	0.339473	1.32293
	---	0.256727	1.32281
Gm9926	AK033454	0.00613089	1.83242
	---	0.38083	1.32257
	---	0.466117	1.32244
	---	0.223449	1.32236
	---	0.28461	1.3221
Nav1	AK082667	0.00261867	1.82975
Pcmt1	AK006162	0.00648012	-1.1377
Ulbp1	AK085119	0.00406554	1.82958
	---	0.245628	1.322
	---	0.567373	1.32187
	---	0.465134	1.32167
	---	0.443943	1.32136
	---	0.299248	1.32136
	---	0.17191	1.32123
	---	0.142891	1.3208
	---	0.285267	1.32022
	---	0.22682	1.32003
	---	0.370352	1.32
	---	0.134551	1.31992
	---	0.181819	1.31974
	---	0.365206	1.31936
Fus	AK032815	0.000697836	1.32648
	---	0.0790109	1.31923
Atad2	AK134319	0.00782771	1.82554
	---	0.501624	1.31917
	---	0.380675	1.31914
	---	0.736349	1.31887
Plat	AK053476	0.00519663	1.82487
	---	0.43777	1.31881
	---	0.551089	1.31871
	---	0.272603	1.3187
	---	0.375349	1.31843
	---	0.037507	1.31834
	---	0.207256	1.31834
	---	0.197227	1.31816
	---	0.382763	1.31807
	---	0.360264	1.31779
	---	0.511597	1.31771
	---	0.303879	1.31747
	---	0.204802	1.31734
Diap3	AK137073	0.00366224	1.82148
	---	0.339165	1.31705
	---	0.489	1.31651
	---	0.292996	1.31632
	---	0.292325	1.31615
	---	0.510844	1.316
	---	0.543726	1.31596
Vmn1r235	AF394953	0.00227247	-1.3461
	---	0.327542	1.31578
	---	0.15816	1.31574
	---	0.138035	1.31548
Sval2	AB050614	0.005329	-1.42071
Elk1	AK082260	0.00412516	1.21549
	---	0.443612	1.3154
	---	0.169891	1.31529
	---	0.242005	1.31512
	---	0.427547	1.31492
Sbno2	BC019206	0.000422375	1.82044
	---	0.213978	1.31441
	---	0.36625	1.31437
Amica1	AY093688	0.00286697	1.49621
	---	0.535119	1.31401
	---	0.411736	1.31393
Defa21	AK008266	0.00470801	1.4226
Socs3	AK047165	0.00380019	1.82007
	---	0.511043	1.31393
	---	0.121683	1.31318
	---	0.121683	1.31318
Myzap	BC139077	0.0037659	-1.48641
	---	0.136402	1.31295
	---	0.0321359	1.31293
	---	0.533196	1.31253
	---	0.139842	1.31244
	---	0.318494	1.31238
	---	0.449229	1.31236
	---	0.0471821	1.31211
	---	0.125778	1.312
	---	0.279516	1.31155
	---	0.193629	1.31144
	---	0.441937	1.31097
	---	0.441937	1.31097
	---	0.0422804	1.31091
	---	0.237538	1.31057
Col4a2	AK053858	0.00246442	1.80176
	---	0.188146	1.31043
Akr1b3	AK149861	0.00304787	1.16584
	---	0.360037	1.31034
	---	0.20151	1.31012
	---	0.472483	1.31003
	---	0.672796	1.30993
	---	0.498363	1.30984
	---	0.501298	1.30979
	---	0.440964	1.30956
	---	0.136815	1.30925
	---	0.457844	1.30918
	---	0.0306616	1.30916
	---	0.401937	1.30916
	---	0.474432	1.30913
	---	0.536454	1.30886
	---	0.518456	1.30855
	---	0.264432	1.30813
	---	0.230046	1.308
	---	0.274325	1.30787
	---	0.440806	1.30766
	---	0.657303	1.30746
	---	0.672958	1.30742
	---	0.67807	1.30742
	---	0.571449	1.3073
	---	0.180204	1.30712
	---	0.578319	1.30672
Rgs16	AK079543	0.00886162	1.79961
	---	0.383246	1.30669
	---	0.282019	1.30647
	---	0.586867	1.30624
	---	0.150815	1.30599
	---	0.0832902	1.30589
	---	0.139395	1.3058
	---	0.471567	1.30572
Lrr1	AK144741	0.00267433	1.41381
	---	0.134394	1.30568
	---	0.2193	1.30536
	---	0.609396	1.3053
	---	0.151161	1.30523
	---	0.284724	1.30517
	---	0.455735	1.30507
	---	0.356706	1.30462
Fcrls	AK034125	0.00670868	1.79024
Nrcam	AK048567	0.00145465	1.33243
	---	0.199425	1.30461
Orc5	AK084683	0.000625249	-1.14165
	---	0.49654	1.30441
	---	0.303232	1.30403
	---	0.364319	1.30386
	---	0.488654	1.30379
Gm12840	ENSMUST00000156081	0.00966364	1.7859
	---	0.312729	1.30379
Gm11711	NM_001101657	0.00932419	1.77416
	---	0.33693	1.30367
	---	0.492473	1.30359
	---	0.357816	1.30354
Gm9804	XM_914998	0.00174826	-1.22119
	---	0.430485	1.30351
	---	0.204849	1.30292
	---	0.139204	1.30284
Plec	AK017743	0.00659056	1.39961
	---	0.420482	1.3028
	---	0.513046	1.3023
	---	0.466235	1.30229
	---	0.345903	1.30225
	---	0.293088	1.30219
	---	0.420671	1.30189
	---	0.374385	1.30154
	---	0.331982	1.30141
	---	0.364851	1.30134
	---	0.556098	1.30102
	---	0.157496	1.30082
	---	0.331098	1.30075
	---	0.0364498	1.30074
	---	0.318548	1.30049
	---	0.458067	1.30046
	---	0.124642	1.30025
	---	0.396258	1.30009
	---	0.30379	1.29992
	---	0.300901	1.29989
	---	0.0604853	1.29982
	---	0.472475	1.2998
	---	0.533355	1.29959
	---	0.0969668	1.2995
Tldc1	AK014579	0.00291624	-1.18596
Gm12536	ENSMUST00000129102	0.00949469	1.19144
	---	0.104541	1.29948
	---	0.232503	1.29943
	---	0.449423	1.29887
	---	0.504127	1.29879
	---	0.164409	1.29867
	---	0.391181	1.29816
	---	0.749654	1.29803
	---	0.439235	1.29776
	---	0.429784	1.29773
	---	0.168201	1.29772
	---	0.451567	1.29756
	---	0.225426	1.29754
	---	0.225426	1.29754
Tmem40	BC019416	0.00157948	1.16965
	---	0.262474	1.29744
	---	0.424393	1.29735
LOC100862539	XR_142431	0.000570572	1.46811
	---	0.446306	1.29721
	---	0.235302	1.29698
	---	0.439491	1.29696
Lrrc66	ENSMUST00000152215	0.00662274	1.35627
	---	0.188619	1.2966
	---	0.540765	1.29641
	---	0.396041	1.29636
Selenbp2	BC024106	0.00178924	-1.36298
	---	0.230726	1.29634
	---	0.402179	1.29605
	---	0.598307	1.29558
	---	0.454397	1.29518
	---	0.270336	1.29515
	---	0.417688	1.29512
	---	0.374656	1.29512
	---	0.713111	1.29487
	---	0.0624321	1.29478
	---	0.314433	1.29473
	---	0.0853601	1.29461
	---	0.109656	1.29455
	---	0.579202	1.29432
	---	0.232878	1.29424
	---	0.170108	1.29396
	---	0.587135	1.29389
	---	0.0521053	1.29373
	---	0.52979	1.29362
	---	0.244002	1.29358
	---	0.693651	1.29344
	---	0.63561	1.29323
	---	0.553235	1.29273
	---	0.276549	1.29199
4930405J17Rik	AK015099	0.00299003	-1.34567
	---	0.0692055	1.29131
	---	0.497746	1.29128
	---	0.0896199	1.29122
	---	0.352197	1.29097
	---	0.410341	1.29062
	---	0.0322975	1.29025
	---	0.475632	1.29002
	---	0.50519	1.28957
Hes5	AK078170	0.00109609	1.77133
	---	0.142411	1.28951
Pnpla5	AK014771	0.00572436	-1.28494
	---	0.269889	1.28948
Mcm6	AK078126	0.00380535	1.76329
	---	0.567538	1.28914
	---	0.0697727	1.28903
Actn1	BC038919	0.00139597	1.76041
	---	0.0549634	1.28896
	---	0.383228	1.28889
	---	0.280663	1.2887
	---	0.446511	1.28866
	---	0.266029	1.28839
Nbr1	AK077479	0.00768227	-1.16813
Pdgfb	AK087840	0.00791754	1.7587
	---	0.244771	1.28798
	---	0.424955	1.28777
	---	0.478946	1.2876
	---	0.358246	1.28739
	---	0.501072	1.28724
Otud1	NM_027715	0.00467935	-1.38916
	---	0.425484	1.2872
	---	0.20925	1.28711
	---	0.556266	1.28704
	---	0.435404	1.28602
	---	0.137073	1.286
	---	0.0551264	1.2859
Mcm3	AK088142	0.000452446	1.75857
	---	0.112471	1.28555
	---	0.666812	1.28541
	---	0.0779783	1.28534
	---	0.616714	1.28523
	---	0.616714	1.28523
Ccdc109b	BC049571	0.00293056	1.75516
Chchd4	AK170788	0.00763153	-1.13427
Dok4	AK032352	0.00255479	1.37927
	---	0.0733691	1.28485
	---	0.236412	1.28452
	---	0.409393	1.28436
	---	0.373262	1.28402
	---	0.404425	1.2839
	---	0.257987	1.28373
	---	0.202409	1.2836
	---	0.248101	1.28357
Tnfrsf12a	AK005382	0.00628189	1.74924
	---	0.446618	1.28352
	---	0.47915	1.28331
	---	0.656455	1.28314
	---	0.256972	1.2831
	---	0.422504	1.28309
	---	0.632086	1.28289
	---	0.420654	1.28281
Mcm7	AK076059	0.00395764	1.48131
	---	0.299213	1.28261
	---	0.434774	1.28257
	---	0.515551	1.28254
	---	0.37256	1.28249
	---	0.231659	1.28233
	---	0.020405	1.28224
	---	0.476841	1.28224
	---	0.353067	1.2822
	---	0.528173	1.28208
	---	0.544522	1.28199
	---	0.267507	1.28178
	---	0.352032	1.28164
Nt5c2	AK008045	0.00601598	1.34053
	---	0.332281	1.28111
	---	0.457719	1.28094
	---	0.3772	1.28078
	---	0.344138	1.28076
	---	0.344138	1.28076
	---	0.459495	1.28075
	---	0.0643738	1.28059
	---	0.138671	1.28009
	---	0.452453	1.27962
	---	0.389784	1.27954
	---	0.344132	1.27937
	---	0.507358	1.27936
	---	0.514049	1.2793
	---	0.236916	1.27926
	---	0.600501	1.27923
	---	0.347234	1.27907
Fam167a	BC065085	9.72991e-05	1.7491
Eif4a1	AK010644	0.00175196	1.21694
	---	0.236033	1.27902
	---	0.189265	1.27902
	---	0.213031	1.279
	---	0.652803	1.27893
	---	0.0804057	1.27892
	---	0.373444	1.27863
	---	0.353967	1.27855
D10Wsu52e	AK145891	0.00185539	-1.22497
	---	0.140278	1.27851
	---	0.543825	1.27829
	---	0.231732	1.27826
	---	0.387335	1.27777
Ang5	ENSMUST00000066719	0.00560811	1.7477
	---	0.178901	1.27771
	---	0.116343	1.27757
	---	0.271765	1.27724
	---	0.251334	1.277
	---	0.219496	1.2768
	---	0.220034	1.27676
	---	0.432483	1.27647
	---	0.0713996	1.27627
	---	0.404141	1.27622
	---	0.128525	1.27615
	---	0.419884	1.27597
	---	0.409825	1.27559
	---	0.375135	1.27555
	---	0.725433	1.27555
	---	0.300675	1.27515
	---	0.330261	1.275
	---	0.217827	1.275
	---	0.519122	1.27499
	---	0.68163	1.27497
Itga2	AK036572	0.00393337	1.74521
	---	0.639766	1.27492
	---	0.478165	1.27479
	---	0.145557	1.27474
	---	0.470064	1.27471
	---	0.353108	1.27453
	---	0.0299413	1.27439
	---	0.0124929	1.27438
	---	0.230693	1.27437
	---	0.160203	1.27432
	---	0.449094	1.27431
	---	0.159151	1.27429
	---	0.525042	1.27423
	---	0.00286338	1.21342
E230029C05Rik	AK046045	0.00895586	1.7356
	---	0.187689	1.27415
	---	0.13583	1.27414
[truncated: 39,290 more rows]
