# Supplementary material for: Role of Dicer1-Dependent Factors in the Paracrine Regulation of Epididymal Gene Expression
Source: PLoS One. 2016 Oct 3;11(10):e0163876. doi: 10.1371/journal.pone.0163876 (PMC5047620; doi:10.1371/journal.pone.0163876)
Supplement: S5 Table — Transcripts with a fold change >1.5 or <-1.5 and P-value <0.01 are displayed. (XLSX) [file pone.0163876.s012.xlsx]

## Sheet: Supplementary Table 5 (cauda)
Supplementary Figure 5: ANOVA results obtained from whole transcript microarrays on Dicer1 cKO vs. control cauda epididymidis. Transcripts with a fold change >1.5 or <-1.5 and P-value <0.01 are displayed.
Gene Symbol	RefSeq	p-value(Dicer1 cKO vs. ctrl)	Fold-Change(Dicer 1 cKO vs. ctrl)
Gm16063	AK090161	0.0677982	-1.27105
Atxn1	AK037692	0.105009	1.05509
Stmnd1	BC064117	0.00528972	1.45987
Inpp5a	AK083449	0.280178	1.03426
Slc26a7	AK054327	0.0621865	-1.22987
Npc2	AK008603	0.142184	-1.08618
Rbfox3	AK032676	0.219752	1.11095
Cdc42ep3	AK012309	0.256911	-1.05579
Chst8	AK005217	0.1828	1.20198
Shisa6	NM_001034874	0.0928132	1.2357
Optn	BC024755	0.0136272	1.27898
Gpc6	AK032866	0.847156	-1.01917
Slc2a12	AK143263	0.321931	1.07737
9330162L04Rik	AK034193	0.786527	1.04994
Hoxd10	AK134330	0.208027	1.18652
Serpine2	AK045954	0.86717	1.0261
Vangl1	AK135230	0.361594	1.06323
Amot	AK053987	0.615334	-1.05396
Anxa9	AK003395	0.344998	-1.17744
Fam5c	AK083233	0.113437	-1.14837
Pla2g4a	AK004701	0.00562865	1.2671
Ppm1h	AK043121	0.163452	1.08233
Kcnd2	AK032268	0.140374	1.26628
Slc28a3	BC037061	0.484047	1.06224
Tmem200b	NM_001201367	0.875493	-1.0167
Nrn1	AK003046	0.196429	1.17755
Slc27a2	AK144069	0.804214	1.04159
Qsox2	AK042036	0.249741	1.17388
Extl2	AK019370	0.37095	1.04503
P2rx1	AK007650	0.169927	1.40665
Upk2	BC104260	0.0973518	1.21126
Spock2	AK140483	0.280835	1.08714
Klk1b26	BC024688	0.352832	1.22707
Pdlim3	AK016447	0.103345	1.21474
Kcnt2	NM_001081027	0.0101192	1.24058
Pcp4l1	AK075738	0.0826057	1.24
Spink14	AK036889	0.889517	-1.07064
Arhgef40	AK053592	0.0452251	1.21566
Dner	AK030642	0.285863	1.10109
4930523C07Rik	AK006391	0.0473519	1.22078
Hoxa10	AK002670	0.958858	1.00714
Hoxa11	BC052232	0.907447	1.01804
Tmem8	AK044384	0.00317601	-1.4281
Dnajc10	AK013930	0.656394	1.0194
Tagap	BC030886	0.993617	-1.00107
St8sia5	AK013542	0.122856	1.49776
Slc23a1	AK085499	0.137989	1.44409
Kcns1	AK140377	0.844657	-1.03025
Camk2g	AK031213	0.389632	1.04601
Ly6i	ENSMUST00000166694	0.968884	1.00266
Abca5	AK034961	0.947703	1.0077
Pcp4	BC061164	0.317853	1.23266
Id1	AK008264	0.363461	1.13238
Synpo2	AK079194	0.257583	1.19829
Sost	AK017295	0.0852148	1.3822
Sema5b	AK078659	0.997535	-1.00028
Klhl2	AK020050	0.0684607	1.10365
Ak3	AK004864	0.353371	1.04992
Trank1	AK048832	0.104498	1.38222
Cux2	AK006762	0.00218572	1.20868
Hephl1	AK132457	0.797696	-1.03788
Ckb	AK002467	0.107397	1.14006
Ano1	BC006062	0.341269	1.11299
Slc46a3	AK004609	0.0722245	1.12498
Hspb8	BC003971	0.756119	-1.02723
Sptlc3	AK054240	0.999994	-1
Nup210	AK036378	0.952028	1.00699
Nipal4	AK035561	0.218183	-1.18274
Ostf1	AK002899	0.317957	-1.06153
Kif16b	AK033018	0.718323	-1.02522
Defb9	BC109177	0.658002	-1.10736
Arhgef16	BC026661	0.841935	-1.02369
Ralgds	AK141959	0.786907	1.0332
Gna11	AK139289	0.873003	-1.01142
Hoxc9	AK012173	0.438392	1.06075
Rgs2	AK029310	0.00390148	1.23762
Spinkl	NM_183123	0.377559	1.10792
Nav3	AK122404	0.354773	1.11637
5033406O09Rik	AK017159	0.024666	1.22464
Plcd1	AK028749	0.883057	1.01473
Lmod1	AK079173	0.138034	1.18527
BC016579	BC016579	0.0456878	-1.39965
Ldhb	AK002257	0.928416	1.00985
Gm10030	AK086953	0.195433	-1.17107
9230102O04Rik	AK020309	0.243039	-1.16925
Mrvi1	AK020536	0.329641	1.11232
Tnfsf13b	AK050384	0.0667654	1.20703
Tac2	AF186116	0.574317	1.03438
Gata2	AK004551	0.261851	1.15424
Pgm5	AK035507	0.731371	1.05199
Smad7	AK133505	0.578839	1.04231
Dmpk	BC056615	0.410226	1.1377
Id2	AK003222	0.838887	1.02324
Cdc6	AK012192	0.131399	-1.09081
Defb2	BC109129	0.858688	-1.02664
Rfc5	AK011489	0.188524	1.09447
Hoxd11	AK054090	0.522884	1.1149
Klk1b27	AB039275	0.449844	1.33377
Lrpap1	AK089250	0.058281	1.20877
Tep1	AK133745	0.300713	1.1329
Npy1r	AK132397	0.173037	1.36838
Gjb1	AK134742	0.884041	-1.01159
Gramd4	AK142266	0.0820618	1.13588
Azgp1	AK005051	0.00153518	8.25218
Snx5	AK007676	0.657336	-1.01377
Smoc2	AK030958	0.67276	1.05169
Rhot2	BC023948	0.286406	1.13679
Igsf11	AK160146	0.61879	1.09941
Pcdh7	AK039737	0.456016	1.06644
Fam171a1	AK077831	0.0434607	-1.17064
Myh11	AK137226	0.39933	1.13457
Pcbd1	AK007401	0.238189	1.26773
Syt10	AB026807	0.0158277	1.7687
Tbc1d4	AK047705	0.175667	1.12864
Inmt	AK002281	0.393464	1.19353
Hes5	AK078170	0.756501	1.03762
LOC101056447	XM_003945901	0.238898	1.07871
Cav1	AK003489	0.65774	-1.03989
Arxes2	AK013740	0.675657	1.05299
Faim2	AK013476	0.691716	1.11468
Id3	AK002820	0.529972	1.11332
Wfdc6b	AY541526	0.828021	1.03056
Mat1a	AK149542	0.860919	-1.02781
Snx8	BC019142	0.91617	-1.01178
Synm	AK053514	0.787251	1.03611
Dock5	AK147975	0.0426372	1.17558
Amigo1	AB167509	0.153174	1.12959
Gpr128	AK033593	0.480637	1.22115
Kcnh3	AK135093	0.950316	1.01076
Gm5615	NM_001033783	0.226749	1.98239
Serpina1f	AB233454	0.541809	1.0337
Tpbg	AK049377	0.051536	1.32236
S100a8	AK157837	0.00928942	4.24829
Slc4a11	BC036154	0.616418	-1.08158
Mettl20	AK029471	0.640652	1.06568
Prkca	AK147084	0.682702	-1.05443
Vegfa	AY120866	0.461307	-1.04813
Hexb	AK151149	0.702963	1.04083
S100a14	AK003669	0.429597	1.15521
Oma1	AK028706	0.74637	1.02366
Tspan2	AK018178	0.674399	1.04182
Lcn12	AK020307	0.90261	-1.01194
Iglv1	BC046910	0.00125993	3.03282
Alox12	AK036898	0.768228	-1.04009
Rhpn1	BC004843	0.280231	1.15467
Gpt2	AK031958	0.62027	1.03344
9230019H11Rik	XR_035183	0.749582	1.15453
Defb39	NM_183038	0.0773077	1.3659
Cntn1	AK045710	0.125395	1.32625
Myl9	AK007972	0.313373	1.09512
Phyh	AK146753	0.0552202	1.17736
Arhgef25	BC041113	0.104255	1.13544
Sccpdh	AK053698	0.627936	-1.03154
Irak1	AK045958	0.015897	-1.14902
Kcnk3	AK032542	0.379412	1.09691
Ctsh	AK017638	0.311616	1.12186
Slc24a3	AF314821	0.207345	1.196
Rab3ip	AK045783	0.818362	1.02062
Aup1	AK144497	0.579062	1.02029
Hrsp12	AK005016	0.683097	-1.04688
Kcnj16	AK032192	0.907961	-1.03511
Eml2	AK005562	0.25884	1.02827
Bmp2	AK132433	0.204673	-1.18017
Fbxo44	AK019407	0.272587	1.05523
Myoc	AK144395	0.553584	-1.14925
Pth1r	AK134583	0.170439	1.10201
Tmem51	BC003277	0.101025	1.54079
Tns1	AK004758	0.348097	1.12436
Csrp1	AK077787	0.283852	1.11641
Nudt10	BC055771	0.631946	-1.04842
Ppp2r1b	AK010754	0.246117	-1.09183
Cpxm2	AK019509	0.467389	1.07758
P2rx2	AK141196	0.765877	-1.08726
Cuedc1	BC025434	0.628203	1.04053
Apcdd1	AK156319	0.667606	-1.04919
Mpp2	AK141422	0.632895	1.0582
Adh1	AK146094	0.73554	1.02889
Adra2a	AK046802	0.316963	1.16313
Ramp3	AK005513	0.901929	1.02405
Tmem218	BC034160	0.264443	1.10871
Itpripl1	BC130218	0.00858847	1.36602
Add3	AK019491	0.506203	1.0675
	---	0.384678	1.1213
Ppapdc2	AK016572	0.334462	-1.14343
Tmed6	AK007518	0.40746	-1.13905
Otof	AK033317	0.537403	1.12555
Npr2	BC049896	0.299061	1.06447
AY761185	AY761185	0.000443496	2.95582
BC064078	AK134020	0.024372	1.21522
Cacna1c	AK052162	0.605833	1.0706
Nxpe5	NM_001013773	0.393515	1.19122
Krt19	AB472075	0.791478	-1.03436
Folr1	AK002275	0.0442382	1.38557
Cnn1	AK035548	0.520269	1.11839
Fndc3c1	BC076625	0.0981507	-1.26707
Ptpro	AK045929	0.929135	1.01503
Atp2a3	AK089487	0.486617	1.07361
Matn1	AK014342	0.000367586	-1.26177
Acer2	AF282864	0.218685	-1.15525
Tbc1d9	AK049049	0.973648	-1.00601
Ppp1r3c	AK078506	0.721392	1.0584
Pip4k2c	AK140079	0.704807	1.0321
Gm15325	ENSMUST00000149661	0.551051	1.13983
Adra1a	AK033490	0.303291	1.17831
Agt	AK005354	0.539906	1.17919
Chrna2	AY574261	0.0208289	2.19594
Trpm3	AK044454	0.135022	1.39415
Rnase9	AY226989	0.281781	1.25094
Nt5dc3	AK147488	0.857603	1.01862
Entpd4	AK004761	0.463276	-1.05871
Lbh	AK007400	0.232777	1.07217
Smpx	AK003105	0.319752	1.45052
Cycs	AK003168	0.567615	1.04259
LOC101056305	XM_003945997	0.122943	1.13163
Slc7a15	AY795939	0.956209	-1.0241
Gucy1a2	AK034879	0.249769	1.10465
Alg9	AK020231	0.755862	-1.02332
Plcb3	AK047029	0.402744	1.05789
Kcnq5	AK033079	0.049647	1.29189
Gm14420	ENSMUST00000099002	0.240836	-1.26143
Slc8a1	AK048160	0.970627	-1.00332
	---	7.01772e-05	1.43161
Tnc	AK085667	0.993334	1.00148
Ap3b2	BC024722	0.811783	1.06145
Sestd1	BC011970	0.0336599	-1.19594
Wnt7b	AK087499	0.30022	-1.1729
Sema4g	AK039355	0.0412533	1.20904
Prokr1	AK134279	0.360524	1.32364
Sytl4	AK030401	0.623754	-1.07146
Adh1	AK082149	0.981631	1.00295
Fermt2	AK079588	0.0867274	1.15455
Fgfr2	AK038588	0.54198	-1.06871
Galnt7	AK030683	0.476291	1.12441
Meis2	AK040611	0.152234	1.26487
Atp2b1	AK133920	0.753975	-1.02568
Rgl3	AK004876	0.76857	-1.04631
Pctp	BC053478	0.438546	1.09221
Rasl11b	AK004534	0.720371	-1.05272
Tmem70	AK005075	0.325368	1.05156
Hpgd	AK002472	0.0756634	1.26065
LOC100046101	XR_142433	0.0695647	1.46645
Trhde	AK029833	0.621433	1.05176
Smtn	AK009426	0.604566	1.08118
Lpcat1	AB244717	0.569723	1.09629
Olfm1	AK003031	0.794494	-1.02932
Nrgn	AK002933	0.936976	-1.02123
Bex2	AK132005	0.133663	-1.17289
Atp8a1	AK039919	0.88483	-1.01594
Gamt	AK140688	0.459848	1.11821
Cpm	AK087332	0.60041	-1.05117
Sbk1	AK144566	0.739486	1.03002
Wfdc13	AY542486	0.539039	1.13156
Trim2	AK039741	0.836234	1.01384
Kif26b	AB355846	0.0692093	1.29168
Treh	AK002566	0.704466	1.10483
Fzd7	AK010239	0.0435422	1.22593
Agpat2	AK002422	0.065807	-1.27643
Acta2	AK017374	0.170275	1.10841
Epb4.1l1	AK044744	0.0427289	-1.10496
Gpam	BC082776	0.867462	-1.01643
Smarca1	AK030741	0.823085	-1.04755
Entpd4	AK004761	0.69256	-1.03208
Ggct	AK050049	0.881026	-1.01515
Lmo4	AK033097	0.616145	1.03988
Fibcd1	AK046338	0.327415	-1.12506
Eva1c	AK007044	0.372119	-1.09049
Gpr110	AK019869	0.62435	-1.15939
Pde9a	BC025882	0.563098	1.08207
Pate4	AK020540	0.496938	1.12221
Smad9	AK137411	0.291421	1.15044
Tgfb1	AK144163	0.309362	1.15227
Lzts3	AK148251	0.640868	1.03255
Atp2a2	AK017877	0.52593	1.03778
Fyco1	BC022708	0.0830418	1.08463
Anxa3	AK013850	0.605422	-1.09209
Smad6	AK004671	0.621092	-1.05686
Glb1l3	BC132200	0.899896	1.03368
Gm13206	ENSMUST00000129579	0.606348	-1.02964
Ptbp2	AK013734	0.709434	1.04572
Kcnj12	AK017299	0.00851223	1.23998
A4galt	AK139833	0.55218	1.05281
Cdca7	AK011289	0.0722676	1.13726
Rspo3	AK013366	0.74239	-1.06742
Art3	AK016257	0.353042	-1.08863
D17H6S56E-5	AK037701	0.888056	-1.00809
Sparcl1	AK134608	0.550046	1.08545
Sars	AK028358	0.660643	-1.02577
Slc1a1	AK018188	0.889695	1.03937
Ank1	AK134267	0.370297	1.11315
Dhtkd1	AK173223	0.332097	1.14082
Smtnl2	AK085988	0.0662411	1.2911
	---	0.0151858	1.49814
Wdr52	AK078103	0.261374	-1.17725
Prmt8	BC060250	0.507607	1.08479
Cab39l	BC034159	0.0118348	1.14855
Ptpn11	AK011468	0.706228	-1.01821
Vash2	AK045261	0.182476	-1.15204
Ablim2	AK046879	0.671065	1.04515
Antxr2	AK155460	0.595871	1.06571
Capn3	AK049994	0.153359	-1.28813
Slc6a20a	AK043297	0.103278	1.46345
Hmgn3	AK002970	0.00535759	1.19908
Fst	AK079916	0.490798	1.12687
Gabrp	AK028946	0.778997	1.08113
Sgsm3	AK142314	0.712874	-1.04364
Ss18l1	AK038669	0.616687	1.06098
Sept10	AK028519	0.655027	1.02121
Lama4	BC038526	0.207024	1.17287
Arhgap8	AK014171	0.591107	1.03648
Cyb5r1	AK005159	0.70939	1.05278
Actl6a	AK002724	0.922014	-1.00915
Slc2a4	AK137607	0.70896	1.03839
Myo15b	AK173262	0.866687	-1.02518
Cers2	AK002626	0.0982472	-1.0951
Id4	AK041164	0.0770352	1.36025
Fbxo2	AK140175	0.813903	1.0164
Fam188b	BC118940	0.624293	-1.0537
Grhl1	AK076307	0.649173	-1.03061
Galnt10	AK033515	0.186039	1.15804
Abcc5	AK019311	0.798264	-1.01743
Apod	AK135046	0.101931	-1.33219
Anapc13	BC028526	0.266141	1.05424
Atp1b1	AK005071	0.329698	-1.1537
Dcxr	AK002803	0.939022	-1.00921
Sh3bgr	AJ487014	0.0114981	1.45105
Jakmip1	AK077298	0.681072	-1.03182
Gm16291	AK038507	3.02279e-05	1.33205
Aifm2	AK017403	0.0651188	1.18948
Xylb	AK143476	0.76727	1.03379
Abcc3	BC043728	0.608856	-1.09329
Wif1	AK077698	0.318925	1.20465
Pnpla1	BC139043	0.356514	-1.19663
Eid3	AK006438	0.0177799	-1.29697
	---	0.669001	1.05641
Palld	AK010350	0.691893	1.06187
1700096K18Rik	AK007094	0.941721	-1.00841
2010300C02Rik	BC029089	0.986467	-1.00183
Ptdss1	AK036990	0.153861	1.11433
Cyp4f15	AF233645	0.409216	-1.21498
Prkg1	AK040353	0.257294	1.15248
Gm4567	NM_001037248	0.000355717	2.08111
Fam13c	AK004797	0.0167769	1.19261
Gnmt	AK007398	0.612271	1.09068
Ssfa2	AK037213	0.0108339	1.19115
Slc12a6	BC051061	0.0685016	-1.09709
2010001M06Rik	AK008014	0.878454	1.02028
Gm15326	ENSMUST00000128198	0.176621	-1.16595
Ccdc64	AK041990	0.976224	1.00281
Gnb5	AK018747	0.785877	-1.03737
Clmp	AK018527	0.920268	-1.01148
Mir3088	NR_037271	0.482621	1.10325
Slc39a14	AK158096	0.829735	1.01138
Pdgfd	AK003359	0.173235	1.20303
Pdk1	AK028017	0.711033	1.05294
Sorbs1	AK035212	0.307941	-1.173
B930041F14Rik	AK048841	0.820282	1.02534
Dpysl2	BC062955	0.685375	-1.05519
Fam178b	NM_001126046	0.00207404	-1.38072
Pld6	BC119245	0.00331304	-1.19445
Cers5	AK010241	0.869717	1.01789
Ltbr	AK078859	0.531994	1.03203
Gm14964	AK045662	0.237662	1.20973
Gem	AK153999	0.830165	-1.02189
Wnt2b	AK035653	0.869245	1.01997
Wfdc8	AK136599	0.54492	1.04743
Crybb1	AK014012	0.177308	1.23671
Slco2a1	AK087350	0.263937	1.25076
Akr1c13	AK008949	0.682474	-1.09246
Spsb1	AK003707	0.00248474	1.23524
4930412F12Rik	AK015120	0.382487	1.05604
Bves	AK046765	0.126491	1.19536
	---	0.263674	1.52001
Pank1	AK017345	0.943568	1.01459
Acat3	AK143884	0.642011	-1.0597
Myo5c	NM_001081322	0.694011	-1.08664
LOC100505064	XR_141891	0.926855	-1.00478
Sfrp2	AK138252	0.910681	-1.03046
Fkbp1b	AK005201	0.82057	-1.02493
Perp	AK003734	0.107338	1.17951
Rorb	BC024768	0.270216	-1.16105
As3mt	AK002801	0.368329	-1.11031
Gm11100	ENSMUST00000159275	0.41534	-1.15722
Cdkl5	AK052380	0.0409013	1.36182
Gm5424	NR_002687	0.137757	1.34061
Fan1	AK173087	0.462665	1.07087
Prr15l	AK090284	0.300964	-1.1125
Metrnl	AK053718	0.511535	-1.07393
Serpine2	AK045954	0.747765	-1.0946
	---	0.213928	1.17015
Ranbp3l	AK048152	0.36961	1.35677
Krt4	BC145839	0.00714571	1.98204
Olfr434	BC120611	0.0749126	-1.09804
Arhgap28	BC066788	0.366808	1.08468
Cpn1	AB021969	0.875506	-1.05311
Rangap1	AK005370	0.669838	-1.03242
Svs2	AK020661	0.0556783	1.44379
Zc3h12d	AK052806	0.989431	1.0014
Tpd52l1	AK131855	0.777172	-1.02872
Pxmp2	AK003118	0.937245	-1.00715
Zfp827	AK033589	0.0123731	1.18875
Cdh16	AK052636	0.167632	1.3802
Ubash3b	AK013361	0.612022	1.07238
Faxc	AK050768	0.242727	1.16018
Cntfr	AK015675	0.0142248	1.42507
Hes1	AK132536	0.179188	1.1272
Trib1	AK028626	0.0481793	1.2498
Rspo2	AK052457	0.0281813	1.58912
Fam105a	BC052328	0.0958484	1.25966
Nwd1	BC144786	0.246867	-1.19407
Pqlc1	AK009256	0.179888	-1.18125
Paqr5	AK052776	0.67122	1.08033
Gm129	BC132471	0.518036	-1.0562
Ly6d	BC025135	0.00770931	1.97299
Pde7a	AK154521	0.59931	-1.04981
Npc1l1	AK078947	0.908629	1.02575
Ptgs2	AK049923	0.645382	1.12343
Lman2	AK004952	0.94266	1.00605
Coro1b	AK008947	0.247573	1.08185
Fuca1	AK002230	0.982403	-1.00122
Spink10	AK136653	0.983903	-1.00377
Rasgef1b	AK028756	0.582587	1.08463
Cacng7	AK032173	0.482397	1.06926
Gal3st4	AK132558	0.143257	1.466
Chrdl2	AK007577	0.18899	1.36233
Psmd10	AK009068	0.25426	-1.07915
Rarres1	AK077393	0.56086	1.1368
Gm17733	AK038749	0.0959791	1.32172
Nox4	BC021378	0.325266	-1.18154
Cnn2	AK051845	0.262938	1.09915
Wipi1	AK189855	0.832451	-1.02495
Slc5a6	BC065061	0.79994	1.02235
Jph2	AK157145	0.57976	1.13164
Pbxip1	AK028754	0.126602	1.13936
Gm15816	ENSMUST00000141930	0.654053	1.04988
Hvcn1	BC021548	0.000973005	1.94267
1500009L16Rik	AK012407	0.025164	1.24592
Cers6	AK135798	0.520587	1.07069
Disp2	AK035975	0.73446	1.06728
Tusc3	AK028182	0.747898	1.02564
Cgn	AK018143	0.692494	-1.02247
Pgrmc2	AK014543	0.166394	1.06942
Crot	AK004567	0.738955	1.02929
Sbspon	AK137144	0.00276858	1.90521
Tspan12	AK033554	0.180048	-1.1047
2900055J20Rik	NR_045177	0.0058942	1.88821
Kcng1	BC147251	0.0412737	1.50413
Tfap2b	AK005128	0.422719	1.15172
Pstpip1	AK037936	0.477775	1.10651
Klhl5	AK004982	0.730004	1.02443
Myd88	AK090107	0.340988	1.12077
Depdc7	BC013499	0.437096	1.11623
Esrp2	AK020578	0.383818	1.10308
Gnao1	AK035907	0.303826	1.16972
Derl3	AK007948	0.649175	1.13554
Tgfb1i1	AK003170	0.188308	1.19481
Ddr1	AK031442	0.471915	1.07312
Mc5r	BC100720	0.828698	-1.03565
Zbtb14	AK080769	0.631616	1.05279
Cab39	AK144665	0.53291	-1.03272
Bmp3	AK033644	0.441927	1.14648
Cyp20a1	AK020848	0.131038	1.09426
Fam184b	AK036058	0.956775	1.01332
Wnt2	AK012093	0.240172	-1.16015
Gm53	AK078566	0.160888	1.10951
Arid5a	AK029237	0.593939	1.07687
Hs3st6	AK146974	0.45785	-1.14732
Fam167a	BC065085	0.80253	-1.02043
Casp3	BC021500	0.632547	-1.06618
4930562F07Rik	NR_038030	0.0120212	1.37384
Marveld1	AK132243	0.685762	1.04313
Morc4	BC098483	0.0973487	1.36877
Cnn3	AK005460	0.605581	1.03268
Prrx1	AK008428	0.348639	-1.04891
Spg7	AK145540	0.593269	-1.05214
1700036A12Rik	AK006609	0.763785	1.0546
Vps13a	BC027255	0.232036	1.13553
Naglu	AK009286	0.216214	1.12924
Adipor1	AK137258	0.214372	1.03299
Gm6040	AY621337	0.0131971	1.79551
Dmrtc1a	AK006548	0.0513887	1.21802
Rab3il1	AK004767	0.990156	1.00158
Chodl	AK014255	0.00802139	1.86073
Chfr	AK039281	0.666902	-1.02432
Kazald1	AK030678	0.0238594	1.32132
Srgn	AK087960	0.718121	-1.04888
Wdr72	AK052055	0.803014	-1.05606
Pisd-ps1	NR_003517	0.0255707	1.27301
Tacr3	AK031898	0.892849	1.02554
Bmp7	AK020411	0.62306	1.09231
	---	0.699011	-1.06247
Ptn	AK011346	0.0330057	1.35642
Acbd7	AK020348	0.947729	-1.01766
6330403A02Rik	BC120654	0.45651	1.09555
Cmtm8	AK137729	0.66213	-1.06703
2310030G06Rik	AK007611	0.495358	-1.0824
Veph1	AK164725	0.235946	-1.29465
Cnr2	AK036658	0.292335	1.06815
2410066E13Rik	AK019128	0.124126	-1.22106
Pgm3	AK013402	0.523919	1.0417
Mr1	AK041171	0.0763875	1.40664
Gm1980	ENSMUST00000123131	0.446479	-1.11276
Cfh	AK052688	0.46091	1.07623
Arnt2	AK032628	0.894126	-1.0311
Ralgps2	AK007570	0.268662	1.06319
Med28	AF318060	0.756036	-1.03529
Hoxd13	AK077862	0.453753	1.10275
Mir17	NR_029785	0.00841121	-1.19178
Zkscan16	NM_001099323	0.277928	1.17308
Ppap2a	AK077275	0.0310762	1.21962
Rhoc	AK011599	0.2586	1.10539
Ecd	AK017681	0.639324	-1.02457
Dok1	AK136382	0.285629	1.10461
Mycn	AK011628	0.286536	1.07277
Rhpn2	AK004849	0.134923	-1.26969
Rbm38	BC006687	0.673711	1.045
BC021891	AK220424	0.6286	-1.07968
Dcn	AK031456	0.624746	1.04072
Slc34a2	AK004832	0.876243	-1.04953
Mmp2	AK148184	0.528167	1.13057
Sva	BC104304	0.000923898	1.68665
Tmem29	AK012546	0.450916	-1.03371
Pcolce2	AK010249	0.241542	1.23305
Pgf	AK042891	0.461087	1.24649
4930485B16Rik	XM_989129	0.930392	-1.00992
Mapk10	BC026697	0.880753	-1.01408
Clec4b1	AK007794	0.00832187	1.68414
Cald1	AK014755	0.813663	1.04691
Syndig1	NM_001085521	0.622498	1.05947
Zfp648	NM_001204908	0.965465	1.00682
LOC101055716	XM_003945331	0.88485	1.03698
Pam	AK049423	0.558574	-1.05662
Olfr1338	BC130245	0.197618	1.35128
Sorcs3	AK158805	0.148638	1.20257
Klk1b21	AK144221	0.0593789	1.42255
Npdc1	AK146466	0.993999	-1.00072
Tmem97	AK007497	0.966582	-1.0044
Gm15056	NM_001177471	0.0316506	-1.86659
Pvrl2	AK075815	0.715331	-1.03431
Gm12147	ENSMUST00000144024	0.543329	1.16633
Mtmr10	BC055074	0.239323	-1.10718
Svs1	AY115568	0.562182	1.40304
Slit3	AK147292	0.143958	1.17033
Lmo7	AK053129	0.926584	1.00818
Prickle4	XM_003085151	0.182465	-1.09978
Flna	AK089195	0.87688	1.01836
Fam3c	AK004059	0.899147	1.01121
1700011J10Rik	NR_045269	0.0981638	1.13905
Tmem64	AK156282	0.473571	-1.07271
Gm4956	NR_002858	0.829418	-1.05271
Kel	AK028430	0.396146	1.11908
Olfr1040	NM_207561	0.000913264	1.62139
Tmem189	AK080983	0.871726	-1.01923
Ypel2	AK021387	0.328127	1.11017
Igfbp5	BC026805	0.645101	-1.08144
Tmem57	BC037192	0.164963	1.08906
Rnaseh2b	BC047997	0.00342797	1.29168
Ppm1l	AK032529	0.512837	1.1005
Rnf180	BC006034	0.482653	1.08965
Ppp3r1	BC002267	0.747283	-1.02687
Gm19440	XR_141479	0.211139	-1.15359
5830416P10Rik	AK017935	0.104203	1.30781
Nxf7	AB178901	0.256002	1.25503
	---	0.00138233	-1.24742
Basp1	BC063750	0.914753	-1.00905
Sec14l2	BC005759	0.791983	1.0555
Msantd3	BC028651	0.718897	1.02568
Zfp521	BC023458	0.0198467	1.266
Col14a1	AK052963	0.11338	1.25097
Enpp5	AK032341	0.742815	1.02412
Aim1	AK041082	0.975966	1.00483
Slc40a1	AK008700	0.758704	1.07939
Bex4	AK010400	0.781759	1.04537
Prr5	AK028831	0.204564	1.19636
Gfra1	BC044783	0.489361	1.13004
Ccdc11	AK016821	0.023805	1.61301
5330438I03Rik	ENSMUST00000168347	0.156262	1.09151
Nol9	AK042581	0.379264	1.06536
Camkk1	AK144483	0.23376	1.1943
Pdzrn3	AK135776	0.282368	1.124
1700013D24Rik	AK005943	0.000732738	-1.33104
Rhbg	AK081882	0.565248	-1.08931
Rnf183	BC025512	0.323975	-1.22678
2610021A01Rik	AK011498	0.623287	1.08719
	---	0.239358	-1.25508
Gstm5	AK002750	0.0420787	-1.39347
Sorbs2	AK008424	0.438461	1.08608
Prkcb	AK051862	0.998702	-1.0002
Chd9	AK030430	0.929108	1.00536
Mmp3	AK148467	0.0144797	1.24677
Magix	AK077898	0.0635625	1.31841
Lyplal1	AK148533	0.726531	1.02692
Mal	AK004639	0.997806	-1.00033
Arhgef17	AK033211	0.242228	1.14755
Cacnb2	AK020806	0.34488	1.13651
Gchfr	AK028116	0.137937	1.19827
Elovl2	AK014803	0.0971214	-1.96981
Gm1980	ENSMUST00000123131	0.70063	-1.05819
Smoc1	AK040931	0.352234	1.22516
Slc4a3	BC066086	0.175175	1.14876
Fgf15	AK017829	0.0311924	1.52735
4930469K13Rik	AK015529	0.00615124	1.42839
Mks1	BC150995	0.59106	1.0168
Hspa2	AK132261	0.736603	1.0306
Ppp1r12b	AK007727	0.816808	1.02611
Rhoj	BC060193	0.0703738	1.19428
Gne	AK010070	0.187131	1.13567
Slco1b2	AK144557	0.761958	1.03138
Ttll7	BC138274	0.462186	1.07534
Calml3	AK010118	0.0382254	1.46684
Tstd2	AK028258	0.649639	1.0727
Plekha1	AK044224	0.773586	-1.03204
6330403K07Rik	AK018106	0.620774	-1.08197
2510049J12Rik	AK011120	0.573456	1.10483
Myocd	AK140668	0.265062	1.22998
Padi2	AK033760	0.703768	1.11805
Dact3	AB073971	0.0868212	1.15491
Sh3bp2	AK089455	0.120428	1.11642
Tk2	AK041651	0.271408	1.07457
Peli3	BC057046	0.328396	-1.09935
Zfp493	AK138937	0.00229081	1.6047
Elf3	AK143135	0.259501	-1.14023
Prim1	AK011456	0.328435	1.11618
Nxn	AK012352	0.555358	1.0381
1700121C08Rik	AK018971	0.0003335	1.34724
Pigf	AK132796	0.661681	1.04645
9530077C05Rik	AK170604	0.35391	1.13225
Magee2	NM_053206	0.0957319	1.29314
Hdac11	BC016208	0.567361	-1.05853
Slc16a13	AK005699	0.676658	-1.03067
Tead2	AK132009	0.392811	1.17404
Kcne3	AK008744	0.526586	-1.16071
Ryr2	AK020368	0.760746	1.04034
Ccr9	AK019478	0.208752	-1.10074
Egln3	AK011502	0.955651	-1.01484
Atp10b	NM_176999	0.889033	-1.04542
Klk1b1	AK089370	0.0697682	1.67776
Pdlim7	AK003019	0.184982	1.22086
Lrig1	AK133771	0.84648	-1.01427
A430018G15Rik	AK035433	0.998787	-1.00027
Kat2b	AK030070	0.854992	1.01035
Gmpr	AK002326	0.726482	1.03224
Rell1	BC031198	0.459896	-1.11697
Gpr179	AK030625	0.480109	-1.12561
Car4	AK154754	0.351232	-1.57567
Dtx4	AK086624	0.234746	1.135
H2afy	AK039274	0.787299	-1.01803
Ccrl1	AK030643	0.294855	-1.12975
	---	0.0914252	1.17869
Trav1	ENSMUST00000103567	0.264971	1.05087
Acads	AK155361	0.311222	1.06584
Acrv1	BC100459	0.208419	-1.29163
Phgdh	AK076815	0.990492	-1.00202
Gm14431	ENSMUST00000109047	0.563498	-1.08084
Speg	AK035543	0.227774	1.09825
Prodh	BC094364	0.820604	1.01792
Katnal2	AK083612	0.486106	-1.06174
Acot11	AK031588	0.00462195	1.25027
St6galnac3	AK021356	0.977854	1.00525
Sirpb1a	BC039636	0.0760361	1.25263
Trpv4	AK002735	0.807581	-1.05761
Cycs	AK002732	0.138624	1.26009
Cycs	AK002732	0.138624	1.26009
Gm13053	ENSMUST00000128385	0.865651	1.0391
Nek4	AK078809	0.999413	1.00008
9630001P10Rik	AK080411	0.599755	-1.1058
A230020J21Rik	NR_027298	0.751015	1.0291
Kcna1	AK033074	0.00275755	1.59763
Slc22a21	AK080177	0.39587	-1.14743
Tspan14	AK030593	0.315086	1.10803
Dtna	AK003829	0.993777	-1.00121
Afm	AK143987	0.381077	1.07739
	---	0.372981	-1.04504
Trim7	AK029860	0.36775	1.06036
Fnbp1	AK143512	0.50781	1.04786
Txnrd1	AK011902	0.515743	-1.05882
Smagp	BC004728	0.610085	1.05203
Cmas	AK087150	0.643454	-1.03573
Scara3	AK035740	0.177141	1.12719
Adi1	AK089966	0.536818	-1.03083
Mapk9	AK031959	0.364481	-1.11969
Pyurf	AK008978	0.0795075	1.12925
Prkce	AK042994	0.310525	1.06363
Nacc2	AK002651	0.705668	-1.0288
Gdf7	AF525752	0.936498	1.02447
Lrrtm1	AK014545	0.076332	1.63005
Ncbp1	AK133991	0.974045	-1.00165
Ripk3	AK012177	0.987632	-1.00296
Mapt	AK038797	0.21123	1.09489
Edem2	AK029164	0.175431	-1.10492
Bloc1s2	BC065806	0.321008	1.14634
Atp8b1	AK036959	0.955882	1.00316
Gm2301	AK048257	0.382556	1.16944
Slc16a9	AK004599	0.89029	-1.01815
Tbc1d16	BC057634	0.751454	-1.04255
Prss27	AK080281	0.122317	-1.32806
Map3k5	AK033726	0.609931	-1.07007
Slc25a37	AK006155	0.572	-1.07608
Sod2	AK002428	0.475579	1.06404
AI593442	AK031845	0.0111245	1.47908
Romo1	AK008300	0.0443037	1.08821
Crisp4	AK020340	0.758627	1.09405
Ate1	AK077471	0.712	1.02662
Ddo	AK017475	0.674201	-1.03358
Rxra	AK031034	0.186713	1.14574
Clstn2	AK048369	0.527123	1.11987
Kctd12	AK032276	0.374857	1.1559
Ntng1	AK034465	0.459059	1.05631
Ipcef1	AK081159	0.952783	-1.00481
Gyltl1b	BC004023	0.365687	1.26408
Mcoln1	BC020377	0.111611	-1.11127
Dlg5	AK016979	0.213459	1.15489
Zfp618	NM_028326	0.664284	-1.06042
Dok5	AK044148	0.959615	-1.00788
Cck	AK002677	0.317196	1.091
Wdr59	AK052262	0.507152	1.05717
Stx3	AK038415	0.655797	1.06308
Plek2	AF157600	0.00338299	1.42779
3632451O06Rik	AK014563	0.930962	-1.00656
4932442L08Rik	XM_001477581	0.607732	1.06655
Nhp2	AK007340	0.917191	-1.0082
Tpm2	AK003186	0.613897	1.13553
Fhdc1	BC042779	0.0349634	1.18986
Tcf24	XM_003688767	0.967908	-1.00561
Atoh8	AK016909	0.285131	-1.18237
4430402I18Rik	AK014471	0.478963	-1.14624
4930448F12Rik	NR_046032	0.00171687	1.15045
Map3k1	AF117340	0.445631	1.09264
Gm10645	AK143076	0.877893	-1.02042
H2-Q7	BC090638	0.115272	1.11832
Cndp1	AK085308	0.926461	-1.02099
Serpinb6b	AK078753	0.0495308	-1.25769
Col6a1	AK052924	0.137064	1.16283
Kcnd1	AK033805	0.256732	-1.28981
Unc13c	AK134584	0.539103	-1.13129
Kcnn2	AK033158	0.304799	1.12279
Tspan3	AK006798	0.669792	1.04338
Gm11614	ENSMUST00000137598	0.00342876	1.59589
Emb	AK079570	0.287125	1.22063
Emb	AK079570	0.287125	1.22063
Ptpla	AK004461	0.819196	1.02956
Mcee	BC038157	0.174747	1.11451
Nmb	AK011929	0.245322	-1.17587
Rab30	AK017185	0.592801	1.03439
Neurl1a	AK010787	0.624888	-1.06421
Fndc9	BC104394	0.0282185	-1.49041
Efcab4a	AK140493	0.23051	1.12923
Fgf7	AK033934	0.119591	1.27576
4732414G09Rik	AK076313	0.0899535	1.33732
1700034O15Rik	BC048592	0.0189349	-1.86443
Gm1527	NM_001033479	0.0072251	-1.21297
Lce6a	AK019072	0.19106	-2.01282
Slc25a22	AK010193	0.972542	1.00789
AI839979	AK036733	0.570974	1.14799
Golm1	AK009072	0.674123	1.08585
Myrfl	AK144383	0.00495906	1.59362
Gm6133	BC158101	0.9145	-1.0141
Tmem200c	NM_001206661	0.900634	1.01282
Cycs	AK002732	0.96188	1.00332
Mfsd9	AK170820	0.108087	-1.21558
BC048546	AK138836	0.0480316	1.59819
Ropn1l	AK131675	0.00448496	-1.45191
Bcl3	AK155016	0.639454	-1.06385
Hoxc8	AK051173	0.916453	1.02461
Nos1	BC066101	0.732016	-1.05046
Tmem183a	AK004922	0.63084	-1.0369
Irf9	AK043697	0.686888	-1.05702
Pde5a	AK031275	0.102149	1.28025
Hmgcl	AK077842	0.40421	-1.06075
1110008P14Rik	AK079725	0.299378	1.11865
Gli3	AK144851	0.147878	1.17574
Lpar1	AK030330	0.462735	-1.04796
Bglap3	BC031815	0.809791	1.0363
Sgce	AK076102	0.0249056	1.25584
Tm4sf4	AK148484	0.029096	1.36506
	---	0.168281	1.43407
Tmem252	BC087877	0.183593	1.21493
Gins2	AK028375	0.24965	1.18707
9230106D20Rik	ENSMUST00000052806	0.978626	1.01184
Aldh7a1	AK004991	0.881112	1.01371
Cd209f	AK007638	0.219752	1.15669
Cox20	AK019293	0.273394	1.0784
5730422E09Rik	AK082086	0.000212559	1.59181
Lrdd	AK004702	0.550643	1.07514
Kcnj2	AK044915	0.031365	1.59302
9230112D13Rik	NM_030062	0.166265	-1.32021
Pfkfb1	AK132629	0.670606	-1.11645
Proser2	AK133652	0.478774	1.10731
Hsd3b7	BC018525	0.868352	-1.03481
Per2	AK044658	0.0333704	1.23628
Chaf1b	AK011243	0.583718	1.03452
Tshz1	AK017514	0.642157	1.03247
Aen	AK017644	0.726852	1.04061
Zcwpw1	AK080079	0.645945	1.04674
Prdx6b	AK029613	0.000621548	-1.37317
Fam174b	BC110691	0.997357	1.00056
Col6a2	AK044870	0.182743	1.1179
Pwp1	AK009972	0.262948	1.1118
Gfra4	AK090192	0.193335	1.1901
Il22ra2	AK040641	0.828082	-1.06077
Lamc1	AK141201	0.137912	1.1607
Kndc1	AK046817	0.174046	1.23647
Irak4	AK020397	0.404917	-1.0586
Farp2	AK050860	0.130062	1.31207
Adamtsl3	AK020361	0.0619635	-1.23182
	---	0.927078	1.0208
Dnajc25	AK008359	0.232024	1.10497
Atp6v1g1	AK003563	0.0271906	1.3014
Dysf	AK034587	0.770196	1.07071
Wnt5a	AK031512	0.225404	1.1777
Lsmem2	XM_003689437	0.510665	-1.12838
Gdf11	AF092734	0.330952	1.18951
Mtch1	BC029723	0.760618	-1.04048
Zfand5	BC048232	0.529061	1.07256
Mcrs1	AK088116	0.200612	1.13763
Man2a1	AK081775	0.304546	-1.13708
Gpr123	AK019347	0.489047	1.04273
Acaca	AK040962	0.270507	1.12612
Gm10032	XR_141750	0.657547	1.08379
Scara5	AK016543	0.814745	1.0254
Slc11a2	AK049856	0.504449	-1.1204
Zc2hc1a	AK012273	0.396009	1.09902
Actg2	AK146631	0.457097	1.18701
Mtmr9	AK035026	0.588548	1.07903
Defb26	BC139131	0.618328	-1.26356
Golga5	AK007592	0.376166	-1.0924
Pddc1	AK181635	0.841418	-1.0239
Galnt9	AK032568	0.110817	-1.19271
Adcy5	AK147590	0.750386	-1.05145
Csrnp2	AK050864	0.737678	1.06514
Slc26a3	AK018566	0.490072	-1.19426
2210418O10Rik	AK008984	0.446962	-1.13019
Slc6a6	AK041141	0.748826	1.04837
Acaa2	AK002555	0.134012	1.11967
Cacna2d3	NM_009785	0.116708	1.21539
Zeb1	BC090987	0.585713	-1.05678
Gdpd1	AK039183	0.224808	-1.29542
Psca	AK008851	0.176865	-1.6341
Asrgl1	AK006147	0.158513	-1.23559
Fbf1	BC023875	0.335678	1.03295
Ptgs1	AK046457	0.211367	1.15324
Eml1	BC098329	0.501979	1.06979
Mpped2	AK012553	0.984446	1.0019
4930524O07Rik	AK006616	0.0918576	1.17634
	---	0.849587	-1.03942
Gm5665	AK139826	0.00176036	1.584
Gm17732	ENSMUST00000163259	0.617951	1.09388
Fdx1	AK004879	0.410887	-1.03843
Rplp1	AK007832	0.315637	-1.05555
Agpat6	AK045235	0.0154595	-1.31039
Gm11752	ENSMUST00000143291	0.35703	1.09843
Pard6b	AF252291	0.628012	-1.04533
Rnf26	ENSMUST00000065379	0.0103427	-1.61154
Pold3	AK010805	0.0774641	1.16169
Cd81	AK136370	0.612922	1.05832
Rab39b	AK018257	0.274448	1.2185
Vwa2	AK133486	0.440388	-1.16404
Slc26a2	AK007212	0.813772	1.02336
Camk2n1	AY523601	0.630416	-1.05249
Lrrfip1	AK041162	0.283203	1.12212
Gm17029	AK035687	0.768078	-1.0185
Grifin	AK021365	0.000187971	-1.20849
	---	0.302542	1.35634
Rhbdf1	AK144437	0.404606	-1.06271
Adrb2	AK080241	0.429439	1.10933
Fam43a	BC099947	0.947189	-1.00793
Slc27a2	AK038847	0.0191666	-1.50714
Gm9926	AK033454	0.848999	-1.0328
Pls3	AK146087	0.918	-1.00654
Adra1d	NM_013460	0.253838	-1.21663
Sc5d	AK043825	0.692152	1.04609
Gm5914	AK080383	0.00142709	1.22415
Gm14161	ENSMUST00000137020	0.497391	-1.15016
Sdpr	AK035324	0.408558	1.11402
Gipc3	AB074494	0.00052671	1.39408
2310050B05Rik	AK033837	0.534384	-1.07429
4930519F16Rik	BC107248	0.751223	-1.01565
Gpr56	AK087268	0.829515	1.02507
Tfdp2	AK029055	0.296723	-1.0975
Papln	AK053198	0.299597	1.12819
Ndufa1	AK007840	0.985674	1.00155
Nupr1	AK009572	0.926799	-1.01589
Gm12205	ENSMUST00000133940	0.000221595	1.54183
Popdc2	AK084713	0.904037	1.01504
Olfr1015	BC119114	0.0037229	1.53999
Ehbp1l1	AK087817	0.576125	1.06656
Sypl2	AK052749	0.680569	1.03801
Olfr1141	NM_146637	0.0569299	1.23136
Bap1	BC042489	0.369619	1.04874
4930594M22Rik	AK080939	0.417722	1.08166
Xrra1	AK154558	0.0204623	-1.54275
	---	0.000151441	1.31809
Ace	AK087056	0.729099	1.11395
Myom2	AK142174	0.944066	-1.03555
Gm2399	ENSMUST00000104944	0.150813	1.14768
Wnt16	AK043534	0.0926872	-1.26215
C330013E15Rik	AK021197	0.000384753	-1.192
Uba2	BC018515	0.171643	1.04831
Tor3a	BC052851	0.356881	1.12487
Hells	BC090671	0.0737186	1.41377
Glra2	AK135134	0.0849639	-1.22163
Cers3	DQ358087	0.370543	1.22467
Nrep	AK020629	0.0340867	1.22771
Rbp1	AK011641	0.539311	-1.11556
Vcl	AK035184	0.381738	1.0622
Cldn4	AK145152	0.763318	1.04714
Marc2	AK013440	0.394976	1.08811
Apod	AK135046	0.318033	-1.24275
Eya2	AK137718	0.230015	1.07233
Gm12146	ENSMUST00000127604	0.346456	1.19403
Gm15498	BC028660	0.00532434	1.22635
Ppp1r13b	BC053092	0.787718	1.03775
Defb13	AJ575427	0.401539	1.28207
2210013O21Rik	NM_027327	0.019916	1.1917
Gm10104	NM_001177481	0.0216863	1.4294
Amer1	BC053442	0.20192	1.12154
Yeats2	AK085206	0.77503	-1.03295
Ptprg	AK053271	0.500939	1.05676
H6pd	AK045199	0.867876	-1.01045
Siglec15	AY971517	0.560409	-1.03878
Fosl2	AK089371	0.719422	-1.03575
	---	0.94157	1.01481
Tll1	AK080919	0.333624	-1.07074
Mmp28	AK051258	0.0508342	1.43214
	---	0.530798	1.14666
Defb42	BC146022	0.412885	1.39109
Actn1	BC038919	0.879604	1.01869
Asph	AK009170	0.909071	1.00874
Tex10	AK132870	0.294413	-1.1001
9230112J17Rik	AK038653	0.36477	1.25713
Acss2	AK028586	0.00314513	1.49987
Rfx4	AK016791	0.0135765	-1.33564
Pik3ap1	AK087295	0.498804	1.10086
Cdh3	AK031265	0.936631	-1.01092
Specc1l	AK016555	0.727443	-1.01552
Jmy	AK035559	0.549655	1.07571
Tmem119	BC025600	0.00849561	1.26666
Tbrg1	AK003270	0.65003	1.02936
Sema7a	AK156123	0.362724	1.15276
Cd3eap	AK011811	0.385262	1.04392
Trav16d-dv11	AK088475	0.0836934	1.18723
	---	0.685104	1.03404
Gm10093	ENSMUST00000079363	0.00540405	1.51
Mir3074-1	NR_037235	0.009754	1.50651
Slc7a11	AK037490	0.472433	1.10501
Acsm3	AK033461	0.0707971	1.35341
Camk1	BC025510	0.355875	1.08817
Emid1	BC012248	0.381113	1.1416
Dyrk3	AK035114	0.610976	1.06657
Pgpep1	AK003373	0.404004	1.07498
Ppp1r14a	AK003249	0.583798	1.08708
Mrps25	AK004037	0.983431	1.00142
Selm	AK018791	0.20488	1.14281
Cpe	AK002935	0.694213	1.04224
Traj52	ENSMUST00000103691	0.00801562	-1.16524
Atp6ap2	AK017482	0.0800656	-1.18936
Figf	BC062809	0.704086	1.05132
Tprn	BC047927	0.0208797	-1.17107
Slc39a8	AK014895	0.811423	-1.09909
Galr3	BC131950	0.0582968	1.32206
E330013P04Rik	AK163106	0.978629	1.00585
Cep112	AK005611	0.00199728	-1.50343
Ttll6	BC132203	0.000787657	-1.50376
Gm15802	ENSMUST00000148657	0.00719229	-1.50922
Riiad1	AK019569	0.00180867	-1.51036
D7Ertd443e	GQ499374	0.00113795	-1.51061
4933439K11Rik	AK153637	0.0851185	1.21046
Pja1	AK005373	0.600493	1.04849
Svip	AK005663	0.0430406	-1.23697
Cdh17	AK089791	0.458114	1.27217
Tsga13	AK006265	0.0799014	-1.34124
Aqp6	AK082699	0.842849	1.11212
Rapgef5	AK043108	0.135946	1.23998
Slfn9	AK050355	0.154064	1.57521
Oplah	AK158391	0.510492	1.05904
Dhx40	AK004610	0.495529	1.05014
Fez1	AK138656	0.624909	1.04157
Ifnar1	AK132431	0.990326	1.00092
C330026H20Rik	AK037477	0.446909	1.15324
Sowahc	NM_172939	0.748767	-1.04494
Ldhb	AK019391	0.623891	1.11271
Adrm1	AK010919	0.759892	1.01472
	---	0.300932	-1.17472
Btg2	AK088976	6.47073e-05	-1.51232
Hoxa11as	AK133929	0.0759802	1.3206
Fam83b	BC120577	0.529369	1.08692
Apod	AK135046	0.31644	-1.24665
Slc7a11	AK037490	0.200056	1.23917
Plp2	AK003522	0.810434	1.01919
Gm17025	ENSMUST00000133273	0.863935	1.03081
Cnksr2	AK047636	0.540699	1.20258
Fbxl22	AK035656	0.153611	1.15972
Emb	AK010733	0.454629	1.15606
Gm19955	XR_141791	0.531432	1.05228
Eef2k	AK028524	0.144622	1.18928
Trpv6	AK077234	0.798643	-1.03151
Tsc1	AK030318	0.357442	-1.07858
Sipa1l3	NM_001081028	0.523594	1.09355
Ago4	AK030018	0.285262	1.15615
	---	0.765157	1.01282
Defb36	AK005872	0.693811	1.06513
Pold1	AK088310	0.203049	-1.16279
Bmp2k	AK046752	0.697222	1.05703
Ccnd1	AK005352	0.217166	1.16206
	---	0.0852254	1.09155
Dera	AK012558	0.0331168	1.1883
Tagln	AK002880	0.857979	-1.04798
2010107G12Rik	AK041880	0.701058	-1.16537
1700091E21Rik	ENSMUST00000124013	0.61886	1.03073
4930556M19Rik	AK005793	0.0958917	-1.06134
Vimp	AK005204	0.00689042	1.33542
2610306M01Rik	AK011997	0.527102	1.039
Slco6b1	AK006249	0.00432965	-1.52022
Socs7	AK010031	0.00236959	-1.52061
Rsph6a	AK029699	0.00207198	-1.52151
LOC101055924	XM_003945346	0.00565081	-1.52711
Gm5458	NM_001024706	0.00808184	-1.53179
Gm9805	AB010339	0.00411137	-1.53338
Myof	AK009153	0.547715	1.06377
Gm13398	ENSMUST00000149378	0.136556	1.58139
Baiap2l1	AK004918	0.932891	-1.01264
Kcnj13	NM_001110227	0.0193212	-1.35849
Tom1l1	AK009826	0.206092	1.15118
Znrf3	BC151080	0.229306	-1.0923
Pear1	AK014179	0.321493	1.11466
Pcbp3	AK034811	0.693638	1.03526
Gm19552	AY512928	0.464073	1.03492
	---	0.0497883	1.17436
Stxbp5l	AK035159	0.0112978	1.11413
Susd4	AK082116	0.720475	1.06219
Gm11492	XM_003688748	0.506743	-1.07904
Kctd12	ENSMUST00000181443	0.813297	-1.0134
2310030A07Rik	AK009534	0.00456908	-1.53497
Hspa5	AK004578	0.153421	-1.05838
Ralb	AK017698	0.885931	1.01295
Stard9	AK138464	0.142277	1.08103
Rsu1	AK009288	0.165112	1.14833
	---	0.228641	1.13152
Scube3	AK083515	0.479977	1.13612
Gm16065	AK083542	0.346203	1.24181
Stat1	AK018544	0.568714	1.10406
Vmn1r188	NM_145850	0.783288	-1.03429
Madd	BC030369	0.40863	1.09718
C4bp	AK136735	0.82972	1.10558
Snx7	AK011015	0.454421	1.05541
Zfp275	AK090015	0.403144	-1.10734
Fga	AK146828	0.080507	-1.58793
Syn2	AK029181	0.78993	1.10661
Des	AK131922	0.970048	1.01066
Nhsl2	AK142977	0.893118	1.00898
Adamtsl1	AK045085	0.266161	1.22294
A630052C17Rik	AK083953	0.0300113	1.21689
Atp6v1g3	AK032887	0.19151	-1.19392
Chsy1	NM_001081163	0.151155	1.07213
Lats2	AK029242	0.134685	-1.06969
Kcnma1	AK135652	0.492814	-1.05713
Apba1	AK032261	0.269456	-1.1042
Tmem173	BC046640	0.234693	1.31826
Aqp5	BC026379	0.639973	1.07626
Gm7276	ENSMUST00000097520	0.752168	-1.03443
D730005E14Rik	AK035732	0.727158	-1.04683
A530010L16Rik	BC032935	0.999185	-1.00022
Gpld1	AK004957	0.798773	-1.02776
Il6st	AK142637	0.177407	1.12191
Ehf	AK028651	0.709947	1.04152
Tomm40	AK007000	0.0487938	1.14619
Hopx	AK003784	0.15059	1.17193
Gm17182	ENSMUST00000163795	0.605774	1.08458
Ist1	AK050468	0.788013	1.00737
2016-03-02	AK036614	0.64425	-1.02763
Agap2	AK147446	0.774042	-1.02775
Hyls1	BC035953	0.719711	1.04432
	---	0.260245	1.24955
Ccng2	BC060180	0.973567	1.00346
Gm21944	NR_002880	0.254175	1.31403
Tspan7	AK004776	0.0941971	1.40245
Fmo3	AK050123	0.443557	-1.29014
Glt1d1	AK050379	0.00126867	-1.53814
Ctps2	AK032018	0.278895	1.10491
Gdpd5	AK158132	0.988616	1.00336
Arhgap44	AK053220	0.716165	1.03155
Rftn2	AK031158	0.261495	1.11908
Ankrd29	NM_001190371	0.915782	-1.02348
4931403G20Rik	AK016427	0.00117365	-1.53948
Slc38a1	AK034130	0.787246	-1.0494
Rxfp2	AK034592	0.47425	-1.19346
Plcb4	BC051068	0.230648	1.23272
1600029D21Rik	AK002767	0.831044	-1.03783
Mvd	AK089354	0.963862	1.00483
Nipal1	AK035018	0.205076	-1.12246
	---	0.249141	1.3203
Slc17a9	BC019537	0.0696474	-1.30017
2510046G10Rik	ENSMUST00000084587	0.935096	-1.00948
	---	0.681702	-1.06109
Tspan18	AK011742	0.408509	1.20026
Gpr126	AB183545	0.829078	1.02649
Tubb2a	AK134545	0.911633	-1.01228
Ghsr	AK049671	0.00138583	1.27744
Lrrc37a	XM_137868	0.00144109	-1.33154
Dgkk	BC075627	0.906677	1.07368
Pde12	AK155088	0.244048	1.08922
Gosr2	AK002556	0.737731	-1.00962
Schip1	AK021361	0.0284664	1.21099
Lphn3	AK051766	0.576967	-1.04894
Mcm5	AK033196	0.104547	1.35987
Gas6	AK086187	0.805357	-1.02147
Sgpp1	AK154116	0.46244	1.0897
Cryba4	AK132591	0.847273	-1.07631
Scly	AK036533	0.531462	1.05153
Vopp1	BC024884	0.525621	-1.07644
Pdzd9	BC147551	0.00733968	-1.54286
Gm16617	AK136665	0.620245	1.08684
Ovol1	AK003801	0.202858	1.24934
Cenpt	BC100321	0.671575	-1.0807
Crybg3	AK162506	0.956849	1.00699
	---	0.16491	1.09939
Map1a	BC028853	0.224821	1.09472
	---	0.454983	-1.17044
Krt18	AK145413	0.341722	1.14212
	---	0.00278461	-1.12191
Fbxw4	AK004414	0.0440543	-1.23049
Piwil1	AB032604	0.00214877	-1.54315
Zfp189	AK049475	0.931327	-1.00824
Gpc2	BC056941	0.135403	1.20854
Bach1	AK030871	0.886429	-1.01559
Pnmt	AK136691	0.846177	1.08144
Scamp5	AF241833	0.624895	-1.0822
Mir511	NR_030609	0.00582907	-1.54496
S100a1	AK002721	0.492522	-1.114
Cdc42	AK003098	0.28089	1.05891
Nid1	AK041633	0.0954035	1.22924
Pycr1	AK139185	0.0284241	1.18264
Ing1	AK035490	0.75976	-1.01712
Fam26e	BC025893	0.709756	-1.0386
9330162012Rik	AK034200	0.653809	-1.0397
Gpx8	AK009378	0.569352	1.09967
Arhgap11a	AK129034	0.591872	1.09285
Nqo1	AK075568	0.93914	1.0198
1700007G11Rik	BC049770	0.0056478	-1.54543
Gm15776	ENSMUST00000120931	0.444901	1.06604
Ffar4	AK131616	0.20804	-1.34611
Gm13037	AK079199	0.617384	1.06241
Naga	AK077116	0.275186	1.12911
Fam46c	BC018793	0.330264	-1.1192
Idi1	AK029302	0.875312	-1.02245
Srbd1	BC038140	0.779833	-1.01197
Wsb2	AK080976	0.600691	-1.04706
Socs1	AK028632	0.588645	1.02646
Egr2	AK153882	0.899403	-1.0161
Sorcs2	AK047881	0.202174	1.08297
Gm12144	ENSMUST00000136288	0.79297	1.02325
	---	0.073785	1.18702
	---	0.00779119	-1.4465
Rab3gap1	AK035603	0.314968	1.05031
	---	0.509659	1.09951
Gm1653	AK133793	0.000704704	1.33516
Nupl1	AK006062	0.165168	-1.10669
Ripk4	AK010133	0.872481	1.01097
Tnk1	AK033440	0.860144	1.03016
Arrdc1	AK170018	0.587498	-1.0437
Glt8d1	BC029215	0.0134711	1.14536
C1qtnf7	AK017441	0.224535	-1.16823
Stim2	AK041804	0.774687	1.03502
	---	0.63807	-1.03506
	---	0.376766	1.13425
Rmnd5a	AK046766	0.813881	1.01819
Prrg1	AK008151	0.635821	-1.11251
C1qtnf3	AK029352	0.14026	-1.15598
Ager	AK004802	0.0550137	1.24677
	---	0.475412	-1.06835
Klhl32	AK134944	0.347779	1.14276
Gid8	BC052539	0.749271	1.01919
Spata24	AK016341	0.0319921	-1.22273
Cldn11	AK005088	0.91748	1.02214
Trim36	AB103063	0.0201896	-1.57883
Mir219-1	NR_029800	0.269528	1.12784
F3	AK137642	0.0967985	-1.20557
Etnk2	AK077179	0.548279	1.15354
Zfp90	AK032286	0.00123553	1.41203
Hoxb9	AK078860	0.977122	1.00475
Gm13594	ENSMUST00000137582	0.746541	1.03331
Aldh3a1	AK144241	0.825783	-1.07401
Osmr	AK040020	0.469506	1.14293
Ehmt1	AK020308	0.00854289	1.16738
Myo7b	AF242411	0.332249	1.29982
LOC100505025	AK133139	0.00502868	1.30957
Itga7	AK010240	0.523532	-1.07656
Sult2a6	NM_001081325	0.704545	-1.02367
Wdfy2	AK045072	0.541606	-1.088
Fgf12	AK011712	0.170002	1.279
Camk2d	BC042895	0.331729	1.08512
Ptrf	AK010169	0.645363	1.03616
4930594O21Rik	AK016393	0.0429321	1.08807
Plp2	AK003522	0.410892	1.07722
Ccpg1	BC037183	0.835461	1.01068
Pgr	AK036862	0.0285896	1.21085
Gm21464	AK032382	0.70892	-1.05902
	---	0.892974	-1.01222
Pdha1	AK145718	0.618272	-1.04348
Ptpn3	AK052928	0.504913	1.07839
Abcb1a	AK144907	0.173935	1.14272
Fads3	BC071266	0.633786	-1.04678
Gm14299	ENSMUST00000117586	0.0911406	1.11642
Dhrs3	AK032958	0.269503	1.11385
Ubac2	AK004517	0.882722	-1.01852
Golga3	AK032610	0.00149176	1.28389
Lpcat3	AK083687	0.814896	-1.01909
Tcte1	BC145741	0.00837762	-1.54608
Ext1	AK132327	0.842092	1.01408
Dcbld2	AK006805	0.266716	-1.05645
Ttc30a2	BC157934	0.00497923	-1.54806
Pkia	AK031123	0.877739	1.02482
Hap1	BC034089	0.273927	1.09381
Pitpnc1	AK003844	0.571263	1.10216
Arhgap23	NM_021493	0.988907	1.00135
Lrch2	NM_001081173	0.0333659	-1.47519
Cmip	AK165728	0.344523	1.12686
Mtfp1	BC019205	0.0499827	1.18849
Med18	AK012886	0.194461	1.10617
Wwc1	AB271907	0.113331	-1.1722
Sesn2	AK143788	0.668763	1.05843
Kcns3	AK046054	0.48733	-1.09181
Gprasp2	AK030638	0.438132	1.24581
Tssc1	AK034313	0.324021	1.08889
Gstt1	AK002338	0.899959	-1.01253
Nfe2l3	AK017278	0.355668	1.14282
Pros1	AK133044	0.758884	1.03371
A830009L08Rik	AK043578	0.0757156	1.14115
Hdac7	AK028515	0.77544	-1.04051
Rgs6	AK044067	0.992591	-1.0011
Mpi	BC057612	0.707802	1.03891
Lix1l	AK051276	0.926431	1.00998
Chrdl1	AK142805	0.251338	1.15264
Racgap1	AK052423	0.172983	1.3213
Hsf2bp	AK016553	0.0533641	-1.23761
Nampt	AK086415	0.124486	1.15037
Lrp8	AK030143	0.98265	1.00393
Gm14306	NM_001242944	0.511076	-1.11422
Adh6a	AK007397	0.331112	-1.1855
Igfbp7	AK002277	0.134973	1.07963
Unc119b	AK045128	0.817593	-1.0241
Gm16178	ENSMUST00000129408	0.580415	-1.11983
Lama1	AK051116	0.596065	1.0625
Resp18	AK012477	0.000379685	1.36342
Cdr2	AK148057	0.260468	-1.09014
Dhcr24	AK010192	0.690598	-1.08266
Rcn2	AK041996	0.888223	1.01038
Cux1	AK006420	0.156569	1.07453
Prkcq	AK037664	0.00765094	-1.54812
Chd3	AK045449	0.605568	1.03582
	---	0.112869	1.18216
2410015M20Rik	AY091637	0.554866	-1.05091
Inpp4a	AK035867	0.413447	1.0911
Setd7	AK048924	0.504458	1.07368
Gm6981	AK132984	0.0236952	-1.17069
Shisa2	AB280737	0.592118	1.19112
Adcy8	AK138244	0.938655	-1.01007
C030034I22Rik	AK021121	0.248283	-1.15522
Thbs1	AK080686	0.113832	-1.70676
Defb11	BC099849	0.569856	-1.10721
Ocln	AK019880	0.38858	1.10234
Oxtr	AK143340	0.908997	1.01999
	---	0.0104138	-1.6393
Prkcdbp	AK014051	0.237557	1.16466
1700016P04Rik	AK006052	0.0055962	-1.54884
Phyh	AK146753	0.0794251	1.32049
Epas1	AK136911	0.530881	1.08167
Mrgbp	BC085320	0.955991	1.00192
Pmaip1	AK043856	0.92224	1.02
1700030J22Rik	AK006553	0.00221445	-1.55244
Pbx1	AK037006	0.859952	1.01331
Zfp516	ENSMUST00000071233	0.705661	1.02602
Cpa6	AY773477	0.547915	-1.13547
Gm17225	ENSMUST00000172051	0.171257	-1.2466
Gm16283	ENSMUST00000149935	0.0444884	1.22423
	---	0.31225	-1.12261
	---	0.31225	-1.12261
Arpc4	AK017993	0.200564	1.08139
BC048679	AY226992	0.890915	1.10205
Lap3	AK002819	0.872086	1.02993
Ascl2	AK010738	0.269129	-1.19029
Ccdc176	BC151099	0.00390013	-1.55339
Gm7789	XR_002295	0.0802733	-1.23561
	---	0.442616	1.05973
Gm16731	ENSMUST00000132432	0.305369	-1.08717
Crabp2	BC018397	0.580622	1.10786
Mcm3	AK088142	0.339138	1.10584
Hspb6	AK144390	0.342631	1.18578
Sin3b	AK013202	0.916125	1.01025
Ado	AK047542	0.611795	1.05423
Mex3b	AK077009	0.230068	-1.08237
BC034090	AK078517	0.336724	1.10021
Pvrl3	AK004403	0.256499	-1.14083
Scx	AK013456	0.765283	1.07496
Rpl3l	NM_001163945	0.925182	1.01447
Smad2	AK007817	0.81835	-1.01618
Msh3	BC025063	0.0366914	-1.12464
Gm14872	AK046990	0.255429	-1.09584
Pnck	AK134665	0.136936	1.31791
Chac1	BC025169	0.506436	1.06893
Serpine1	AK040662	0.857365	1.03323
Slbp	BC025113	0.794884	1.01706
Snhg4	AK012754	0.612489	-1.0709
	---	0.00122429	1.30219
Cdc25b	BC048164	0.00668564	1.22821
Noc2l	BC034650	0.677932	-1.03697
Pax8	AK032920	0.856791	-1.03357
Dpy19l3	AK031345	0.747626	1.05312
Cdo1	AK004249	0.188049	-1.131
Elovl5	AK028761	0.942623	1.00523
Ulk4	BC065094	0.0119488	-1.20465
Samd5	AK045645	0.766851	1.07333
Adcy7	AK138911	0.851965	1.02952
Gm17750	AK082072	0.146603	-1.14502
Pemt	AK133744	0.86396	1.0428
Invs	AK029087	0.0849302	1.18465
	---	0.0259462	-1.77848
Slc39a1	AK146175	0.22224	1.08972
Gk5	AK076293	0.516694	1.08368
Klhl40	AK009491	0.0778265	-1.10665
Epb4.1l2	BC023220	0.751826	-1.03317
Lims2	BC010816	0.934255	-1.01254
1700042B14Rik	BC100353	0.371018	1.17916
Hiatl1	AK090174	0.336747	1.07048
Sox4	AK028989	0.139983	1.18208
Pole	AK136313	0.310995	1.14699
Gm17365	EU004071	0.709479	-1.35829
Il16	AK038014	0.0592535	1.14989
Ahnak	AK021404	0.825959	-1.03811
Wbp2nl	BC119520	0.0175549	-1.52079
Nxph4	AK004130	0.141876	1.33863
Abp1	AK005423	0.367493	1.20135
Sdr39u1	AK047709	0.268439	1.09663
Mir465b-1	NR_030560	0.97908	1.00267
Mir465b-1	NR_030560	0.97908	1.00267
Ufsp2	BC005503	0.650941	-1.01915
2610019E17Rik	AK011460	0.444937	-1.14514
	---	0.127037	1.99259
Zfp185	AK014497	0.0816921	-1.17354
Sntb2	AK040423	0.412842	1.09166
Kbtbd11	AK019339	0.101251	-1.26975
Ctnnbip1	AK003595	0.17644	1.17821
Tmem30b	BC119224	0.476354	1.12124
Rbfox2	AK044929	0.598517	1.04672
Zbtb16	AK040211	0.144423	1.18119
Etnk1	AK016135	0.00907577	-1.20768
Fads1	AK033308	0.346783	1.13283
Ccdc105	NM_027630	0.00297534	-1.56124
Atxn7	AK046679	0.991265	-1.00092
Pate2	NM_001033421	0.431686	-1.31357
Cnot6l	AK031245	0.378934	-1.05301
Lancl3	AK043841	0.575422	1.1005
Gm12811	ENSMUST00000125237	0.0260002	1.54888
Stat2	AK005415	0.664382	1.07557
Gprc5c	AK003946	0.885642	-1.01284
Cited1	AK148042	0.480192	1.13103
Spag6	AK005732	0.0083949	-1.56698
Gm8898	NM_001177407	0.488099	-1.12238
Opn1sw	BC050002	0.0706192	1.29008
Papolb	AF039957	0.00496764	-1.56904
Galnt5	AK029323	0.659206	1.06022
Plekhh1	AK143387	0.746844	-1.02663
Pcdhb2	AY013781	0.126548	1.18803
Ndrg4	AK090374	0.957835	1.00926
Efna1	AK009144	0.608985	1.05616
Nmnat2	AK129155	0.240265	1.16496
Olfr1246	BC138403	0.597478	1.06011
Ttll9	BC130024	0.458485	-1.18223
Ugp2	AK033445	0.0770078	1.10696
	---	0.22079	1.12307
Syngr4	AK006050	0.00411124	-1.57478
S100a16	AK009762	0.235033	1.07577
Gm9847	ENSMUST00000052528	0.952896	-1.00866
Kif13b	NM_001081177	0.882642	-1.01093
Meis1	BC034136	0.341717	1.16164
2310042D19Rik	AK009747	0.49059	1.05899
Casq2	AF068244	0.0372109	-1.34482
Tcof1	AK089518	0.136361	1.1884
	---	0.0546679	-1.12709
Gp9	AB007464	0.736146	1.14163
Mns1	AK013048	0.0347856	-1.31445
Itpk1	AK038913	0.94402	1.01689
Doc2b	BC022747	0.267274	-1.15607
	---	0.415781	1.06704
Rarg	AK148064	0.432773	-1.0919
Tmem213	BC104374	0.752825	1.04054
Slc25a13	AK002829	0.605239	1.0562
Necab1	AK039240	0.503808	1.18763
Jam3	AK003326	0.281769	1.1121
2700070H01Rik	AK012509	0.745947	-1.09007
Defb43	BC132224	0.765882	1.07587
Fbxo27	AK053292	0.093936	1.17319
Qprt	ENSMUST00000032912	0.000392388	1.27981
Adamts15	AK142774	0.529909	1.07228
Cep72	AK034892	0.02521	-1.30937
Celsr1	AF031572	0.864656	-1.03315
Vdac2	AK012359	0.806904	-1.01077
Fmo1	AK034946	0.164912	1.26233
Tmem205	AK003909	0.699507	-1.04751
Tsc22d4	AK006262	0.522412	1.04166
Pop5	AK005290	0.281339	-1.09494
Atp6v1g1	AK003563	0.0304866	1.33787
Liph	AK035498	0.15952	1.20779
Pgp	AK010094	0.18479	-1.14772
Rad21	AK004746	0.651542	1.05155
Gm15675	ENSMUST00000130486	0.00416795	-1.57499
Aatk	BC052323	0.117612	1.08306
Gm14705	ENSMUST00000154109	0.108888	1.21903
Mt2	AK002567	0.654942	-1.05119
Eif1ax	AK005185	0.950379	-1.00615
Ildr2	FJ024495	0.736952	1.11788
Ppp2r4	AK031591	0.780906	1.01548
Plekha7	AK048843	0.746458	1.02002
	---	0.951835	-1.00454
Hibadh	AK042028	0.950838	1.00348
Tpd52	AK005456	0.820804	-1.01926
Ckb	AK002467	0.190919	1.17012
Akr7a5	AK002664	0.901435	1.01404
Gm20531	ENSMUST00000174861	0.874305	-1.02171
	---	0.577219	1.05181
Rbpms2	AK010301	0.383911	1.13639
Nme7	AK043515	0.609343	1.03572
Adarb1	BC051107	0.813595	1.01802
Slc6a12	BC019211	0.559964	-1.11567
Fbxo32	AK014612	0.826169	1.05371
BC002059	XR_107040	0.343365	1.06961
Trpc6	AK133864	0.000687731	1.46327
Pde6a	AK042142	0.611672	1.06089
Ehmt2	AK077743	0.11572	-1.10671
Pcolce	AK142615	0.813187	-1.02224
Ier3	AK003466	0.390905	-1.09622
Mpc2	AK002233	0.184793	1.09851
Ttc7b	NM_001033213	0.527022	1.06852
Crispld2	AK019034	0.100935	1.16612
Gm12498	ENSMUST00000138374	0.907965	-1.01507
Gm16308	ENSMUST00000162171	0.660357	1.04311
Manba	AK036505	0.576696	1.1351
Fam186b	NM_001081254	0.00273076	-1.57671
Mid1ip1	AK131619	0.485774	1.06442
Col12a1	AK028536	0.163785	-1.28638
Ifi44	AK079749	0.758531	1.09399
Wwtr1	AK009983	0.72774	-1.04822
Ddit4	AK017926	0.596226	1.07943
Trpv5	AK085479	0.361439	1.13323
	---	0.239738	-1.08224
Gm10823	NR_033475	0.854232	-1.10941
Cep192	NM_027556	0.977492	-1.00253
Clca2	AK132498	0.563611	-1.1706
Sptlc2	AK042149	0.389037	-1.05109
Fam71e1	AK006222	0.0042265	-1.57762
Cyp1b1	AK016699	0.943037	1.0107
Gm8113	AK142214	0.348152	1.1343
Cycs	ENSMUST00000073080	0.570136	1.08025
Mdh1	AK002395	0.154425	1.08772
Gdf2	AK147029	0.014397	1.24432
Unc79	AB257853	0.455412	1.06755
Herpud2	AK011625	0.577578	-1.01962
Adnp	AK004270	0.738705	1.01971
Tmem51as1	AK153738	0.661359	1.08395
Gabra4	AK013727	0.993387	1.00215
	---	0.368511	1.11282
Gm15324	ENSMUST00000139397	0.0435281	-1.39106
	---	0.137062	1.19153
Crb3	AK077528	0.428265	1.0652
Tmem41a	BC011512	0.836103	1.02789
Aebp1	AK004712	0.277869	1.16079
Gmcl1	AK004716	0.39027	1.12638
Slc35e2	AK048716	0.922788	-1.01708
Sqrdl	AK008290	0.533849	-1.06861
LOC627096	AK145283	0.00463591	-1.57929
Tmem91	AK043858	0.593033	-1.12298
Uhrf1	AK075819	0.652737	-1.06879
	---	0.970585	1.0093
Osbpl5	AB074008	0.546265	1.06133
Gm8898	NM_001177405	0.427517	-1.15238
Gm8898	NM_001177405	0.427517	-1.15238
Csnk1g2	AK077076	0.00035704	-1.39163
	---	0.99237	-1.00116
Colec12	AK042772	0.808921	-1.02424
Rnf135	AK181046	0.0293602	1.17449
4930578E11Rik	AK132929	0.00303758	-1.58154
Hmgb3	AK032163	0.562011	1.06051
Bphl	AK002907	0.400195	1.08484
Mylk	AK161028	0.160041	1.20873
Phf20	AK033017	0.193383	-1.10785
Olfr729	NM_146278	0.00661483	-1.58573
	---	0.001723	-1.22597
Nrsn1	AK138191	0.946566	1.00563
Rap1gap	AK005063	0.396789	1.07746
C530008M17Rik	AK029850	0.871483	-1.01919
Zdhhc2	AK017566	0.0221161	1.39564
4933400L20Rik	AK016594	0.00263997	-1.58792
Rps27	NR_033727	0.192127	-1.14543
	---	0.192127	-1.14543
Ccbl2	AK049569	0.442368	1.08963
Utrn	BC011062	0.96143	1.00616
Slitrk1	AK144290	0.205011	1.09735
Car2	AK002333	0.0647202	-1.85401
1190003J15Rik	BC051545	0.965503	-1.00485
Ints1	BC027811	0.849148	1.04039
Exosc8	BC004769	0.921092	1.00429
Snf8	AK013058	0.490971	1.03315
	---	0.519931	1.04824
Isoc1	AK010892	0.273716	1.082
Ctnnb1	AK018515	0.644662	-1.01925
Slc27a1	AK040923	0.257611	1.13501
4930529F24Rik	AK015934	0.0053006	1.26467
Hist1h3i	AK155722	0.392522	1.12707
Lrat	AK004953	0.00748451	-1.59429
Gm19497	XM_003945625	0.664436	-1.04696
Rab3c	AK012468	0.331013	-1.26262
Slc22a14	AK133291	0.000465333	-1.39944
Sh3pxd2a	AK085227	0.985086	1.0015
Bex1	BC058805	0.000875335	-1.59484
	---	0.742297	-1.02345
Tuft1	AK132488	0.862583	-1.0138
Agpat3	AK008965	0.493372	-1.03884
Galnt11	AK161524	0.651956	-1.0424
Tnnt2	AK146945	0.915266	1.02746
Ppp1r12a	AK004785	0.394891	1.14923
	---	0.0148838	1.21883
Smim3	AK143383	0.760575	1.03467
Hydin	AK043971	0.00379679	-1.5958
2310069B03Rik	AK010122	0.339614	1.09067
Tph1	AK146134	0.32514	1.14417
Aqp1	AK081886	0.157328	1.22695
Snx17	AK047265	0.845398	1.01545
Smpdl3a	AK002455	0.81625	1.0266
Gm3415	NM_001243114	0.00200725	-1.59864
	---	0.071034	1.37066
Nr4a1	AK004709	0.00912908	-1.59911
Zfp704	AK078492	0.255976	1.12725
	---	0.0580645	-1.49378
Car5b	AK046691	0.48691	1.09409
Arhgap20	AK035563	0.854818	-1.03882
Dap3	AK014280	0.85915	-1.01878
C630028M04Rik	AK083215	0.025115	1.10463
Gm5802	XR_141747	0.533398	1.06388
Brd2	AK147918	0.526905	-1.02108
1700047A11Rik	AK006702	0.00299141	-1.59934
Fam129a	BC069904	0.0500312	1.17033
Morc2b	BC120896	0.00450237	-1.60081
Gm20745	AK045659	0.626539	1.02681
Bglap3	BC069910	0.982634	1.00372
7530422B04Rik	XM_003946104	0.675917	1.03201
Stk32a	AK036266	0.714547	1.05986
Sparc	AK003162	0.349469	1.09266
Clta	AK045237	0.321375	-1.05807
Smpd3	AK019476	0.062761	-1.09495
Pcdhb4	ENSMUST00000056712	0.109316	-1.21372
Gm6249	AK034107	0.0302684	1.1204
Nfkb2	AK134081	0.557419	1.05307
Gm16230	ENSMUST00000155550	0.494355	1.0992
LOC101056010	XM_003946044	0.225886	1.10073
Wfdc10	BC132270	0.30455	1.05656
Negr1	AK030503	0.949451	-1.00751
Fam84a	AK014625	0.791963	1.05018
	---	0.43326	1.10294
Stat3	AK079406	0.737348	1.02305
Khk	AK002716	0.0280134	1.11182
Etohi1	NM_001177399	0.581698	-1.10359
Cdr1	NM_001166658	0.928199	-1.0138
Chid1	AK014141	0.608848	-1.03872
Raph1	AK045158	0.0783756	1.10817
Ifngr1	AK087525	0.617677	1.03088
Fam20b	AK205389	0.151451	1.16002
Sptbn2	AK147671	0.00274158	-1.60221
Olfr884	NM_001011798	0.0291917	1.13308
LOC101055950	XR_168634	0.962371	-1.00384
Gm16793	AK040224	0.00846358	1.31499
Gm5397	ENSMUST00000165402	0.000497035	-1.60555
Fbln1	AK035388	0.225266	1.18239
Lrg1	AK004940	0.930591	-1.01625
1700064H15Rik	AK006881	0.209764	-1.10016
Gnb1l	BC029862	0.683756	1.02482
Ero1l	AK142595	0.00182324	1.20873
Ankrd28	AK133330	0.312927	1.05033
Cldn7	AK002924	0.84062	1.02583
2310008N11Rik	AK009242	0.772013	1.05685
Brpf1	AK019522	0.430923	1.0517
Slc16a12	BC111902	0.0574992	-1.48017
Spata7	AK036359	0.000370538	-1.60655
Alms1	AF425257	0.0834141	-1.1531
Akip1	AK155010	0.0296663	1.13112
	---	0.353943	1.14429
Pmf1	AK011174	0.97382	1.00324
Slc7a12	AB055005	0.351231	1.38147
Txnl4a	AK004039	0.368735	1.04446
Ppp1r12c	AK010836	0.208091	-1.08706
Als2	AK014320	0.0323781	1.13771
Uso1	AK144638	0.643379	-1.03264
Gatsl3	BC114427	0.0930414	1.17475
Gm13791	ENSMUST00000123263	0.000919603	1.35341
Rgl2	AK144440	0.298763	1.0636
1700086P04Rik	AK005980	0.0766509	-1.31831
Dock1	AK041914	0.0133738	1.19533
Hspa4l	AK032066	0.00261416	-1.60773
Xaf1	AK046736	0.826801	1.0433
Acsf3	AK144352	0.775913	-1.02715
Rgs7bp	AK032138	0.439097	1.19955
Proc	AF318182	0.965967	-1.00397
Igf2bp3	AK011689	0.00315528	-1.60924
Tiprl	BC002098	0.891423	-1.00881
Chadl	AK139481	0.0634043	1.23305
Daw1	BC049704	0.00182237	-1.29807
Cd52	AK088161	0.946297	-1.00694
Pkib	AK005281	0.0205671	-1.38482
Cyp4f39	AK028950	0.405157	-1.05136
Sulf2	AK008108	0.744896	1.0444
Thra	AK078233	0.749176	1.02912
Nr4a3	AF191211	0.870161	1.0233
2610002M06Rik	AK011297	0.554225	1.06399
Adcy1	AK137002	0.504358	1.11064
Ect2l	AK021214	0.104637	1.22179
Ccni	AK050465	0.140304	-1.08617
Ttc38	AK078848	0.310415	1.13929
Hnrnpab	AK013384	0.554972	1.04195
Epm2a	AK155519	0.698308	1.04651
Defb40	AJ575426	0.705338	-1.14983
Bmpr2	AK138715	0.109377	1.14989
Nes	AK009706	0.285548	1.21349
Ubiad1	AK004550	0.0365675	1.17554
Sbno2	BC019206	0.854335	1.0199
Ces2c	AK136411	0.116449	1.36839
Tcf19	AK004231	0.0987891	1.26135
Mms19	BC018614	0.0640021	-1.16684
Rpl21-ps3	ENSMUST00000080223	0.547184	1.0358
Uap1	AK036243	0.772699	1.02177
	---	0.666749	1.04258
Dmd	AK013510	0.363639	1.13491
Rusc2	AK132170	0.025969	-1.17759
Slc9a2	AK077026	0.184039	-1.23345
LOC100503338	AK154280	0.130372	-1.24943
Gm13855	ENSMUST00000145644	0.53259	1.21191
Prrg3	BC060135	0.607826	1.12831
Cypt12	NM_029289	0.00435256	-1.61073
	---	0.219215	-1.16661
Gm10499	ENSMUST00000174778	0.732643	1.02647
	---	0.345125	1.32393
Gclm	AK028236	0.504753	1.07914
Etv6	AK035231	0.116909	1.17564
Lphn2	AK034430	0.309441	1.09786
BC026585	BC026585	0.0109033	1.17134
Nrm	BC021750	0.490014	1.09492
Pcmt1	AK006162	0.954851	1.00207
Gm12840	ENSMUST00000156081	0.399089	1.1652
Tacc3	AK076282	0.832334	-1.03528
Leprel1	AK076434	0.515697	1.18626
Ltf	AK036491	0.981063	-1.00677
Zbtb14	AK037725	0.517264	1.06253
Rnf222	AK037019	0.013073	-1.32381
Snx30	AK076374	0.873942	-1.02799
Stpg2	BC138108	0.686008	-1.03681
Galnt14	AK002747	0.508555	1.18171
Ankrd50	AK220375	0.816584	1.02128
Tmem164	AK079411	0.82127	-1.01653
Ctbp2	AK036479	0.107957	-1.06772
Xkrx	AY534249	0.557373	1.12147
Ilk	AK002344	0.703484	1.03435
Fus	AK032815	0.09643	1.10486
Ubr5	BC034075	0.650842	-1.03373
Aldh1a7	BC046315	0.502271	1.07588
Tgfb2	AK029306	0.991889	-1.00144
Aqp11	AK006005	0.0683248	-1.52895
LOC101056154	XM_003946165	0.571432	-1.05373
	---	0.0261267	-1.4566
1700023L04Rik	AK076883	0.00581604	-1.61641
Hs6st1	AK144809	0.868781	-1.02173
Ubtf	BC024622	0.832311	-1.01024
Usp31	NM_001033173	0.537081	-1.03735
Cnksr1	BC037758	0.758206	-1.03292
Ptgr1	AK010888	0.0943547	1.60534
Man2c1	AK003916	0.807884	1.03102
Tle2	AK144581	0.465112	-1.08736
Igsf3	AK052454	0.528384	1.06998
Zfp266	AK019992	0.507676	1.03282
Krt18	AK145413	0.671708	1.06135
Gm12680	AK044374	0.869011	1.02892
	---	0.477749	-1.26537
Crispld1	AK132405	0.0537283	1.21877
Tmem2	AK149667	0.935441	-1.00865
Adamts8	AK043875	0.822596	1.037
	---	0.631066	1.05578
Mchr1	AK134867	0.526426	-1.05589
Khdc1a	ENSMUST00000088407	0.299899	-1.63482
Vmn1r235	AF394953	0.00829382	1.26486
	---	0.000934254	1.18298
Gstm6	AK015265	0.742261	-1.13337
	---	0.831095	-1.05032
Sval2	AB050614	0.807054	-1.02368
Elk1	AK082260	0.430963	-1.04162
	---	0.76405	1.02498
Gpsm3	AK144833	0.511684	1.05818
Dnmt3b	AF068626	0.244111	1.14468
Kank2	AK031324	0.422284	1.13148
Cd79a	AK143605	0.912499	-1.01389
Prune2	AK038997	0.356189	1.18772
Pyroxd2	AK154222	0.0337548	1.5085
Amica1	AY093688	0.0200998	1.31711
Rpap3	BC004046	0.473359	1.05607
Gm20457	ENSMUST00000173374	0.407652	1.21981
Defa21	AK008266	0.0334763	1.26259
Slc14a2	AK032837	0.973704	1.01113
Nek9	AK052182	0.698007	1.01447
Mir194-2	NR_029830	0.119357	1.41549
Paqr3	BC039974	0.760788	1.03314
Myzap	BC139077	0.960572	1.00502
Dennd5a	AK048609	0.60306	-1.04079
Ppef1	AK141939	0.00261732	-1.6236
Coro2a	AK030097	0.501561	1.07943
	---	0.0812176	1.2007
Ankrd22	AK037242	0.0225053	1.58649
Podxl	AK134723	0.365086	1.10447
Zc3h12b	NM_001034907	0.17982	1.16439
Ints3	BC055344	0.595826	1.04213
Sh3gl3	AK012114	0.00477299	-1.6263
Srpk1	AK015754	0.374759	-1.06266
4930412O13Rik	AK029605	0.892216	1.03108
Chek2	AK044913	0.534727	1.09104
Prrx2	AK019971	0.501173	1.0814
Gm15705	ENSMUST00000139089	0.118963	1.10546
Sectm1a	AK082020	0.719779	1.09504
Gm454	XR_168422	0.933208	-1.00842
Akr1b3	AK149861	0.627607	1.01865
Hist2h3c2	BC015270	0.0217291	1.31226
Gm15413	NR_045874	0.0094201	-1.42193
Nfat5	AK045123	0.584867	-1.04232
Kdelr3	AK136991	0.933169	1.00918
Fam69a	BC116683	0.78125	-1.07253
Gldc	AK010327	0.691473	1.07108
Mmp17	AK079221	0.825737	1.02392
Card14	AK028888	0.936931	1.012
Sh3yl1	AK080739	0.935796	-1.00909
Plch2	AK049970	0.796629	1.04273
	---	0.049318	-1.22345
Tnfaip6	AK139985	0.0855717	1.40683
Fut4	AK041752	0.45973	-1.11569
Prkch	AK076352	0.285283	1.12177
Pole3	AK007693	0.167053	-1.06531
Gm14403	BC025828	0.594835	1.10191
Vwa3b	XM_003086154	0.00207216	-1.62657
1700024G13Rik	AK006301	0.00149183	-1.62851
Ddhd2	AK008529	0.342425	1.08469
A830039N20Rik	XR_106836	0.889073	-1.01088
2810407A14Rik	XR_105789	0.441275	1.06191
Nckipsd	AK134725	0.753768	-1.07608
Wdr86	NM_001081441	0.0986497	-1.53256
Rnf4	AK019171	0.774881	1.01586
Olfr1466	NM_146694	0.519125	-1.05785
Lig1	AK053906	0.278221	1.16218
Mcmbp	AK003514	0.126322	1.09347
Fbxo39	NM_001099688	0.000573872	-1.634
BC037034	BC040828	0.955296	1.01167
Prdx6	AK030413	0.85213	-1.0178
Slc1a5	AK148346	0.755675	1.03946
Itgav	AK036485	0.286272	1.13907
Lrr1	AK144741	0.980598	1.00203
Endod1	AK010084	0.867121	-1.01504
	---	0.0166449	-1.44273
Gm15415	ENSMUST00000136294	0.0046071	-1.64344
4933427G17Rik	NM_028955	0.248903	1.14908
Paqr4	AK152676	0.969889	-1.00613
4932438H23Rik	AK016554	0.490292	-1.08952
Arl4a	AK006286	0.142513	-1.21548
Cadm2	AK033973	0.717561	-1.09313
Nrcam	AK048567	0.0162186	-1.20141
Map3k15	NM_001163085	0.550368	1.08935
Orc5	AK084683	0.364313	-1.02375
Cryba2	AK021374	0.0291269	-1.16809
Fgfr1	BC053921	0.70639	-1.02879
Cystm1	AK002512	0.53708	1.04177
Lypd6b	BC126943	0.524404	1.09482
Rab3b	AK012165	0.618818	-1.08272
Ano10	AK043011	0.446009	1.07892
Sass6	AK145076	0.313502	1.14603
Acox1	AK034760	0.279659	1.07245
Fmod	AK032302	0.15442	1.21799
Sgsm1	AK010756	0.98286	1.00321
Gm9804	XM_914998	0.112947	1.08034
Gm7538	AK135898	0.796887	-1.03764
Bcl2l14	AK008682	0.00999237	-1.64473
Sept6	AK012858	0.963772	-1.00609
Plec	AK017743	0.844985	1.01883
1700012I11Rik	NR_045140	0.804821	1.00547
Gm15894	ENSMUST00000162828	0.375552	1.0562
Ddx41	AK151427	0.773051	-1.02266
Plin3	AK003971	0.43078	1.0562
Gm4943	ENSMUST00000089940	0.837676	1.01845
Focad	NM_001081184	0.0656351	-1.14877
Pard3b	AK008055	0.146195	1.09779
Rhcg	AK076757	0.74289	1.17125
	---	0.157884	-1.27597
	---	0.0107905	-1.25455
Defb22	AK078980	0.680404	-1.39608
Med19	AK005399	0.619828	1.02933
Gm14488	XR_140500	0.395597	1.09157
Cxcl12	AK045092	0.244328	1.23745
	---	0.228953	1.13265
Lef1	AK028246	0.916706	-1.02124
Mgat2	AK083370	0.42394	1.08573
4930581F22Rik	BC038320	0.738104	-1.05617
Dusp8	BC052705	0.965258	-1.00593
Gm11630	ENSMUST00000152825	0.932459	1.00961
Ap5b1	BC147482	0.745288	-1.03812
Wnt4	AK012727	0.650704	-1.09138
Adam23	AK029301	0.698263	1.05396
Tldc1	AK014579	0.771866	-1.0122
Gm12536	ENSMUST00000129102	0.018773	-1.1639
BC055111	BC055111	0.0060556	-1.64587
1700024P16Rik	BC137723	0.751663	-1.06816
Nelfa	AK012673	0.71807	1.03859
Fibp	AK008093	0.779253	-1.02471
Daxx	AK090356	0.379196	1.0547
Nsl1	AK029421	0.728607	1.04938
4930527E20Rik	AK019703	0.00295	-1.37852
Mbnl3	AK030856	0.293265	1.36695
Fkbp7	BC064786	0.185501	1.17562
Slc6a13	AK078399	0.454469	1.12704
Tacc2	AK050985	0.157512	1.11421
Lrguk	NM_028886	0.665806	-1.06946
Snap29	AK005042	0.694229	1.05742
Tmem40	BC019416	0.330936	-1.03525
Agxt2	AK149538	0.0270866	1.12116
Efcab8	BC144855	0.00799206	-1.64601
LOC100862539	XR_142431	0.391062	1.06529
Psmd3	AK031366	0.72986	1.02856
Rhbdl3	AK041678	0.036692	-1.21378
Slc4a8	AK034237	0.870086	1.02989
Lrrc66	ENSMUST00000152215	0.0836387	1.18003
Snx29	AK086865	0.202926	1.11587
Ccdc30	AK006668	0.0087666	-1.64695
Marcksl1	AK079390	0.641074	1.05542
Selenbp2	BC024106	0.514073	1.04718
Cobll1	AK037010	0.221754	1.17304
Tmprss4	AK078890	0.839424	-1.02236
Gm13446	AK138201	0.266518	1.07306
Trim27	AK031744	0.530273	1.03441
Cpeb3	AK029261	0.0676241	-1.18965
Grik5	AK134550	0.446533	-1.05576
1700010I02Rik	AK005828	0.0166162	1.23213
Fkbp14	BC024846	0.994997	1.0005
	---	0.713937	1.0277
Gm17180	ENSMUST00000172211	0.943172	1.02219
	---	0.0260673	-1.32987
	---	0.755314	-1.05835
Nup88	BC053390	0.452981	-1.03662
Cdc42ep4	AK075739	0.685076	1.04485
Gm17359	NM_001142953	0.00370819	-1.64718
Ptprk	AK019870	0.42905	1.09594
5730403I07Rik	AK017485	0.00210729	-1.34856
Zkscan2	AK034954	0.608439	1.01976
Gxylt2	AK144790	0.071927	1.13948
Vnn1	AK002773	0.0475366	1.19444
Gm4651	AK085340	0.236136	1.24167
5730412P04Rik	AK017555	0.853104	-1.06746
Rsph1	AK005739	0.0117981	-1.47474
4930405J17Rik	AK015099	0.0201587	-1.22667
Gclc	AK143228	0.818201	-1.02612
Uggt1	BC051172	0.746349	-1.05156
Tango2	AK089239	0.381223	-1.10619
Gm11399	ENSMUST00000131021	0.46555	1.15053
Gbas	AK170336	0.14977	1.07729
Hmgcs1	BC013443	0.623068	-1.056
E030018B13Rik	AK086985	0.329589	1.07097
6330562C20Rik	XR_142043	0.862076	1.01256
Tubb6	AK009958	0.254166	1.24355
Spint5	AY542490	0.591316	1.69476
Pnpla5	AK014771	0.247853	1.0872
	---	0.33989	-1.05882
Il18r1	BC020296	0.177157	-1.15119
Slmo1	AK044163	0.481734	1.1713
Dbh	AK132245	0.57509	1.07817
	---	0.912453	1.02819
Pdrg1	AK145939	0.973974	1.00248
Gm2061	AK138296	0.00163533	1.29287
Tnfrsf19	AK011232	0.953061	1.00652
Cdc25a	AK036499	0.659847	-1.03843
2700046G09Rik	NR_033198	0.14032	1.08558
Nbr1	AK077479	0.0130814	-1.14985
Col1a1	BC042642	0.0873912	1.32455
Slc2a5	AK029720	0.572122	-1.11673
Prss55	BC115562	0.00541279	-1.67517
Cylc1	AK015303	0.00237939	-1.67533
Pom121l2	NM_001162928	0.00497652	-1.67558
Zdhhc25	AK131706	0.00406918	-1.67889
Otud1	NM_027715	0.905223	-1.01047
Kdm4a	AK054095	0.605162	1.04294
Strip2	AK041004	0.26132	1.18249
Olfr160	BC130240	0.00811185	-1.68384
Gm3404	NM_001243109	0.00284601	-1.68705
Wfdc9	AK136630	0.927849	1.02036
Ssh3	AK038981	0.262484	1.06102
Mgme1	AK043140	0.829899	-1.02835
Myo1e	BC030452	0.592615	1.06634
	---	0.925893	1.0122
Zdhhc8	AY668947	0.456031	-1.08173
9130230L23Rik	BC127159	0.853803	1.03765
Gadd45a	AK144900	0.647631	1.0749
Egf	AK084927	0.81234	-1.05801
Chchd4	AK170788	0.803596	1.00919
Dok4	AK032352	0.442464	-1.06202
Gen1	AK045081	0.882697	1.01756
Auh	AK003219	0.839714	-1.0125
Kifap3	AK013954	0.535396	1.02662
Tcfl5	AK132721	0.0068554	-1.69196
Atp10a	AK040768	0.356072	-1.07608
Taf15	BC043716	0.832723	-1.0142
Xxylt1	BC031419	0.0132736	-1.20608
	---	0.00761595	1.33102
Flrt1	AK031503	0.0914401	1.35335
Gm10023	XR_140939	0.356718	1.16908
Shcbp1l	AK005886	0.00591132	-1.69667
1700029P11Rik	NM_025503	0.00194453	-1.69853
Kif12	AK018598	0.556323	-1.07515
Akr1c18	AK153898	0.920189	-1.02915
Upf2	BC049622	0.313854	1.12217
Gm14858	AK090266	0.552149	1.06746
Mcm7	AK076059	0.381474	1.09528
Dis3l2	AK050762	0.567628	1.0556
Dopey2	BC075639	0.883685	1.03377
Amy2a1	XM_003084551	0.0226696	-1.26509
Ddhd1	AK014975	0.126254	-1.14816
Phtf1	AK013292	0.495726	-1.11727
Dnah9	AK030981	0.891865	1.01316
Srp68	AK033010	0.657059	-1.03541
Pgls	AK003134	0.0659325	1.20209
Pgls	AK003134	0.0659325	1.20209
Ttyh1	AK015486	0.818996	1.1094
Pi4kb	AK028974	0.928583	1.0062
	---	0.374492	-1.15416
Nt5c2	AK008045	0.839732	-1.01667
Notum	BC025832	0.112594	1.2312
Gm8369	NM_001164202	0.0009969	-1.70819
Lin7a	AK077191	0.330123	-1.16561
Itga6	AK018033	0.057681	1.33333
Tacstd2	AK076410	0.905025	-1.03051
Dync1li1	AK082950	0.191206	1.07664
Gm10592	ENSMUST00000179370	0.119209	1.23325
Gm10592	ENSMUST00000179370	0.119209	1.23325
Gm10592	ENSMUST00000179370	0.119209	1.23325
Calm1	AK004673	0.596471	1.03139
	---	0.616674	1.16685
Ntrk1	AK081588	0.0100296	1.33841
Arhgap4	AK040687	0.136468	1.1663
Cth	AK002480	0.734801	1.06947
Krt82	AY028606	0.658709	1.02156
Tomm22	AK008133	0.501651	1.02824
Mx2	AK143831	0.632407	1.0968
Eif4a1	AK010644	0.464029	1.03335
Lgi1	AK031996	0.0205385	1.56483
Mb21d1	AK030292	0.276917	1.21582
Adamtsl2	AK156991	0.0425071	-1.19497
Galnt6	AK028506	0.998522	1.00054
Mamstr	AK052976	0.00424798	1.33885
Ap2s1	BC023066	0.642545	1.04487
Fbn2	AK082008	0.0545141	1.38817
D10Wsu52e	AK145891	0.948763	1.00296
Cd5	AK042105	0.728283	1.06338
Emp2	AK076194	0.194731	1.17001
AY702103	AK133160	0.00676433	-1.7095
Gykl1	AK076631	0.00617775	-1.71142
Bhlhb9	AK183392	0.874219	-1.02427
Zfp462	AK031378	0.449114	-1.08898
Lama5	AK158204	0.845461	1.02045
St3gal6	AK028442	0.938438	1.01218
Lipi	BC147403	0.932659	1.04988
Pm20d2	NM_001034867	0.265567	1.08592
Syngap1	XM_915205	0.051169	-1.13355
Fancc	AK035488	0.558855	-1.04264
Dag1	AK036174	0.556302	1.05969
Nmral1	AK078389	0.742619	1.03832
Tnxb	AK136535	0.504242	1.11983
4932415G12Rik	AK015136	0.599643	1.06497
Snn	AK012171	0.901887	1.01587
Trim29	AK013219	0.0612204	1.47876
Rmdn2	AK139382	0.664547	1.0373
Il27ra	AK040457	0.779101	1.0173
Bean1	BC030426	0.324968	1.0458
Tada1	AK030164	0.470919	-1.0867
9430076G02Rik	AK020489	0.484938	1.04374
Tnfrsf1b	AK004752	0.448322	1.1694
Irgm2	AK142291	0.911555	1.01771
Kank4	BC060737	0.734832	1.03059
Lmnb1	AK079511	0.299677	1.18633
Vipr2	AK038743	0.136587	1.19778
Esr1	AK036627	0.853431	-1.03108
Gm16212	ENSMUST00000136190	0.000826247	-1.26686
Prl2c1	NM_001045532	0.0130405	-1.18376
Spop	AK004669	0.453696	1.06859
Gpr37l1	AK019303	0.0877881	-1.13433
Atp8b5	AK029992	0.31845	-1.19403
Rnase12	BC146014	0.938169	1.00871
E130304I02Rik	NR_033567	0.0153989	-1.30601
Gm6871	XM_003086590	0.223776	1.27808
	---	0.0790305	-1.0963
Gstm4	AK003418	0.61769	-1.11449
Stc2	AK002527	0.329479	1.12123
2610042L04Rik	AK011748	0.00747895	-1.71599
Best1	AK006549	0.635299	-1.07307
[truncated: 39,286 more rows]
