# Supplementary material for: Role of Dicer1-Dependent Factors in the Paracrine Regulation of Epididymal Gene Expression
Source: PLoS One. 2016 Oct 3;11(10):e0163876. doi: 10.1371/journal.pone.0163876 (PMC5047620; doi:10.1371/journal.pone.0163876)
Supplement: S6 Table — (XLSX) [file pone.0163876.s013.xlsx]

## Sheet: Supplementary Table 6
Supplementary Table 6: ANOVA results obtained from whole transcript microarrays on Dicer1 cKO vs. control corpus and cauda epididymidis.
Column #	Column ID	gene_assignment	Gene Symbol	RefSeq	p-value(condition)	p-value(Cor cKO vs. Cor Ctrl)	Fold-Change(Cor cKO vs. Cor Ctrl)	p-value(Cau cKO vs. Cau ctrl)	Fold-Change(Cau cKO vs. Cau ctrl)	GO_biological_process	GO_molecular_function	pathway	transcript_cluster_id
28570	17441587	AK090161 // Gm16063 // predicted gene 16063 // 5 F|5 // 330183 /// NR_046178 // Gm16063	Gm16063	AK090161	9.80187e-09	0.359533	-1.11678	0.0677982	-1.27105	---	---	---	17441587
13581	17292174	AK037692 // Atxn1 // ataxin 1 // 13 A5|13 21.98 cM // 20238 /// AK048268 // Atxn1 // at	Atxn1	AK037692	1.22104e-08	0.00457123	1.12111	0.105009	1.05509	AK037692 // GO:0006351 // transcription, DNA-dependent // inferred from electronic anno	AK037692 // GO:0003677 // DNA binding // inferred from electronic annotation /// AK037	AK037692 // GenMAPP // mRNA_processing_binding_Reactome /// AK048268 // GenMAPP // mRNA	17292174
12941	17286990	BC064117 // Stmnd1 // stathmin domain containing 1 // 13 A5|13 // 380842 /// NM_0010054	Stmnd1	BC064117	3.68761e-08	0.027478	-1.30783	0.00528972	1.45987	BC064117 // GO:0031110 // regulation of microtubule polymerization or depolymerization	BC064117 // GO:0003674 // molecular_function // no biological data available /// NM_00	---	17286990
32981	17484382	AK083449 // Inpp5a // inositol polyphosphate-5-phosphatase A // 7 F4|7 // 212111 /// AK	Inpp5a	AK083449	3.74506e-08	0.00237608	1.13557	0.280178	1.03426	AK083449 // GO:0046855 // inositol phosphate dephosphorylation // not recorded /// AK0	AK083449 // GO:0004445 // inositol-polyphosphate 5-phosphatase activity // not recorded	---	17484382
26866	17423395	AK054327 // Slc26a7 // solute carrier family 26, member 7 // 4 A1|4 // 208890 /// AF345	Slc26a7	AK054327	5.99601e-08	0.223924	-1.13418	0.0621865	-1.22987	AK054327 // GO:0001696 // gastric acid secretion // inferred from direct assay /// AK0	AK054327 // GO:0005253 // anion channel activity // inferred from mutant phenotype ///	---	17423395
12342	17282563	AK008603 // Npc2 // Niemann Pick type C2 // 12 D1|12 // 67963 /// AK009127 // Npc2 // N	Npc2	AK008603	6.47037e-08	0.00304629	-1.23698	0.142184	-1.08618	AK008603 // GO:0006629 // lipid metabolic process // inferred from electronic annotatio	AK008603 // GO:0015485 // cholesterol binding // inferred from mutant phenotype /// AK	---	17282563
11312	17272817	AK032676 // Rbfox3 // RNA binding protein, fox-1 homolog (C. elegans) 3 // 11 E2|11 83.	Rbfox3	AK032676	1.21081e-07	0.769046	1.0243	0.219752	1.11095	AK032676 // GO:0000381 // regulation of alternative mRNA splicing, via spliceosome // i	AK032676 // GO:0000166 // nucleotide binding // inferred from electronic annotation //	---	17272817
19241	17347435	AK012309 // Cdc42ep3 // CDC42 effector protein (Rho GTPase binding) 3 // 17 E3|17 // 26	Cdc42ep3	AK012309	1.3311e-07	0.00745777	1.17124	0.256911	-1.05579	AK012309 // GO:0008360 // regulation of cell shape // inferred from electronic annotati	AK012309 // GO:0005515 // protein binding // inferred from physical interaction /// AK	---	17347435
33560	17489699	AK005217 // Chst8 // carbohydrate (N-acetylgalactosamine 4-0) sulfotransferase 8 // 7|7	Chst8	AK005217	1.48038e-07	0.00387685	-1.659	0.1828	1.20198	AK005217 // GO:0005975 // carbohydrate metabolic process // inferred from electronic an	AK005217 // GO:0001537 // N-acetylgalactosamine 4-O-sulfotransferase activity // inferr	---	17489699
10538	17264282	NM_001034874 // Shisa6 // shisa homolog 6 (Xenopus laevis) // 11 B3|11 // 380702 /// EN	Shisa6	NM_001034874	1.52388e-07	0.309142	1.12801	0.0928132	1.2357	NM_001034874 // GO:0008150 // biological_process // no biological data available /// E	NM_001034874 // GO:0003674 // molecular_function // no biological data available /// E	---	17264282
22725	17381330	BC024755 // Optn // optineurin // 2 A1|2 3.15 cM // 71648 /// AK015354 // Optn // optin	Optn	BC024755	1.78462e-07	0.921932	-1.00793	0.0136272	1.27898	BC024755 // GO:0000042 // protein targeting to Golgi // not recorded /// BC024755 // G	BC024755 // GO:0001155 // TFIIIA-class transcription factor binding // not recorded //	---	17381330
14771	17302656	AK032866 // Gpc6 // glypican 6 // 14 E4|14 // 23888 /// AK132531 // Gpc6 // glypican 6	Gpc6	AK032866	1.8911e-07	0.0837165	1.20726	0.847156	-1.01917	AK032866 // GO:0016477 // cell migration // not recorded /// AK032866 // GO:0016477 //	AK032866 // GO:0043395 // heparan sulfate proteoglycan binding // inferred from electro	---	17302656
7298	17232119	AK143263 // Slc2a12 // solute carrier family 2 (facilitated glucose transporter), membe	Slc2a12	AK143263	1.92709e-07	0.780206	-1.02058	0.321931	1.07737	AK143263 // GO:0006810 // transport // inferred from electronic annotation /// AK14326	AK143263 // GO:0005215 // transporter activity // inferred from electronic annotation	---	17232119
30058	17457310	AK034193 // 9330162L04Rik // RIKEN cDNA 9330162L04 gene // 6|6 // 320494 /// NM_203491	9330162L04Rik	AK034193	1.96783e-07	0.0402197	-1.5304	0.786527	1.04994	NM_203491 // GO:0006940 // regulation of smooth muscle contraction // not recorded ///	NM_203491 // GO:0004871 // signal transducer activity // inferred from electronic annot	NM_203491 // GenMAPP // GPCRDB_Class_A_Rhodopsin-like /// ENSMUST00000172278 // GenMAPP	17457310
21776	17372054	AK134330 // Hoxd10 // homeobox D10 // 2 C3|2 44.13 cM // 15430 /// BC013463 // Hoxd10 /	Hoxd10	AK134330	2.01434e-07	0.0805512	-1.28366	0.208027	1.18652	AK134330 // GO:0001501 // skeletal system development // inferred from genetic interact	AK134330 // GO:0003677 // DNA binding // inferred from direct assay /// AK134330 // GO	---	17372054
6634	17224771	AK045954 // Serpine2 // serine (or cysteine) peptidase inhibitor, clade E, member 2 //	Serpine2	AK045954	2.6903e-07	0.00324321	1.85495	0.86717	1.0261	AK045954 // GO:0007275 // multicellular organismal development // inferred from electro	AK045954 // GO:0004867 // serine-type endopeptidase inhibitor activity // inferred from	---	17224771
25431	17408563	AK135230 // Vangl1 // vang-like 1 (van gogh, Drosophila) // 3 F2.2|3 // 229658 /// AK16	Vangl1	AK135230	2.7505e-07	0.0967045	1.12662	0.361594	1.06323	AK135230 // GO:0007275 // multicellular organismal development // inferred from electro	AK135230 // GO:0005515 // protein binding // inferred from physical interaction /// AK	---	17408563
39350	17545159	AK053987 // Amot // angiomotin // X F2|X // 27494 /// AF461135 // Amot // angiomotin //	Amot	AK053987	3.27066e-07	0.104554	-1.20205	0.615334	-1.05396	AK053987 // GO:0001570 // vasculogenesis // inferred from mutant phenotype /// AK05398	AK053987 // GO:0004872 // receptor activity // not recorded /// AK053987 // GO:0005515	---	17545159
25354	17407775	AK003395 // Anxa9 // annexin A9 // 3|3 F2 // 71790 /// AK010128 // Anxa9 // annexin A9	Anxa9	AK003395	3.45919e-07	0.711923	1.06427	0.344998	-1.17744	AK003395 // GO:0016337 // cell-cell adhesion // not recorded /// AK003395 // GO:001633	AK003395 // GO:0001786 // phosphatidylserine binding // not recorded /// AK003395 // G	---	17407775
5955	17218044	AK083233 // Fam5c // family with sequence similarity 5, member C // 1 F-G1|1 63.24 cM /	Fam5c	AK083233	3.76695e-07	0.0142172	1.27496	0.113437	-1.14837	AK083233 // GO:0045786 // negative regulation of cell cycle // not recorded /// AK0832	AK083233 // GO:0003674 // molecular_function // no biological data available /// AK140	---	17218044
6903	17227828	AK004701 // Pla2g4a // phospholipase A2, group IVA (cytosolic, calcium-dependent) // 1	Pla2g4a	AK004701	4.00128e-07	0.00544943	1.26891	0.00562865	1.2671	AK004701 // GO:0001542 // ovulation from ovarian follicle // not recorded /// AK004701	AK004701 // GO:0004620 // phospholipase activity // inferred from electronic annotation	AK004701 // GenMAPP // Prostaglandin_synthesis_regulation /// AK144750 // GenMAPP // Pr	17227828
7897	17237767	AK043121 // Ppm1h // protein phosphatase 1H (PP2C domain containing) // 10 D2|10 // 319	Ppm1h	AK043121	4.41164e-07	0.934759	-1.00436	0.163452	1.08233	AK043121 // GO:0008150 // biological_process // no biological data available /// AK043	AK043121 // GO:0003824 // catalytic activity // inferred from electronic annotation //	---	17237767
29970	17456308	AK032268 // Kcnd2 // potassium voltage-gated channel, Shal-related family, member 2 //	Kcnd2	AK032268	4.42346e-07	0.742769	-1.05024	0.140374	1.26628	AK032268 // GO:0001508 // regulation of action potential // inferred from mutant phenot	AK032268 // GO:0005216 // ion channel activity // not recorded /// AK032268 // GO:0005	---	17456308
13679	17293165	BC037061 // Slc28a3 // solute carrier family 28 (sodium-coupled nucleoside transporter)	Slc28a3	BC037061	4.57859e-07	0.150896	1.13963	0.484047	1.06224	BC037061 // GO:0001895 // retina homeostasis // not recorded /// BC037061 // GO:000681	BC037061 // GO:0001882 // nucleoside binding // inferred from electronic annotation //	---	17293165
26480	17419369	NM_001201367 // Tmem200b // transmembrane protein 200B // 4 D2.3|4 // 623230 /// ENSMUS	Tmem200b	NM_001201367	4.87045e-07	0.802185	-1.02688	0.875493	-1.0167	NM_001201367 // GO:0008150 // biological_process // no biological data available /// E	NM_001201367 // GO:0003674 // molecular_function // no biological data available /// E	---	17419369
13543	17291874	AK003046 // Nrn1 // neuritin 1 // 13 A3.3|13 // 68404 /// AK161859 // Nrn1 // neuritin	Nrn1	AK003046	5.16777e-07	0.139115	-1.20984	0.196429	1.17755	AK003046 // GO:0007399 // nervous system development // inferred from electronic annota	---	---	17291874
22160	17375701	AK144069 // Slc27a2 // solute carrier family 27 (fatty acid transporter), member 2 // 2	Slc27a2	AK144069	5.8061e-07	0.534323	-1.10876	0.804214	1.04159	AK144069 // GO:0000038 // very long-chain fatty acid metabolic process // inferred from	AK144069 // GO:0000166 // nucleotide binding // inferred from electronic annotation //	---	17375701
22851	17382864	AK042036 // Qsox2 // quiescin Q6 sulfhydryl oxidase 2 // 2 A3|2 // 227638 /// AK140324	Qsox2	AK042036	6.53952e-07	0.61242	-1.07046	0.249741	1.17388	AK042036 // GO:0045454 // cell redox homeostasis // inferred from electronic annotation	AK042036 // GO:0016491 // oxidoreductase activity // inferred from electronic annotatio	---	17382864
24726	17402001	AK019370 // Extl2 // exostoses (multiple)-like 2 // 3 G1|3 // 58193 /// AK028677 // Ext	Extl2	AK019370	7.23252e-07	0.00325991	-1.21204	0.37095	1.04503	AK019370 // GO:0006044 // N-acetylglucosamine metabolic process // not recorded /// AK	AK019370 // GO:0001888 // glucuronyl-galactosyl-proteoglycan 4-alpha-N-acetylglucosamin	---	17402001
9400	17252523	AK007650 // P2rx1 // purinergic receptor P2X, ligand-gated ion channel, 1 // 11 B4|11 4	P2rx1	AK007650	7.26873e-07	0.0546053	-1.6635	0.169927	1.40665	AK007650 // GO:0002554 // serotonin secretion by platelet // inferred from mutant pheno	AK007650 // GO:0001614 // purinergic nucleotide receptor activity // inferred from muta	---	17252523
37315	17526297	BC104260 // Upk2 // uroplakin 2 // 9 A5.2|9 24.84 cM // 22269 /// BC104261 // Upk2 // u	Upk2	BC104260	8.20862e-07	0.0232958	1.3306	0.0973518	1.21126	BC104260 // GO:0016044 // cellular membrane organization // inferred from electronic an	---	---	17526297
7456	17233613	AK140483 // Spock2 // sparc/osteonectin, cwcv and kazal-like domains proteoglycan 2 //	Spock2	AK140483	8.49675e-07	0.200943	-1.10592	0.280835	1.08714	AK140483 // GO:0007165 // signal transduction // inferred from electronic annotation /	AK140483 // GO:0005509 // calcium ion binding // not recorded /// AK140483 // GO:00055	---	17233613
32323	17477322	BC024688 // Klk1b26 // kallikrein 1-related petidase b26 // 7 B4|7 28.5 cM // 16618 ///	Klk1b26	BC024688	8.92676e-07	0.457603	1.17575	0.352832	1.22707	BC024688 // GO:0002035 // brain renin-angiotensin system // inferred from direct assay	BC024688 // GO:0003824 // catalytic activity // inferred from electronic annotation //	---	17477322
34822	17500922	AK016447 // Pdlim3 // PDZ and LIM domain 3 // 8 B1.1|8 // 53318 /// AK078421 // Pdlim3	Pdlim3	AK016447	9.5135e-07	0.357318	-1.1089	0.103345	1.21474	AK016447 // GO:0007015 // actin filament organization // inferred from direct assay //	AK016447 // GO:0008092 // cytoskeletal protein binding // inferred from physical intera	---	17500922
5948	17217969	NM_001081027 // Kcnt2 // potassium channel, subfamily T, member 2 // 1 F|1 // 240776 //	Kcnt2	NM_001081027	9.75808e-07	0.958459	1.00347	0.0101192	1.24058	NM_001081027 // GO:0006813 // potassium ion transport // not recorded /// NM_001081027	NM_001081027 // GO:0005249 // voltage-gated potassium channel activity // not recorded	---	17217969
7043	17229639	AK075738 // Pcp4l1 // Purkinje cell protein 4-like 1 // 1 H3|1 // 66425 /// AY304481 //	Pcp4l1	AK075738	9.77181e-07	0.171422	1.17696	0.0826057	1.24	AK075738 // GO:0008150 // biological_process // no biological data available /// AY304	AK075738 // GO:0003674 // molecular_function // no biological data available /// AY304	---	17229639
19528	17350236	AK036889 // Spink14 // serine peptidase inhibitor, Kazal type 14 // 18 B3|18 // 433178	Spink14	AK036889	9.89345e-07	0.0144594	-4.39263	0.889517	-1.07064	AK036889 // GO:0008150 // biological_process // no biological data available /// NM_00	AK036889 // GO:0003674 // molecular_function // no biological data available /// NM_00	---	17350236
14319	17299678	AK053592 // Arhgef40 // Rho guanine nucleotide exchange factor (GEF) 40 // 14 C2|14 //	Arhgef40	AK053592	1.00781e-06	0.0107928	1.31288	0.0452251	1.21566	AK053592 // GO:0035023 // regulation of Rho protein signal transduction // inferred fro	AK053592 // GO:0005085 // guanyl-nucleotide exchange factor activity // inferred from e	---	17299678
6647	17224977	AK030642 // Dner // delta/notch-like EGF-related receptor // 1 C5|1 // 227325 /// AK044	Dner	AK030642	1.02749e-06	0.205327	1.1231	0.285863	1.10109	AK030642 // GO:0007219 // Notch signaling pathway // inferred from electronic annotatio	AK030642 // GO:0005112 // Notch binding // inferred from physical interaction /// AK03	---	17224977
6000	17218598	AK006391 // 4930523C07Rik // RIKEN cDNA 4930523C07 gene // 1 H2.1|1 // 67647 /// AK0158	4930523C07Rik	AK006391	1.13713e-06	0.122398	1.15858	0.0473519	1.22078	AK006391 // GO:0008150 // biological_process // no biological data available /// AK015	AK006391 // GO:0003674 // molecular_function // no biological data available /// AK015	---	17218598
31118	17466878	AK002670 // Hoxa10 // homeobox A10 // 6 B3|6 25.4 cM // 15395 /// BC050839 // Hoxa10 //	Hoxa10	AK002670	1.15362e-06	0.190561	-1.21071	0.958858	1.00714	AK002670 // GO:0001501 // skeletal system development // inferred from genetic interact	AK002670 // GO:0003677 // DNA binding // traceable author statement /// AK002670 // GO	---	17466878
31119	17466887	BC052232 // Hoxa11 // homeobox A11 // 6 B3|6 25.4 cM // 15396 /// AK133481 // Hoxa11 //	Hoxa11	BC052232	1.1602e-06	0.986153	-1.00267	0.907447	1.01804	BC052232 // GO:0001501 // skeletal system development // inferred from genetic interact	BC052232 // GO:0003677 // DNA binding // traceable author statement /// BC052232 // GO	---	17466887
17981	17334846	AK044384 // Tmem8 // transmembrane protein 8 (five membrane-spanning domains) // 17|17	Tmem8	AK044384	1.21976e-06	0.8131	1.02117	0.00317601	-1.4281	AK044384 // GO:0007155 // cell adhesion // inferred from electronic annotation /// AK0	AK044384 // GO:0003674 // molecular_function // no biological data available /// AK079	---	17334846
21814	17372392	AK013930 // Dnajc10 // DnaJ (Hsp40) homolog, subfamily C, member 10 // 2|2 D // 66861 /	Dnajc10	AK013930	1.31782e-06	0.0232434	-1.12345	0.656394	1.0194	AK013930 // GO:0001933 // negative regulation of protein phosphorylation // not recorde	AK013930 // GO:0001671 // ATPase activator activity // inferred from mutant phenotype	---	17372392
32524	17479758	AK012114 // Sh3gl3 // SH3-domain GRB2-like 3 // 7 D2-3|7 47.15 cM // 20408 /// AK157464	Sh3gl3	AK012114	1.3593e-06	0.0306357	-1.39051	0.00477299	-1.6263	AK012114 // GO:0006897 // endocytosis // inferred from electronic annotation /// AK157	AK012114 // GO:0005515 // protein binding // inferred from physical interaction /// AK	---	17479758
17781	17333023	BC030886 // Tagap // T cell activation Rho GTPase activating protein // 17 A1|17 // 725	Tagap	BC030886	1.37202e-06	0.370784	-1.13121	0.993617	-1.00107	BC030886 // GO:0007165 // signal transduction // inferred from electronic annotation /	BC030886 // GO:0005085 // guanyl-nucleotide exchange factor activity // inferred from e	---	17333023
19698	17351952	AK013542 // St8sia5 // ST8 alpha-N-acetyl-neuraminide alpha-2,8-sialyltransferase 5 //	St8sia5	AK013542	1.39929e-06	0.758125	-1.0775	0.122856	1.49776	AK013542 // GO:0006486 // protein glycosylation // inferred from electronic annotation	AK013542 // GO:0003828 // alpha-N-acetylneuraminate alpha-2,8-sialyltransferase activit	---	17351952
19859	17353599	AK085499 // Slc23a1 // solute carrier family 23 (nucleobase transporters), member 1 //	Slc23a1	AK085499	1.40737e-06	0.0687558	-1.59789	0.137989	1.44409	AK085499 // GO:0006810 // transport // inferred from electronic annotation /// AK08549	AK085499 // GO:0005215 // transporter activity // not recorded /// AK085499 // GO:0008	---	17353599
23939	17394102	AK140377 // Kcns1 // K+ voltage-gated channel, subfamily S, 1 // 2 H3|2 // 16538 /// AK	Kcns1	AK140377	1.43676e-06	0.0588472	-1.38288	0.844657	-1.03025	AK140377 // GO:0006810 // transport // inferred from electronic annotation /// AK14037	AK140377 // GO:0005216 // ion channel activity // inferred from electronic annotation	---	17394102
14902	17303916	AK031213 // Camk2g // calcium/calmodulin-dependent protein kinase II gamma // 14 A3|14	Camk2g	AK031213	1.48394e-06	0.259748	-1.06183	0.389632	1.04601	AK031213 // GO:0000082 // G1/S transition of mitotic cell cycle // inferred from mutant	AK031213 // GO:0000166 // nucleotide binding // inferred from electronic annotation //	AK031213 // GenMAPP // Calcium_regulation_in_cardiac_cells /// AK031213 // GenMAPP // S	17303916
16292	17318083	ENSMUST00000166694 // Ly6i // lymphocyte antigen 6 complex, locus I // 15 D3|15 // 5724	Ly6i	ENSMUST00000166694	1.52564e-06	1.40054e-05	1.8552	0.968884	1.00266	---	---	---	17318083
11218	17271486	AK034961 // Abca5 // ATP-binding cassette, sub-family A (ABC1), member 5 // 11 E1|11 //	Abca5	AK034961	1.53966e-06	0.111968	-1.22436	0.947703	1.0077	AK034961 // GO:0006810 // transport // inferred from electronic annotation /// AK03496	AK034961 // GO:0000166 // nucleotide binding // inferred from electronic annotation //	---	17271486
17217	17327539	BC061164 // Pcp4 // Purkinje cell protein 4 // 16 C4|16 56.97 cM // 18546 /// NM_008791	Pcp4	BC061164	1.55688e-06	0.260755	-1.26824	0.317853	1.23266	ENSMUST00000113795 // GO:0016337 // cell-cell adhesion // inferred from direct assay	BC061164 // GO:0005516 // calmodulin binding // inferred from direct assay /// BC06116	---	17327539
22361	17377778	AK008264 // Id1 // inhibitor of DNA binding 1 // 2 H1|2 75.41 cM // 15901 /// BC025073	Id1	AK008264	1.5882e-06	0.558847	1.08187	0.363461	1.13238	AK008264 // GO:0000122 // negative regulation of transcription from RNA polymerase II p	AK008264 // GO:0003700 // sequence-specific DNA binding transcription factor activity /	---	17377778
25556	17410031	AK079194 // Synpo2 // synaptopodin 2 // 3|3 G3 // 118449 /// AJ306625 // Synpo2 // syna	Synpo2	AK079194	1.75051e-06	0.144397	1.27133	0.257583	1.19829	---	AK079194 // GO:0003779 // actin binding // not recorded /// AK079194 // GO:0005515 //	---	17410031
11087	17269980	AK017295 // Sost // sclerostin // 11 D|11 // 74499 /// AK041382 // Sost // sclerostin /	Sost	AK017295	1.76034e-06	0.276699	-1.21221	0.0852148	1.3822	AK017295 // GO:0001503 // ossification // inferred from direct assay /// AK017295 // G	AK017295 // GO:0005515 // protein binding // inferred from physical interaction /// AK	---	17269980
16963	17325234	AK078659 // Sema5b // sema domain, seven thrombospondin repeats (type 1 and type 1-like	Sema5b	AK078659	1.83961e-06	0.517901	-1.06091	0.997535	-1.00028	AK078659 // GO:0007275 // multicellular organismal development // inferred from electro	AK078659 // GO:0004872 // receptor activity // inferred from electronic annotation ///	---	17325234
35664	17509642	AK020050 // Klhl2 // kelch-like 2, Mayven // 8 B3.1|8 // 77113 /// AK032116 // Klhl2 //	Klhl2	AK020050	1.93252e-06	0.00885359	-1.17481	0.0684607	1.10365	AK020050 // GO:0016567 // protein ubiquitination // inferred from direct assay /// AK0	AK020050 // GO:0003779 // actin binding // not recorded /// AK020050 // GO:0042803 //	---	17509642
20942	17363779	AK004864 // Ak3 // adenylate kinase 3 // 19 C1|19 // 56248 /// AK005194 // Ak3 // adeny	Ak3	AK004864	1.9516e-06	0.310946	-1.05493	0.353371	1.04992	AK004864 // GO:0006139 // nucleobase-containing compound metabolic process // inferred	AK004864 // GO:0000166 // nucleotide binding // inferred from electronic annotation //	---	17363779
36957	17522602	AK048832 // Trank1 // tetratricopeptide repeat and ankyrin repeat containing 1 // 9 F3|	Trank1	AK048832	2.00844e-06	0.612342	-1.09769	0.104498	1.38222	AK048832 // GO:0008150 // biological_process // no biological data available /// AK129	AK048832 // GO:0005524 // ATP binding // inferred from electronic annotation /// AK048	---	17522602
29628	17452311	AK006762 // Cux2 // cut-like homeobox 2 // 5 F|5 62.02 cM // 13048 /// BC065113 // Cux2	Cux2	AK006762	2.26497e-06	0.00170999	1.21834	0.00218572	1.20868	AK006762 // GO:0006351 // transcription, DNA-dependent // inferred from electronic anno	AK006762 // GO:0003677 // DNA binding // inferred from direct assay /// AK006762 // GO	---	17452311
37088	17524117	AK132457 // Hephl1 // hephaestin-like 1 // 9 A2|9 // 244698 /// NM_001164797 // Hephl1	Hephl1	AK132457	2.28338e-06	0.0164078	-1.52882	0.797696	-1.03788	AK132457 // GO:0006810 // transport // inferred from electronic annotation /// AK13245	AK132457 // GO:0004322 // ferroxidase activity // not recorded /// AK132457 // GO:0005	---	17524117
12522	17284114	AK002467 // Ckb // creatine kinase, brain // 12 F1|12 61.09 cM // 12709 /// AK014299 //	Ckb	AK002467	2.47902e-06	0.0148182	1.25061	0.107397	1.14006	AK002467 // GO:0016310 // phosphorylation // inferred from electronic annotation /// A	AK002467 // GO:0000166 // nucleotide binding // inferred from electronic annotation //	---	17284114
34557	17498467	BC006062 // Ano1 // anoctamin 1, calcium activated chloride channel // 7 F5|7 // 101772	Ano1	BC006062	2.66273e-06	0.031892	1.31589	0.341269	1.11299	BC006062 // GO:0006810 // transport // inferred from electronic annotation /// BC00606	BC006062 // GO:0005229 // intracellular calcium activated chloride channel activity //	---	17498467
29863	17455386	AK004609 // Slc46a3 // solute carrier family 46, member 3 // 5 G3|5 // 71706 /// AK1568	Slc46a3	AK004609	2.87289e-06	0.508776	1.04013	0.0722245	1.12498	AK004609 // GO:0055085 // transmembrane transport // inferred from electronic annotatio	AK004609 // GO:0003674 // molecular_function // no biological data available /// AK156	---	17455386
29583	17451816	BC003971 // Hspb8 // heat shock protein 8 // 5 F|5 56.41 cM // 80888 /// AK005052 // Hs	Hspb8	BC003971	3.10489e-06	0.0111092	1.31599	0.756119	-1.02723	BC003971 // GO:0006950 // response to stress // inferred from electronic annotation //	BC003971 // GO:0005515 // protein binding // inferred from physical interaction /// BC	---	17451816
22262	17376891	AK054240 // Sptlc3 // serine palmitoyltransferase, long chain base subunit 3 // 2 F3|2	Sptlc3	AK054240	3.29755e-06	0.611226	1.13537	0.999994	-1	AK054240 // GO:0006629 // lipid metabolic process // inferred from electronic annotatio	AK054240 // GO:0003824 // catalytic activity // inferred from electronic annotation //	---	17376891
31428	17468961	AK036378 // Nup210 // nucleoporin 210 // 6 D1|6 40.3 cM // 54563 /// AK053417 // Nup210	Nup210	AK036378	3.32295e-06	0.491028	-1.0843	0.952028	1.00699	AK036378 // GO:0006810 // transport // inferred from electronic annotation /// AK03637	AK036378 // GO:0046983 // protein dimerization activity // not recorded /// AK036378 /	---	17468961
10318	17262055	AK035561 // Nipal4 // NIPA-like domain containing 4 // 11 B1.1|11 // 214112 /// BC13981	Nipal4	AK035561	3.36019e-06	0.0189912	1.44486	0.218183	-1.18274	AK035561 // GO:0006810 // transport // inferred from electronic annotation /// AK03556	AK035561 // GO:0015095 // magnesium ion transmembrane transporter activity // inferred	---	17262055
20903	17363374	AK002899 // Ostf1 // osteoclast stimulating factor 1 // 19 B|19 13.17 cM // 20409 /// A	Ostf1	AK002899	3.3639e-06	0.620294	1.02931	0.317957	-1.06153	AK002899 // GO:0008150 // biological_process // no biological data available /// AK005	AK002899 // GO:0017124 // SH3 domain binding // inferred from direct assay /// AK00552	---	17363374
23745	17392279	AK033018 // Kif16b // kinesin family member 16B // 2|2 G3 // 16558 /// AK142909 // Kif1	Kif16b	AK033018	3.39868e-06	0.6273	-1.03422	0.718323	-1.02522	AK033018 // GO:0001704 // formation of primary germ layer // inferred from mutant pheno	AK033018 // GO:0000166 // nucleotide binding // inferred from electronic annotation //	---	17392279
35497	17507940	BC109177 // Defb9 // defensin beta 9 // 8 A2|8 // 246079 /// NM_139219 // Defb9 // defe	Defb9	BC109177	3.56738e-06	0.00732364	-2.2065	0.658002	-1.10736	BC109177 // GO:0006952 // defense response // inferred from electronic annotation ///	BC109177 // GO:0003674 // molecular_function // no biological data available /// NM_13	---	17507940
27853	17433610	BC026661 // Arhgef16 // Rho guanine nucleotide exchange factor (GEF) 16 // 4 E2|4 // 23	Arhgef16	BC026661	3.71192e-06	0.0391439	-1.32305	0.841935	-1.02369	BC026661 // GO:0032863 // activation of Rac GTPase activity // not recorded /// BC0266	BC026661 // GO:0005085 // guanyl-nucleotide exchange factor activity // inferred from e	---	17433610
21484	17368685	AK141959 // Ralgds // ral guanine nucleotide dissociation stimulator // 2 A3|2 // 19730	Ralgds	AK141959	3.78109e-06	0.166284	-1.1947	0.786907	1.0332	AK141959 // GO:0007165 // signal transduction // inferred from electronic annotation /	AK141959 // GO:0005083 // small GTPase regulator activity // not recorded /// AK141959	---	17368685
8500	17243392	AK139289 // Gna11 // guanine nucleotide binding protein, alpha 11 // 10 C1|10 39.72 cM	Gna11	AK139289	3.83451e-06	0.442533	-1.05714	0.873003	-1.01142	AK139289 // GO:0001501 // skeletal system development // inferred from mutant phenotype	AK139289 // GO:0000166 // nucleotide binding // inferred from electronic annotation //	AK139289 // GenMAPP // G_Protein_Signaling /// AK139289 // GenMAPP // Calcium_regulatio	17243392
16039	17315507	AK012173 // Hoxc9 // homeobox C9 // 15 F3|15 58.04 cM // 15427 /// AK078758 // Hoxc9 //	Hoxc9	AK012173	3.88947e-06	0.12005	1.1341	0.438392	1.06075	AK012173 // GO:0006351 // transcription, DNA-dependent // inferred from electronic anno	AK012173 // GO:0003677 // DNA binding // inferred from electronic annotation /// AK012	---	17315507
6889	17227764	AK029310 // Rgs2 // regulator of G-protein signaling 2 // 1 F|1 62.56 cM // 19735 /// A	Rgs2	AK029310	3.94643e-06	0.000607801	1.33629	0.00390148	1.23762	AK029310 // GO:0006417 // regulation of translation // inferred from electronic annotat	AK029310 // GO:0005096 // GTPase activator activity // not recorded /// AK029310 // GO	AK029310 // GenMAPP // Calcium_regulation_in_cardiac_cells /// AK029310 // GenMAPP // S	17227764
19914	17354175	NM_183123 // Spinkl // serine protease inhibitor, Kazal type-like // 18 B3|18 // 77424	Spinkl	NM_183123	3.96825e-06	0.114729	-1.21429	0.377559	1.10792	---	ENSMUST00000066328 // GO:0005515 // protein binding // inferred from electronic annotat	---	17354175
8634	17244864	AK122404 // Nav3 // neuron navigator 3 // 10 D1|10 // 260315 /// NM_001081035 // Nav3 /	Nav3	AK122404	3.99911e-06	0.903358	-1.01415	0.354773	1.11637	AK122404 // GO:0008150 // biological_process // no biological data available /// NM_00	AK122404 // GO:0000166 // nucleotide binding // inferred from electronic annotation //	---	17244864
12527	17284166	AK017159 // 5033406O09Rik // RIKEN cDNA 5033406O09 gene // 12 F1|12 // 77675 /// AK0202	5033406O09Rik	AK017159	4.03061e-06	0.29843	-1.08507	0.024666	1.22464	---	---	---	17284166
37820	17532045	AK028749 // Plcd1 // phospholipase C, delta 1 // 9 F3|9 // 18799 /// AK082890 // Plcd1	Plcd1	AK028749	4.1021e-06	0.00710321	1.41282	0.883057	1.01473	AK028749 // GO:0001525 // angiogenesis // inferred from genetic interaction /// AK0287	AK028749 // GO:0004435 // phosphatidylinositol phospholipase C activity // not recorded	AK028749 // GenMAPP // Smooth_muscle_contraction /// AK082890 // GenMAPP // Smooth_musc	17532045
5915	17217596	AK079173 // Lmod1 // leiomodin 1 (smooth muscle) // 1 F|1 // 93689 /// AK133276 // Lmod	Lmod1	AK079173	4.15166e-06	0.622677	1.0542	0.138034	1.18527	---	AK079173 // GO:0003779 // actin binding // inferred from electronic annotation /// AK0	---	17217596
17519	17330654	BC016579 // BC016579 // cDNA sequence, BC016579 // 16 B5|16 // 212998 /// NM_145389 //	BC016579	BC016579	4.26703e-06	0.02862	1.46074	0.0456878	-1.39965	BC016579 // GO:0008150 // biological_process // no biological data available /// NM_14	BC016579 // GO:0003674 // molecular_function // no biological data available /// NM_14	---	17330654
31752	17472517	AK002257 // Ldhb // lactate dehydrogenase B // 6 G2|6 74.17 cM // 16832 /// AK019391 //	Ldhb	AK002257	4.3332e-06	0.0292723	-1.32322	0.928416	1.00985	AK002257 // GO:0005975 // carbohydrate metabolic process // inferred from electronic an	AK002257 // GO:0003824 // catalytic activity // inferred from electronic annotation //	AK002257 // GenMAPP // Glycolysis_and_Gluconeogenesis /// AK019391 // GenMAPP // Glycol	17472517
36952	17522550	AK086953 // Gm10030 // predicted gene 10030 // 9 F3|9 // 791282 /// ENSMUST00000080872	Gm10030	AK086953	4.49709e-06	0.064863	-1.27012	0.195433	-1.17107	AK086953 // GO:0008150 // biological_process // no biological data available /// ENSMU	AK086953 // GO:0003674 // molecular_function // no biological data available /// ENSMU	---	17522550
22746	17381546	AK020309 // 9230102O04Rik // RIKEN cDNA 9230102O04 gene // 2|2 // 77682 /// NR_040511 /	9230102O04Rik	AK020309	4.58415e-06	0.692944	-1.05211	0.243039	-1.16925	ENSMUST00000147533 // GO:0000122 // negative regulation of transcription from RNA polym	ENSMUST00000147533 // GO:0000976 // transcription regulatory region sequence-specific D	---	17381546
34237	17495106	AK020536 // Mrvi1 // MRV integration site 1 // 7 F1|7 57.9 cM // 17540 /// AK141821 //	Mrvi1	AK020536	4.62154e-06	0.0921935	1.21669	0.329641	1.11232	---	---	---	17495106
34602	17498897	AK050384 // Tnfsf13b // tumor necrosis factor (ligand) superfamily, member 13b // 8 A1.	Tnfsf13b	AK050384	4.79809e-06	0.0245126	1.27798	0.0667654	1.20703	AK050384 // GO:0001782 // B cell homeostasis // inferred from mutant phenotype /// AK0	AK050384 // GO:0005125 // cytokine activity // inferred from electronic annotation ///	---	17498897
7930	17238141	AF186116 // Tac2 // tachykinin 2 // 10 D3|10 // 21334 /// BC051476 // Tac2 // tachykini	Tac2	AF186116	4.8344e-06	4.23391e-06	1.88369	0.574317	1.03438	AF186116 // GO:0007217 // tachykinin receptor signaling pathway // inferred from electr	---	---	17238141
30494	17460634	AK004551 // Gata2 // GATA binding protein 2 // 6 D1|6 39.2 cM // 14461 /// AK004675 //	Gata2	AK004551	4.9072e-06	0.485685	-1.09073	0.261851	1.15424	AK004551 // GO:0000122 // negative regulation of transcription from RNA polymerase II p	AK004551 // GO:0000980 // RNA polymerase II distal enhancer sequence-specific DNA bindi	---	17460634
20923	17363626	AK035507 // Pgm5 // phosphoglucomutase 5 // 19 B|19 // 226041 /// AK076484 // Pgm5 // p	Pgm5	AK035507	5.04813e-06	0.298153	1.1719	0.731371	1.05199	AK035507 // GO:0005975 // carbohydrate metabolic process // inferred from electronic an	AK035507 // GO:0000287 // magnesium ion binding // inferred from electronic annotation	---	17363626
19690	17351862	AK133505 // Smad7 // SMAD family member 7 // 18 E2|18 // 17131 /// AF015260 // Smad7 //	Smad7	AK133505	5.09897e-06	0.133803	1.12695	0.578839	1.04231	AK133505 // GO:0000122 // negative regulation of transcription from RNA polymerase II p	AK133505 // GO:0003677 // DNA binding // inferred from electronic annotation /// AK133	AK133505 // GenMAPP // TGF_Beta_Signaling_Pathway /// AF015260 // GenMAPP // TGF_Beta_S	17351862
31956	17474454	BC056615 // Dmpk // dystrophia myotonica-protein kinase // 7 A3|7 9.46 cM // 13400 ///	Dmpk	BC056615	5.14342e-06	0.794892	1.04072	0.410226	1.1377	BC056615 // GO:0002028 // regulation of sodium ion transport // inferred from mutant ph	BC056615 // GO:0000166 // nucleotide binding // inferred from electronic annotation //	---	17474454
12101	17280310	AK003222 // Id2 // inhibitor of DNA binding 2 // 12 B|12 8.57 cM // 15902 /// AK013239	Id2	AK003222	5.77961e-06	0.0604857	1.26984	0.838887	1.02324	AK003222 // GO:0000122 // negative regulation of transcription from RNA polymerase II p	AK003222 // GO:0005515 // protein binding // inferred from physical interaction /// AK	---	17280310
9738	17256225	AK012192 // Cdc6 // cell division cycle 6 // 11|11 D // 23834 /// AK075975 // Cdc6 // c	Cdc6	AK012192	5.81374e-06	1.4177e-06	1.92564	0.131399	-1.09081	AK012192 // GO:0006260 // DNA replication // inferred from electronic annotation /// A	AK012192 // GO:0000166 // nucleotide binding // inferred from electronic annotation //	AK012192 // GenMAPP // Cell_Cycle_KEGG /// AK012192 // GenMAPP // DNA_replication_React	17256225
34704	17499818	BC109129 // Defb2 // defensin beta 2 // 8 A4|8 10.45 cM // 13215 /// BC109130 // Defb2	Defb2	BC109129	6.03012e-06	0.0410738	-1.41579	0.858688	-1.02664	BC109129 // GO:0006952 // defense response // inferred from electronic annotation ///	---	---	17499818
29590	17451867	AK011489 // Rfc5 // replication factor C (activator 1) 5 // 5 F|5 // 72151 /// AK011931	Rfc5	AK011489	6.19079e-06	0.619168	-1.033	0.188524	1.09447	AK011489 // GO:0006260 // DNA replication // inferred from electronic annotation /// A	AK011489 // GO:0000166 // nucleotide binding // inferred from electronic annotation //	AK011489 // GenMAPP // DNA_replication_Reactome /// AK011931 // GenMAPP // DNA_replicat	17451867
21774	17372045	AK054090 // Hoxd11 // homeobox D11 // 2 C3|2 44.13 cM // 15431 /// BC138115 // Hoxd11 /	Hoxd11	AK054090	6.22926e-06	0.573043	-1.10038	0.522884	1.1149	AK054090 // GO:0001501 // skeletal system development // inferred from genetic interact	AK054090 // GO:0003677 // DNA binding // inferred from electronic annotation /// AK054	---	17372045
32324	17477331	AB039275 // Klk1b27 // kallikrein 1-related peptidase b27 // 7 B4|7 28.54 cM // 16619 /	Klk1b27	AB039275	6.34793e-06	0.17828	-1.70735	0.449844	1.33377	AB039275 // GO:0006508 // proteolysis // inferred from direct assay /// AB039275 // GO	AB039275 // GO:0003824 // catalytic activity // inferred from electronic annotation //	---	17477331
29066	17447310	AK089250 // Lrpap1 // low density lipoprotein receptor-related protein associated prote	Lrpap1	AK089250	6.52366e-06	0.11517	1.16389	0.058281	1.20877	AK089250 // GO:0010916 // negative regulation of very-low-density lipoprotein particle	AK089250 // GO:0008201 // heparin binding // inferred from electronic annotation /// A	---	17447310
15105	17305988	AK133745 // Tep1 // telomerase associated protein 1 // 14 C2-D1|14 26.26 cM // 21745 //	Tep1	AK133745	6.53845e-06	0.0468634	1.30312	0.300713	1.1329	AK133745 // GO:0000722 // telomere maintenance via recombination // not recorded /// A	AK133745 // GO:0000166 // nucleotide binding // inferred from electronic annotation //	---	17305988
34909	17501544	AK132397 // Npy1r // neuropeptide Y receptor Y1 // 8 B3-C2|8 33.15 cM // 18166 /// AK16	Npy1r	AK132397	6.60812e-06	0.267523	-1.28383	0.173037	1.36838	AK132397 // GO:0003151 // outflow tract morphogenesis // not recorded /// AK132397 //	AK132397 // GO:0001601 // peptide YY receptor activity // inferred from direct assay /	AK132397 // GenMAPP // GPCRDB_Class_A_Rhodopsin-like /// AK132397 // GenMAPP // Peptide	17501544
38359	17536736	AK134742 // Gjb1 // gap junction protein, beta 1 // X D-F4|X 44.06 cM // 14618 /// BC02	Gjb1	AK134742	6.68562e-06	0.826884	1.01745	0.884041	-1.01159	AK134742 // GO:0007154 // cell communication // inferred from electronic annotation //	AK134742 // GO:0005243 // gap junction channel activity // not recorded /// AK134742 /	AK134742 // GenMAPP // Calcium_regulation_in_cardiac_cells /// BC026833 // GenMAPP // C	17536736
15885	17313926	AK142266 // Gramd4 // GRAM domain containing 4 // 15 E2|15 // 223752 /// AK129209 // Gr	Gramd4	AK142266	6.87854e-06	0.769241	1.01965	0.0820618	1.13588	AK142266 // GO:0006915 // apoptotic process // inferred from electronic annotation ///	AK142266 // GO:0003674 // molecular_function // no biological data available /// AK129	---	17313926
39310	17544734	BC058805 // Bex1 // brain expressed gene 1 // X F1|X 57.4 cM // 19716 /// AK003429 // B	Bex1	BC058805	6.96891e-06	0.06595	-1.21282	0.000875335	-1.59484	BC058805 // GO:0002052 // positive regulation of neuroblast proliferation // not record	BC058805 // GO:0005515 // protein binding // inferred from physical interaction /// AK	---	17544734
23752	17392375	AK007676 // Snx5 // sorting nexin 5 // 2 H1|2 70.98 cM // 69178 /// AK029463 // Snx5 //	Snx5	AK007676	7.07646e-06	0.0459973	-1.07255	0.657336	-1.01377	AK007676 // GO:0006810 // transport // inferred from electronic annotation /// AK00767	AK007676 // GO:0008289 // lipid binding // inferred from electronic annotation /// AK0	---	17392375
17826	17333465	AK030958 // Smoc2 // SPARC related modular calcium binding 2 // 17 A2|17 8.95 cM // 640	Smoc2	AK030958	7.11365e-06	0.112789	1.22725	0.67276	1.05169	AK030958 // GO:0007165 // signal transduction // inferred from electronic annotation /	AK030958 // GO:0005509 // calcium ion binding // inferred from electronic annotation /	---	17333465
18753	17342403	BC023948 // Rhot2 // ras homolog gene family, member T2 // 17 A3.3|17 12.93 cM // 21495	Rhot2	BC023948	7.57569e-06	2.33533e-05	-2.66146	0.286406	1.13679	BC023948 // GO:0006184 // GTP catabolic process // inferred from electronic annotation	BC023948 // GO:0000166 // nucleotide binding // inferred from electronic annotation //	---	17342403
17007	17325651	AK160146 // Igsf11 // immunoglobulin superfamily, member 11 // 16 B4|16 // 207683 /// A	Igsf11	AK160146	7.6313e-06	0.0569229	-1.50243	0.61879	1.09941	AK160146 // GO:0007155 // cell adhesion // inferred from electronic annotation /// AK1	ENSMUST00000114706 // GO:0005515 // protein binding // inferred from electronic annotat	---	17325651
28180	17437558	AK039737 // Pcdh7 // protocadherin 7 // 5 C3-D|5 // 54216 /// AK140356 // Pcdh7 // prot	Pcdh7	AK039737	7.72562e-06	0.525449	-1.05603	0.456016	1.06644	AK039737 // GO:0007155 // cell adhesion // inferred from electronic annotation /// AK0	AK039737 // GO:0005515 // protein binding // inferred from physical interaction /// AK	---	17437558
21172	17366359	AK077831 // Fam171a1 // family with sequence similarity 171, member A1 // 2 A1|2 // 269	Fam171a1	AK077831	7.83717e-06	0.198799	1.09651	0.0434607	-1.17064	AK077831 // GO:0008150 // biological_process // no biological data available /// BC138	AK077831 // GO:0003674 // molecular_function // no biological data available /// BC138	---	17366359
17295	17328368	AK137226 // Myh11 // myosin, heavy polypeptide 11, smooth muscle // 16 A1|16 9.71 cM //	Myh11	AK137226	7.97764e-06	0.0436238	1.40416	0.39933	1.13457	AK137226 // GO:0006939 // smooth muscle contraction // inferred from direct assay ///	AK137226 // GO:0000166 // nucleotide binding // inferred from electronic annotation //	---	17328368
7478	17233669	AK007401 // Pcbd1 // pterin 4 alpha carbinolamine dehydratase/dimerization cofactor of	Pcbd1	AK007401	8.09213e-06	0.738529	1.06644	0.238189	1.26773	AK007401 // GO:0006351 // transcription, DNA-dependent // inferred from electronic anno	AK007401 // GO:0003713 // transcription coactivator activity // not recorded /// AK007	---	17233669
16499	17320571	AB026807 // Syt10 // synaptotagmin X // 15|15 F1 // 54526 /// BC125632 // Syt10 // syna	Syt10	AB026807	8.22631e-06	0.53782	1.12789	0.0158277	1.7687	AB026807 // GO:0006810 // transport // inferred from electronic annotation /// AB02680	AB026807 // GO:0005215 // transporter activity // inferred from electronic annotation	---	17320571
15446	17309118	AK047705 // Tbc1d4 // TBC1 domain family, member 4 // 14 E2.3|14 // 210789 /// AK136610	Tbc1d4	AK047705	8.34197e-06	0.681862	1.03525	0.175667	1.12864	AK047705 // GO:0016192 // vesicle-mediated transport // not recorded /// AK047705 // G	AK047705 // GO:0005096 // GTPase activator activity // inferred from electronic annotat	---	17309118
31140	17467062	AK002281 // Inmt // indolethylamine N-methyltransferase // 6 B3|6 // 21743 /// AK013010	Inmt	AK002281	8.34239e-06	0.0269389	-1.69939	0.393464	1.19353	AK002281 // GO:0008152 // metabolic process // inferred from electronic annotation ///	AK002281 // GO:0004790 // thioether S-methyltransferase activity // inferred from direc	---	17467062
26778	17422443	AK078170 // Hes5 // hairy and enhancer of split 5 (Drosophila) // 4 E2|4 86.01 cM // 15	Hes5	AK078170	8.44713e-06	0.00109609	1.77133	0.756501	1.03762	AK078170 // GO:0000122 // negative regulation of transcription from RNA polymerase II p	AK078170 // GO:0001078 // RNA polymerase II core promoter proximal region sequence-spec	---	17422443
10420	17262836	XM_003945901 // LOC101056447 // CDC42 small effector protein 2-like // --- // 101056447	LOC101056447	XM_003945901	8.64667e-06	0.984046	-1.00123	0.238898	1.07871	XM_003945901 // GO:0006909 // phagocytosis // inferred from electronic annotation ///	XM_003945901 // GO:0005198 // structural molecule activity // inferred from electronic	---	17262836
29958	17456161	AK003489 // Cav1 // caveolin 1, caveolae protein // 6|6 A2 // 12389 /// AK028738 // Cav	Cav1	AK003489	8.75294e-06	0.322197	1.09386	0.65774	-1.03989	AK003489 // GO:0000122 // negative regulation of transcription from RNA polymerase II p	AK003489 // GO:0000149 // SNARE binding // not recorded /// AK003489 // GO:0005102 //	AK003489 // GenMAPP // Integrin-mediated_cell_adhesion_KEGG /// AK028738 // GenMAPP //	17456161
38496	17537861	AK013740 // Arxes2 // adipocyte-related X-chromosome expressed sequence 2 // X F1|X //	Arxes2	AK013740	8.86984e-06	0.00266284	-1.66511	0.675657	1.05299	AK013740 // GO:0006465 // signal peptide processing // inferred from electronic annotat	AK013740 // GO:0008233 // peptidase activity // inferred from electronic annotation //	---	17537861
16583	17321582	AK013476 // Faim2 // Fas apoptotic inhibitory molecule 2 // 15|15 F3 // 72393 /// AK030	Faim2	AK013476	8.87541e-06	0.182232	-1.47055	0.691716	1.11468	AK013476 // GO:0006915 // apoptotic process // inferred from electronic annotation ///	AK013476 // GO:0003674 // molecular_function // no biological data available /// AK030	---	17321582
26543	17420016	AK002820 // Id3 // inhibitor of DNA binding 3 // 4 D3|4 68.34 cM // 15903 /// AK014306	Id3	AK002820	8.92787e-06	0.417538	1.15002	0.529972	1.11332	AK002820 // GO:0000122 // negative regulation of transcription from RNA polymerase II p	AK002820 // GO:0003700 // sequence-specific DNA binding transcription factor activity /	---	17420016
22523	17379472	AY541526 // Wfdc6b // WAP four-disulfide core domain 6B // 2 H3|2 // 433502 /// BC14121	Wfdc6b	AY541526	8.99344e-06	0.0023432	-1.79976	0.828021	1.03056	AY541526 // GO:0010466 // negative regulation of peptidase activity // inferred from el	AY541526 // GO:0004867 // serine-type endopeptidase inhibitor activity // inferred from	---	17379472
14214	17298956	AK149542 // Mat1a // methionine adenosyltransferase I, alpha // 14|14 C1 // 11720 /// A	Mat1a	AK149542	9.09948e-06	0.164135	-1.2614	0.860919	-1.02781	AK149542 // GO:0006556 // S-adenosylmethionine biosynthetic process // not recorded //	AK149542 // GO:0000166 // nucleotide binding // inferred from electronic annotation //	---	17298956
29799	17454551	BC019142 // Snx8 // sorting nexin 8 // 5 G2|5 // 231834 /// AK045061 // Snx8 // sorting	Snx8	BC019142	9.10142e-06	0.282857	-1.13219	0.91617	-1.01178	BC019142 // GO:0006810 // transport // inferred from electronic annotation /// BC01914	BC019142 // GO:0008289 // lipid binding // inferred from electronic annotation /// BC0	---	17454551
33848	17492018	AK053514 // Synm // synemin, intermediate filament protein // 7 C|7 // 233335 /// AK143	Synm	AK053514	9.11312e-06	0.464294	1.10259	0.787251	1.03611	AK053514 // GO:0008150 // biological_process // no biological data available /// AK143	AK053514 // GO:0005198 // structural molecule activity // inferred from electronic anno	---	17492018
15312	17307991	AK147975 // Dock5 // dedicator of cytokinesis 5 // 14 D1|14 // 68813 /// BC016533 // Do	Dock5	AK147975	9.12455e-06	0.0161367	1.22631	0.0426372	1.17558	AK147975 // GO:0007264 // small GTPase mediated signal transduction // inferred from el	AK147975 // GO:0005085 // guanyl-nucleotide exchange factor activity // inferred from d	---	17307991
24698	17401650	AB167509 // Amigo1 // adhesion molecule with Ig like domain 1 // 3 F2.3|3 // 229715 ///	Amigo1	AB167509	9.29826e-06	0.163963	-1.12561	0.153174	1.12959	AB167509 // GO:0007155 // cell adhesion // not recorded /// AB167509 // GO:0007156 //	AB167509 // GO:0003674 // molecular_function // no biological data available /// AB167	---	17401650
17562	17331059	AK033593 // Gpr128 // G protein-coupled receptor 128 // 16 C1.1|16 // 239853 /// BC1323	Gpr128	AK033593	9.34047e-06	0.562403	-1.1773	0.480637	1.22115	AK033593 // GO:0007165 // signal transduction // inferred from electronic annotation /	AK033593 // GO:0004871 // signal transducer activity // inferred from electronic annota	---	17331059
15961	17314755	AK135093 // Kcnh3 // potassium voltage-gated channel, subfamily H (eag-related), member	Kcnh3	AK135093	9.40883e-06	0.36466	-1.17351	0.950316	1.01076	AK135093 // GO:0000160 // phosphorelay signal transduction system // inferred from elec	AK135093 // GO:0000155 // phosphorelay sensor kinase activity // inferred from electron	---	17314755
37216	17525482	NM_001033783 // Gm5615 // predicted gene 5615 // 9 A4|9 // 434396 /// ENSMUST0000009890	Gm5615	NM_001033783	9.51762e-06	0.078555	-2.86773	0.226749	1.98239	NM_001033783 // GO:0008150 // biological_process // no biological data available /// E	NM_001033783 // GO:0003674 // molecular_function // no biological data available /// E	---	17525482
12447	17283595	AB233454 // Serpina1f // serine (or cysteine) peptidase inhibitor, clade A, member 1F /	Serpina1f	AB233454	9.83219e-06	0.902052	1.00663	0.541809	1.0337	AB233454 // GO:0010466 // negative regulation of peptidase activity // inferred from el	AB233454 // GO:0004867 // serine-type endopeptidase inhibitor activity // not recorded	---	17283595
36735	17519967	AK049377 // Tpbg // trophoblast glycoprotein // 9 E3.1|9 // 21983 /// AK050794 // Tpbg	Tpbg	AK049377	9.97293e-06	0.225529	1.17406	0.051536	1.32236	---	ENSMUST00000006559 // GO:0005515 // protein binding // inferred from electronic annotat	---	17519967
6838	17227089	AK088976 // Btg2 // B cell translocation gene 2, anti-proliferative // 1 E4|1 58.1 cM /	Btg2	AK088976	1.00113e-05	0.000684887	1.33952	6.47073e-05	-1.51232	AK088976 // GO:0006351 // transcription, DNA-dependent // inferred from electronic anno	AK088976 // GO:0001077 // RNA polymerase II core promoter proximal region sequence-spec	---	17227089
23696	17391709	BC036154 // Slc4a11 // solute carrier family 4, sodium bicarbonate transporter-like, me	Slc4a11	BC036154	1.0051e-05	0.644732	-1.07476	0.616418	-1.08158	BC036154 // GO:0006810 // transport // inferred from electronic annotation /// BC03615	BC036154 // GO:0005215 // transporter activity // inferred from electronic annotation	---	17391709
30886	17464492	AK029471 // Mettl20 // methyltransferase like 20 // 6 G3|6 // 320204 /// BC046911 // Me	Mettl20	AK029471	1.01928e-05	0.146175	1.23502	0.640652	1.06568	AK029471 // GO:0006479 // protein methylation // inferred from electronic annotation /	AK029471 // GO:0008168 // methyltransferase activity // inferred from electronic annota	---	17464492
11200	17271168	AK147084 // Prkca // protein kinase C, alpha // 11 E1|11 70.8 cM // 18750 /// AK163950	Prkca	AK147084	1.02497e-05	0.669567	-1.05692	0.682702	-1.05443	AK147084 // GO:0000188 // inactivation of MAPK activity // inferred from mutant phenoty	AK147084 // GO:0000166 // nucleotide binding // inferred from electronic annotation //	AK147084 // GenMAPP // G_Protein_Signaling /// AK147084 // GenMAPP // Wnt_Signaling ///	17271168
19053	17345293	AY120866 // Vegfa // vascular endothelial growth factor A // 17 C|17 22.79 cM // 22339	Vegfa	AY120866	1.02929e-05	0.318696	1.06672	0.461307	-1.04813	AY120866 // GO:0000122 // negative regulation of transcription from RNA polymerase II p	AY120866 // GO:0001968 // fibronectin binding // not recorded /// AY120866 // GO:00051	---	17345293
13898	17295278	AK151149 // Hexb // hexosaminidase B // 13 D1|13 50.66 cM // 15212 /// AK159134 // Hexb	Hexb	AK151149	1.04301e-05	0.199356	-1.15217	0.702963	1.04083	AK151149 // GO:0001501 // skeletal system development // inferred from genetic interact	AK151149 // GO:0003824 // catalytic activity // inferred from electronic annotation //	---	17295278
24483	17399776	AK003669 // S100a14 // S100 calcium binding protein A14 // 3|3 F2 // 66166 /// AK019075	S100a14	AK003669	1.04621e-05	0.718898	1.06682	0.429597	1.15521	AK003669 // GO:0006915 // apoptotic process // inferred from electronic annotation ///	AK003669 // GO:0005509 // calcium ion binding // inferred from electronic annotation /	---	17399776
26170	17416141	AK028706 // Oma1 // OMA1 homolog, zinc metallopeptidase (S. cerevisiae) // 4 C6|4 // 67	Oma1	AK028706	1.06172e-05	0.0493223	-1.1755	0.74637	1.02366	AK028706 // GO:0002024 // diet induced thermogenesis // not recorded /// AK028706 // G	AK028706 // GO:0004222 // metalloendopeptidase activity // not recorded /// AK028706 /	---	17416141
24638	17401072	AK018178 // Tspan2 // tetraspanin 2 // 3|3 F3 // 70747 /// AK020982 // Tspan2 // tetras	Tspan2	AK018178	1.0881e-05	0.404583	1.0862	0.674399	1.04182	AK018178 // GO:0007420 // brain development // inferred from electronic annotation ///	AK018178 // GO:0003674 // molecular_function // no biological data available /// AK020	---	17401072
22830	17382603	AK020307 // Lcn12 // lipocalin 12 // 2 A3|2 // 77701 /// AY299493 // Lcn12 // lipocalin	Lcn12	AK020307	1.09334e-05	0.021653	-1.30649	0.90261	-1.01194	AK020307 // GO:0006810 // transport // inferred from electronic annotation /// AK02030	AK020307 // GO:0001972 // retinoic acid binding // not recorded /// AK020307 // GO:000	---	17382603
35482	17507894	AY761185 // AY761185 // cDNA sequence AY761185 // 8 A2|8 // 100503970 /// BC141303 // A	AY761185	AY761185	1.1626e-05	0.00146578	2.45406	0.000443496	2.95582	AY761185 // GO:0006952 // defense response // inferred from electronic annotation ///	AY761185 // GO:0003674 // molecular_function // no biological data available /// BC141	---	17507894
10606	17265193	AK036898 // Alox12 // arachidonate 12-lipoxygenase // 11 B3|11 42.99 cM // 11684 /// AK	Alox12	AK036898	1.17014e-05	0.141932	-1.23371	0.768228	-1.04009	AK036898 // GO:0006691 // leukotriene metabolic process // inferred from electronic ann	AK036898 // GO:0004052 // arachidonate 12-lipoxygenase activity // not recorded /// AK	AK036898 // GenMAPP // Eicosanoid_Synthesis /// AK036960 // GenMAPP // Eicosanoid_Synth	17265193
15732	17312260	BC004843 // Rhpn1 // rhophilin, Rho GTPase binding protein 1 // 15|15 E1 // 14787 /// A	Rhpn1	BC004843	1.19804e-05	0.096419	-1.26348	0.280231	1.15467	BC004843 // GO:0007165 // signal transduction // inferred from electronic annotation /	BC004843 // GO:0005083 // small GTPase regulator activity // inferred from physical int	BC004843 // GenMAPP // G13_Signaling_Pathway /// AK085338 // GenMAPP // G13_Signaling_P	17312260
35083	17503446	AK031958 // Gpt2 // glutamic pyruvate transaminase (alanine aminotransferase) 2 // 8 C3	Gpt2	AK031958	1.20566e-05	0.0446329	-1.16397	0.62027	1.03344	AK031958 // GO:0006103 // 2-oxoglutarate metabolic process // not recorded /// AK03195	AK031958 // GO:0003824 // catalytic activity // inferred from electronic annotation //	---	17503446
7209	17231341	XR_035183 // 9230019H11Rik // RIKEN cDNA 9230019H11 gene // 10 A1|10 // 215728 /// XR_0	9230019H11Rik	XR_035183	1.22932e-05	0.26877	-1.67672	0.749582	1.15453	XR_035183 // GO:0006955 // immune response // inferred from electronic annotation ///	XR_035183 // GO:0003674 // molecular_function // no biological data available /// XR_0	---	17231341
35472	17507839	NM_183038 // Defb39 // defensin beta 39 // 8 A1.3|8 // 360214 /// ENSMUST00000075504 //	Defb39	NM_183038	1.23881e-05	0.00629093	-1.75959	0.0773077	1.3659	NM_183038 // GO:0006952 // defense response // inferred from electronic annotation ///	NM_183038 // GO:0003674 // molecular_function // no biological data available /// ENSM	---	17507839
15921	17314387	AK045710 // Cntn1 // contactin 1 // 15 F|15 46.39 cM // 12805 /// AK076273 // Cntn1 //	Cntn1	AK045710	1.25736e-05	0.790572	-1.04635	0.125395	1.32625	AK045710 // GO:0007155 // cell adhesion // inferred from electronic annotation /// AK0	AK045710 // GO:0001948 // glycoprotein binding // inferred from direct assay /// AK045	---	17314387
22449	17378663	AK007972 // Myl9 // myosin, light polypeptide 9, regulatory // 2 H1|2 // 98932 /// AK02	Myl9	AK007972	1.27665e-05	0.0704411	1.19266	0.313373	1.09512	---	AK007972 // GO:0005509 // calcium ion binding // inferred from electronic annotation /	AK007972 // GenMAPP // Smooth_muscle_contraction /// AK007972 // GenMAPP // Striated_mu	17378663
21185	17366511	AK146753 // Phyh // phytanoyl-CoA hydroxylase // 2 A1|2 // 16922 /// AK151372 // Phyh /	Phyh	AK146753	1.27707e-05	0.0911567	-1.15002	0.0552202	1.17736	AK146753 // GO:0001561 // fatty acid alpha-oxidation // inferred from direct assay ///	AK146753 // GO:0003824 // catalytic activity // inferred from direct assay /// AK14675	---	17366511
8715	17245751	BC041113 // Arhgef25 // Rho guanine nucleotide exchange factor (GEF) 25 // 10 D3|10 74.	Arhgef25	BC041113	1.28381e-05	0.0611249	1.1629	0.104255	1.13544	BC041113 // GO:0035023 // regulation of Rho protein signal transduction // inferred fro	BC041113 // GO:0005085 // guanyl-nucleotide exchange factor activity // inferred from e	---	17245751
6177	17220034	AK053698 // Sccpdh // saccharopine dehydrogenase (putative) // 1 H4|1 // 109232 /// AK0	Sccpdh	AK053698	1.28585e-05	0.0130744	-1.21617	0.627936	-1.03154	AK053698 // GO:0055114 // oxidation-reduction process // inferred from electronic annot	AK053698 // GO:0016491 // oxidoreductase activity // inferred from electronic annotatio	---	17220034
39071	17542546	AK045958 // Irak1 // interleukin-1 receptor-associated kinase 1 // X A7.3|X 37.61 cM //	Irak1	AK045958	1.33236e-05	0.00144344	-1.24185	0.015897	-1.14902	AK045958 // GO:0001959 // regulation of cytokine-mediated signaling pathway // not reco	AK045958 // GO:0000166 // nucleotide binding // inferred from electronic annotation //	---	17542546
28051	17435811	AK032542 // Kcnk3 // potassium channel, subfamily K, member 3 // 5 B|5 16.68 cM // 1652	Kcnk3	AK032542	1.34086e-05	0.0200289	-1.33359	0.379412	1.09691	AK032542 // GO:0006810 // transport // inferred from electronic annotation /// AK03254	AK032542 // GO:0005244 // voltage-gated ion channel activity // inferred from electroni	---	17435811
36763	17520233	AK017638 // Ctsh // cathepsin H // 9 E3.1|9 47.4 cM // 13036 /// AK149949 // Ctsh // ca	Ctsh	AK017638	1.37942e-05	0.552971	1.06815	0.311616	1.12186	AK017638 // GO:0001913 // T cell mediated cytotoxicity // inferred from genetic interac	AK017638 // GO:0004175 // endopeptidase activity // inferred from mutant phenotype ///	---	17520233
22286	17377144	AF314821 // Slc24a3 // solute carrier family 24 (sodium/potassium/calcium exchanger), m	Slc24a3	AF314821	1.38164e-05	0.868533	-1.02255	0.207345	1.196	AF314821 // GO:0006810 // transport // inferred from electronic annotation /// AF31482	AF314821 // GO:0008273 // calcium, potassium:sodium antiporter activity // inferred fro	---	17377144
8659	17245152	AK045783 // Rab3ip // RAB3A interacting protein // 10 D2|10 64.96 cM // 216363 /// AK15	Rab3ip	AK045783	1.40474e-05	0.640548	-1.0426	0.818362	1.02062	AK045783 // GO:0006810 // transport // inferred from electronic annotation /// AK04578	AK045783 // GO:0005085 // guanyl-nucleotide exchange factor activity // inferred from e	---	17245152
30401	17459888	AK144497 // Aup1 // ancient ubiquitous protein 1 // 6 C3|6 35.94 cM // 11993 /// AK1547	Aup1	AK144497	1.45871e-05	0.840163	-1.00727	0.579062	1.02029	AK144497 // GO:0008152 // metabolic process // inferred from electronic annotation ///	AK144497 // GO:0016746 // transferase activity, transferring acyl groups // inferred fr	---	17459888
16124	17316392	AK005016 // Hrsp12 // heat-responsive protein 12 // 15|15 B3.3 // 15473 /// BC092375 //	Hrsp12	AK005016	1.46006e-05	0.812253	-1.02691	0.683097	-1.04688	AK005016 // GO:0090305 // nucleic acid phosphodiester bond hydrolysis // inferred from	AK005016 // GO:0004518 // nuclease activity // inferred from electronic annotation ///	---	17316392
9932	17257928	AK032192 // Kcnj16 // potassium inwardly-rectifying channel, subfamily J, member 16 //	Kcnj16	AK032192	1.48457e-05	0.580498	1.18122	0.907961	-1.03511	AK032192 // GO:0006810 // transport // inferred from electronic annotation /// AK03219	AK032192 // GO:0005242 // inward rectifier potassium channel activity // inferred from	---	17257928
31960	17474497	AK005562 // Eml2 // echinoderm microtubule associated protein like 2 // 7 A3|7 // 72205	Eml2	AK005562	1.52143e-05	7.22185e-05	1.1865	0.25884	1.02827	AK005562 // GO:0008150 // biological_process // no biological data available /// BC055	AK005562 // GO:0003824 // catalytic activity // inferred from electronic annotation //	---	17474497
22245	17376677	AK132433 // Bmp2 // bone morphogenetic protein 2 // 2 F2|2 65.21 cM // 12156 /// AK1339	Bmp2	AK132433	1.52522e-05	0.847084	1.02418	0.204673	-1.18017	AK132433 // GO:0000122 // negative regulation of transcription from RNA polymerase II p	AK132433 // GO:0004745 // retinol dehydrogenase activity // inferred from direct assay	---	17376677
27796	17432927	AK019407 // Fbxo44 // F-box protein 44 // 4 E2|4 // 230903 /// AK077452 // Fbxo44 // F-	Fbxo44	AK019407	1.54193e-05	0.00170113	-1.2349	0.272587	1.05523	AK019407 // GO:0030163 // protein catabolic process // inferred from electronic annotat	AK019407 // GO:0003674 // molecular_function // no biological data available /// AK077	---	17432927
6017	17218752	AK144395 // Myoc // myocilin // 1 H2.1|1 70.29 cM // 17926 /// AF039869 // Myoc // myoc	Myoc	AK144395	1.62198e-05	0.192921	-1.37694	0.553584	-1.14925	---	AK144395 // GO:0005515 // protein binding // inferred from physical interaction /// AF	---	17218752
37780	17531650	AK134583 // Pth1r // parathyroid hormone 1 receptor // 9 F|9 60.56 cM // 19228 /// BC01	Pth1r	AK134583	1.63023e-05	0.0118554	1.23249	0.170439	1.10201	AK134583 // GO:0001501 // skeletal system development // inferred from mutant phenotype	AK134583 // GO:0004871 // signal transducer activity // inferred from electronic annota	AK134583 // GenMAPP // GPCRDB_Class_B_Secretin-like /// BC013446 // GenMAPP // GPCRDB_C	17531650
27740	17432387	BC003277 // Tmem51 // transmembrane protein 51 // 4 E1|4 // 214359 /// NM_145402 // Tme	Tmem51	BC003277	1.6874e-05	0.987888	-1.00366	0.101025	1.54079	BC003277 // GO:0008150 // biological_process // no biological data available /// NM_14	BC003277 // GO:0003674 // molecular_function // no biological data available /// NM_14	---	17432387
6592	17224211	AK004758 // Tns1 // tensin 1 // 1 C3|1 38.17 cM // 21961 /// AK137923 // Tns1 // tensin	Tns1	AK004758	1.72462e-05	0.344738	1.12534	0.348097	1.12436	AK004758 // GO:0007044 // cell-substrate junction assembly // inferred from mutant phen	AK004758 // GO:0003779 // actin binding // traceable author statement /// AK004758 //	AK004758 // GenMAPP // Integrin-mediated_cell_adhesion_KEGG /// AK137923 // GenMAPP //	17224211
5917	17217610	AK077787 // Csrp1 // cysteine and glycine-rich protein 1 // 1 E4|1 // 13007 /// AK08743	Csrp1	AK077787	1.78469e-05	0.00573544	1.43071	0.283852	1.11641	AK077787 // GO:0030036 // actin cytoskeleton organization // traceable author statement	AK077787 // GO:0005515 // protein binding // inferred from physical interaction /// AK	---	17217610
38756	17539768	BC055771 // Nudt10 // nudix (nucleoside diphosphate linked moiety X)-type motif 10 // X	Nudt10	BC055771	1.79418e-05	0.0136508	-1.34841	0.631946	-1.04842	BC055771 // GO:0008152 // metabolic process // inferred from direct assay /// NM_00103	BC055771 // GO:0008486 // diphosphoinositol-polyphosphate diphosphatase activity // inf	---	17539768
36486	17517175	AK010754 // Ppp2r1b // protein phosphatase 2 (formerly 2A), regulatory subunit A (PR 65	Ppp2r1b	AK010754	1.79561e-05	0.929417	-1.00644	0.246117	-1.09183	AK010754 // GO:2001241 // positive regulation of extrinsic apoptotic signaling pathway	AK010754 // GO:0005515 // protein binding // inferred from physical interaction /// AK	---	17517175
34425	17497058	AK019509 // Cpxm2 // carboxypeptidase X 2 (M14 family) // 7|7 F4 // 55987 /// AK038874	Cpxm2	AK019509	1.82531e-05	0.027667	1.3009	0.467389	1.07758	AK019509 // GO:0006508 // proteolysis // inferred from direct assay /// AK019509 // GO	AK019509 // GO:0004180 // carboxypeptidase activity // inferred from direct assay ///	---	17497058
29517	17451002	AK141196 // P2rx2 // purinergic receptor P2X, ligand-gated ion channel, 2 // 5 F|5 // 2	P2rx2	AK141196	1.82831e-05	0.842832	1.05719	0.765877	-1.08726	AK141196 // GO:0001666 // response to hypoxia // inferred from mutant phenotype /// AK	AK141196 // GO:0001614 // purinergic nucleotide receptor activity // not recorded ///	---	17451002
9609	17254948	BC025434 // Cuedc1 // CUE domain containing 1 // 11 C|11 // 103841 /// AK049250 // Cued	Cuedc1	BC025434	1.83534e-05	0.164434	1.12835	0.628203	1.04053	BC025434 // GO:0008150 // biological_process // no biological data available /// AK049	BC025434 // GO:0003674 // molecular_function // no biological data available /// AK049	---	17254948
19621	17351196	AK156319 // Apcdd1 // adenomatosis polyposis coli down-regulated 1 // 18 E1|18 // 49450	Apcdd1	AK156319	1.86825e-05	0.049907	1.28215	0.667606	-1.04919	AK156319 // GO:0001942 // hair follicle development // not recorded /// AK156319 // GO	AK156319 // GO:0017147 // Wnt-protein binding // not recorded /// AK156319 // GO:00171	---	17351196
11091	17270028	AK141422 // Mpp2 // membrane protein, palmitoylated 2 (MAGUK p55 subfamily member 2) //	Mpp2	AK141422	1.87307e-05	0.136248	-1.20768	0.632895	1.0582	---	AK141422 // GO:0005515 // protein binding // inferred from physical interaction /// AK	---	17270028
24828	17403070	AK146094 // Adh1 // alcohol dehydrogenase 1 (class I) // 3 G3|3 64.16 cM // 11522 /// B	Adh1	AK146094	1.91496e-05	0.130007	1.14727	0.73554	1.02889	AK146094 // GO:0001523 // retinoid metabolic process // inferred from mutant phenotype	AK146094 // GO:0004022 // alcohol dehydrogenase (NAD) activity // inferred from direct	---	17403070
20630	17360440	AK046802 // Adra2a // adrenergic receptor, alpha 2a // 19 D2|19 49.04 cM // 11551 /// A	Adra2a	AK046802	1.94245e-05	0.562686	-1.08925	0.316963	1.16313	AK046802 // GO:0001819 // positive regulation of cytokine production // not recorded /	AK046802 // GO:0004871 // signal transducer activity // inferred from electronic annota	---	17360440
8855	17247176	AK005513 // Ramp3 // receptor (calcitonin) activity modifying protein 3 // 11 A1|11 4.6	Ramp3	AK005513	1.96719e-05	0.446799	-1.16124	0.901929	1.02405	AK005513 // GO:0001921 // positive regulation of receptor recycling // not recorded //	AK005513 // GO:0004872 // receptor activity // not recorded /// AK005513 // GO:0008565	AK005513 // GenMAPP // Smooth_muscle_contraction /// AF146524 // GenMAPP // Smooth_musc	17247176
36323	17516030	BC034160 // Tmem218 // transmembrane protein 218 // 9 A4|9 // 66279 /// NM_025464 // Tm	Tmem218	BC034160	1.97004e-05	0.539276	1.05669	0.264443	1.10871	BC034160 // GO:0008150 // biological_process // no biological data available /// NM_02	BC034160 // GO:0003674 // molecular_function // no biological data available /// NM_02	---	17516030
23597	17391233	BC130218 // Itpripl1 // inositol 1,4,5-triphosphate receptor interacting protein-like 1	Itpripl1	BC130218	2.00214e-05	0.000460021	1.67048	0.00858847	1.36602	BC130218 // GO:0008150 // biological_process // no biological data available /// NM_00	BC130218 // GO:0003674 // molecular_function // no biological data available /// NM_00	---	17391233
20621	17360312	AK019491 // Add3 // adducin 3 (gamma) // 19 D2|19 47.18 cM // 27360 /// AK028481 // Add	Add3	AK019491	2.00506e-05	0.285096	-1.11351	0.506203	1.0675	AK019491 // GO:0042493 // response to drug // not recorded /// AK028481 // GO:0042493	AK019491 // GO:0003779 // actin binding // inferred from electronic annotation /// AK0	---	17360312
29095	17447696	---		---	2.0154e-05	0.000407331	-2.05758	0.384678	1.1213	---	---	---	17447696
20411	17358482	AK016572 // Ppapdc2 // phosphatidic acid phosphatase type 2 domain containing 2 // 19 C	Ppapdc2	AK016572	2.01884e-05	0.00036887	-2.15485	0.334462	-1.14343	AK016572 // GO:0008150 // biological_process // no biological data available /// AK016	AK016572 // GO:0003824 // catalytic activity // inferred from electronic annotation //	---	17358482
35978	17512709	AK007518 // Tmed6 // transmembrane emp24 protein transport domain containing 6 // 8|8 D	Tmed6	AK007518	2.01953e-05	0.00321692	-1.85473	0.40746	-1.13905	AK007518 // GO:0006810 // transport // inferred from electronic annotation /// AK00751	AK007518 // GO:0003674 // molecular_function // no biological data available /// AK007	---	17512709
28998	17446688	AK033317 // Otof // otoferlin // 5 B1|5 // 83762 /// AK046460 // Otof // otoferlin // 5	Otof	AK033317	2.03504e-05	0.955806	1.01055	0.537403	1.12555	AK033317 // GO:0007605 // sensory perception of sound // inferred from electronic annot	AK033317 // GO:0005509 // calcium ion binding // inferred from direct assay /// AK0333	---	17446688
25888	17413403	BC049896 // Npr2 // natriuretic peptide receptor 2 // 4 B1|4 23.05 cM // 230103 /// AK1	Npr2	BC049896	2.03824e-05	0.0205585	1.1758	0.299061	1.06447	BC049896 // GO:0001503 // ossification // inferred from electronic annotation /// BC04	BC049896 // GO:0000166 // nucleotide binding // inferred from electronic annotation //	---	17413403
40510	17549062	---		---	2.07712e-05	0.000149889	1.4314	4.80966e-05	1.52408	---	---	---	17549062
30751	17463478	AK134020 // BC064078 // cDNA sequence BC064078 // 6 F3|6 // 408064 /// BC051485 // BC06	BC064078	AK134020	2.08457e-05	0.00430424	1.31965	0.024372	1.21522	---	---	---	17463478
31540	17470235	AK052162 // Cacna1c // calcium channel, voltage-dependent, L type, alpha 1C subunit //	Cacna1c	AK052162	2.13498e-05	0.702239	1.05163	0.605833	1.0706	AK052162 // GO:0006810 // transport // inferred from electronic annotation /// AK05216	AK052162 // GO:0005216 // ion channel activity // inferred from electronic annotation	AK052162 // GenMAPP // Calcium_regulation_in_cardiac_cells /// AB259049 // GenMAPP // C	17470235
28745	17443803	NM_001013773 // Nxpe5 // neurexophilin and PC-esterase domain family, member 5 // 5 G2|	Nxpe5	NM_001013773	2.14138e-05	0.568772	1.12222	0.393515	1.19122	NM_001013773 // GO:0008150 // biological_process // no biological data available /// B	NM_001013773 // GO:0003674 // molecular_function // no biological data available /// B	---	17443803
11041	17269368	AB472075 // Krt19 // keratin 19 // 11 D|11 63.42 cM // 16669 /// BC034561 // Krt19 // k	Krt19	AB472075	2.16941e-05	7.144e-05	2.51634	0.791478	-1.03436	AB472075 // GO:0045214 // sarcomere organization // not recorded /// AB472075 // GO:00	AB472075 // GO:0005198 // structural molecule activity // inferred from electronic anno	---	17269368
34041	17493956	AK002275 // Folr1 // folate receptor 1 (adult) // 7 E3|7 // 14275 /// AF096319 // Folr1	Folr1	AK002275	2.20266e-05	0.376362	-1.13667	0.0442382	1.38557	AK002275 // GO:0006620 // posttranslational protein targeting to membrane // traceable	AK002275 // GO:0004872 // receptor activity // traceable author statement /// AK002275	---	17493956
36269	17515402	AK035548 // Cnn1 // calponin 1 // 9|9 A2-A4 // 12797 /// BC138863 // Cnn1 // calponin 1	Cnn1	AK035548	2.22684e-05	0.0253447	1.57837	0.520269	1.11839	AK035548 // GO:0031032 // actomyosin structure organization // inferred from electronic	AK035548 // GO:0003779 // actin binding // not recorded /// AK035548 // GO:0005516 //	AK035548 // GenMAPP // Smooth_muscle_contraction /// BC138863 // GenMAPP // Smooth_musc	17515402
39219	17544025	BC076625 // Fndc3c1 // fibronectin type III domain containing 3C1 // X D|X // 333564 //	Fndc3c1	BC076625	2.2708e-05	0.135695	-1.23344	0.0981507	-1.26707	BC076625 // GO:0008150 // biological_process // no biological data available /// BC085	BC076625 // GO:0003674 // molecular_function // no biological data available /// BC085	---	17544025
30821	17463851	AK045929 // Ptpro // protein tyrosine phosphatase, receptor type, O // 6 G1|6 // 19277	Ptpro	AK045929	2.31637e-05	0.299703	-1.19754	0.929135	1.01503	AK045929 // GO:0000902 // cell morphogenesis // inferred from mutant phenotype /// AK0	AK045929 // GO:0004721 // phosphoprotein phosphatase activity // inferred from electron	---	17463851
9399	17252497	AK089487 // Atp2a3 // ATPase, Ca++ transporting, ubiquitous // 11 B4|11 // 53313 /// AK	Atp2a3	AK089487	2.43395e-05	0.187193	-1.1508	0.486617	1.07361	AK089487 // GO:0006810 // transport // inferred from electronic annotation /// AK08948	AK089487 // GO:0000166 // nucleotide binding // inferred from electronic annotation //	AK089487 // GenMAPP // Calcium_regulation_in_cardiac_cells /// AK089487 // GenMAPP // S	17252497
26474	17419305	AK014342 // Matn1 // matrilin 1, cartilage matrix protein // 4 D2.3|4 64.09 cM // 17180	Matn1	AK014342	2.46839e-05	0.000263986	-1.27672	0.000367586	-1.26177	AK014342 // GO:0002062 // chondrocyte differentiation // inferred from mutant phenotype	AK014342 // GO:0005515 // protein binding // inferred from physical interaction /// BC	---	17419305
26069	17415219	AF282864 // Acer2 // alkaline ceramidase 2 // 4 C4|4 // 230379 /// AY312515 // Acer2 //	Acer2	AF282864	2.59131e-05	0.509538	1.07749	0.218685	-1.15525	AF282864 // GO:0001953 // negative regulation of cell-matrix adhesion // not recorded	AF282864 // GO:0016787 // hydrolase activity // inferred from electronic annotation //	---	17415219
35032	17502874	AK049049 // Tbc1d9 // TBC1 domain family, member 9 // 8|8 C3 // 71310 /// AK077081 // T	Tbc1d9	AK049049	2.64339e-05	0.48277	1.13812	0.973648	-1.00601	AK049049 // GO:0032313 // regulation of Rab GTPase activity // inferred from electronic	AK049049 // GO:0005096 // GTPase activator activity // inferred from electronic annotat	---	17502874
20986	17364208	AK078506 // Ppp1r3c // protein phosphatase 1, regulatory (inhibitor) subunit 3C // 19|1	Ppp1r3c	AK078506	2.68865e-05	0.0507539	-1.4231	0.721392	1.0584	AK078506 // GO:0005975 // carbohydrate metabolic process // inferred from electronic an	AK078506 // GO:0004721 // phosphoprotein phosphatase activity // not recorded /// AK07	AK078506 // GenMAPP // Circadian_Exercise /// AK078735 // GenMAPP // Circadian_Exercise	17364208
8717	17245785	AK140079 // Pip4k2c // phosphatidylinositol-5-phosphate 4-kinase, type II, gamma // 10	Pip4k2c	AK140079	2.78716e-05	0.569325	1.0489	0.704807	1.0321	AK140079 // GO:0016310 // phosphorylation // inferred from electronic annotation /// A	AK140079 // GO:0000166 // nucleotide binding // inferred from electronic annotation //	---	17245785
13969	17296200	ENSMUST00000149661 // Gm15325 // predicted gene 15325 // --- // ---	Gm15325	ENSMUST00000149661	2.79273e-05	0.355908	1.22882	0.551051	1.13983	---	---	---	17296200
14631	17301502	AK033490 // Adra1a // adrenergic receptor, alpha 1a // 14 D1|14 // 11549 /// AK042759 /	Adra1a	AK033490	2.79542e-05	0.688444	-1.06399	0.303291	1.17831	AK033490 // GO:0000185 // activation of MAPKKK activity // inferred from electronic ann	AK033490 // GO:0004871 // signal transducer activity // inferred from electronic annota	AK033490 // GenMAPP // GPCRDB_Class_A_Rhodopsin-like /// AK033490 // GenMAPP // Monoami	17301502
36111	17514078	AK005354 // Agt // angiotensinogen (serpin peptidase inhibitor, clade A, member 8) // 8	Agt	AK005354	2.82579e-05	0.115926	1.57436	0.539906	1.17919	AK005354 // GO:0001543 // ovarian follicle rupture // inferred from mutant phenotype /	AK005354 // GO:0004867 // serine-type endopeptidase inhibitor activity // not recorded	AK005354 // GenMAPP // ACE-Inhibitor_pathway_PharmGKB /// AK018763 // GenMAPP // ACE-In	17514078
14628	17301468	AY574261 // Chrna2 // cholinergic receptor, nicotinic, alpha polypeptide 2 (neuronal) /	Chrna2	AY574261	2.84523e-05	0.611505	-1.15586	0.0208289	2.19594	AY574261 // GO:0006810 // transport // inferred from electronic annotation /// AY57426	AY574261 // GO:0004889 // acetylcholine-activated cation-selective channel activity //	---	17301468
20382	17358165	AK044454 // Trpm3 // transient receptor potential cation channel, subfamily M, member 3	Trpm3	AK044454	2.86215e-05	0.582897	1.12118	0.135022	1.39415	AK044454 // GO:0006810 // transport // inferred from electronic annotation /// AK04445	AK044454 // GO:0005261 // cation channel activity // not recorded /// AK044454 // GO:0	---	17358165
15110	17306082	AY226989 // Rnase9 // ribonuclease, RNase A family, 9 (non-active) // 14|14 B-C1 // 328	Rnase9	AY226989	2.91755e-05	0.194993	-1.31572	0.281781	1.25094	AY226989 // GO:0008150 // biological_process // no biological data available /// AY303	AY226989 // GO:0003676 // nucleic acid binding // inferred from electronic annotation	---	17306082
7734	17236227	AK147488 // Nt5dc3 // 5'-nucleotidase domain containing 3 // 10 C1|10 // 103466 /// AK1	Nt5dc3	AK147488	3.02833e-05	0.168331	-1.16277	0.857603	1.01862	AK147488 // GO:0008150 // biological_process // no biological data available /// AK172	AK147488 // GO:0016787 // hydrolase activity // inferred from electronic annotation //	---	17236227
14647	17301615	AK004761 // Entpd4 // ectonucleoside triphosphate diphosphohydrolase 4 // 14 D2|14 // 6	Entpd4	AK004761	3.04933e-05	0.0138091	-1.2618	0.463276	-1.05871	---	AK004761 // GO:0016787 // hydrolase activity // inferred from electronic annotation //	---	17301615
18432	17339554	AK007400 // Lbh // limb-bud and heart // 17 E2|17 // 77889 /// AK020110 // Lbh // limb-	Lbh	AK007400	3.08579e-05	0.000191774	1.41888	0.232777	1.07217	AK007400 // GO:0006351 // transcription, DNA-dependent // inferred from electronic anno	---	---	17339554
38700	17539110	AK003105 // Smpx // small muscle protein, X-linked // X F4|X // 66106 /// AK009857 // S	Smpx	AK003105	3.09728e-05	0.0501223	-2.2433	0.319752	1.45052	---	---	AK003105 // GenMAPP // Striated_muscle_contraction /// AK009857 // GenMAPP // Striated_	17539110
28896	17445624	AK003168 // Cycs // cytochrome c, somatic // 6 B2.3|6 24.32 cM // 13063 /// AK010651 //	Cycs	AK003168	3.10823e-05	0.220744	-1.0974	0.567615	1.04259	AK003168 // GO:0006915 // apoptotic process // inferred from direct assay /// AK003168	AK003168 // GO:0009055 // electron carrier activity // not recorded /// AK003168 // GO	AK003168 // GenMAPP // Apoptosis /// AK003168 // GenMAPP // Apoptosis_GenMAPP /// AK003	17445624
18884	17343710	XM_003945997 // LOC101056305 // h-2 class I histocompatibility antigen, K-D alpha chain	LOC101056305	XM_003945997	3.12594e-05	0.336263	1.07612	0.122943	1.13163	AK150790 // GO:0001916 // positive regulation of T cell mediated cytotoxicity // inferr	AK150790 // GO:0005102 // receptor binding // not recorded /// AK150790 // GO:0005515	---	17343710
12051	17279923	AY795939 // Slc7a15 // solute carrier family 7 (cationic amino acid transporter, y+ sys	Slc7a15	AY795939	3.17455e-05	0.282762	-1.62263	0.956209	-1.0241	AY795939 // GO:0003333 // amino acid transmembrane transport // inferred from direct as	AY795939 // GO:0005515 // protein binding // inferred from physical interaction /// AY	---	17279923
36145	17514399	AK034879 // Gucy1a2 // guanylate cyclase 1, soluble, alpha 2 // 9 A1|9 // 234889 /// AK	Gucy1a2	AK034879	3.2323e-05	0.454051	-1.06514	0.249769	1.10465	AK034879 // GO:0030828 // positive regulation of cGMP biosynthetic process // inferred	AK034879 // GO:0000166 // nucleotide binding // inferred from electronic annotation //	---	17514399
36485	17517151	AK020231 // Alg9 // asparagine-linked glycosylation 9 (alpha 1,2 mannosyltransferase) /	Alg9	AK020231	3.24076e-05	0.71594	-1.02739	0.755862	-1.02332	AK020231 // GO:0006486 // protein glycosylation // inferred from electronic annotation	AK020231 // GO:0016740 // transferase activity // inferred from electronic annotation	---	17517151
20770	17362156	AK047029 // Plcb3 // phospholipase C, beta 3 // 19 B|19 5.1 cM // 18797 /// AK146793 //	Plcb3	AK047029	3.29171e-05	0.239735	1.08427	0.402744	1.05789	AK047029 // GO:0003073 // regulation of systemic arterial blood pressure // not recorde	AK047029 // GO:0004435 // phosphatidylinositol phospholipase C activity // not recorded	AK047029 // GenMAPP // G_Protein_Signaling /// AK047029 // GenMAPP // MAPK_Cascade ///	17362156
6380	17221686	AK033079 // Kcnq5 // potassium voltage-gated channel, subfamily Q, member 5 // 1|1 A5 /	Kcnq5	AK033079	3.34766e-05	0.210946	-1.16269	0.049647	1.29189	AK033079 // GO:0006810 // transport // inferred from electronic annotation /// AK03307	AK033079 // GO:0005216 // ion channel activity // inferred from electronic annotation	---	17221686
22647	17380549	ENSMUST00000099002 // Gm14420 // predicted gene 14420 // 2 H4|2 // 628308 /// ENSMUST00	Gm14420	ENSMUST00000099002	3.37543e-05	0.905363	-1.02275	0.240836	-1.26143	ENSMUST00000099002 // GO:0006355 // regulation of transcription, DNA-dependent // infer	ENSMUST00000099002 // GO:0046872 // metal ion binding // inferred from electronic annot	---	17380549
19255	17347619	AK048160 // Slc8a1 // solute carrier family 8 (sodium/calcium exchanger), member 1 // 1	Slc8a1	AK048160	3.38503e-05	0.00835121	1.35478	0.970627	-1.00332	AK048160 // GO:0001666 // response to hypoxia // not recorded /// AK048160 // GO:00018	AK048160 // GO:0005432 // calcium:sodium antiporter activity // inferred from direct as	AK048160 // GenMAPP // Calcium_regulation_in_cardiac_cells /// AK048160 // GenMAPP // S	17347619
40554	17549150	---		---	3.44276e-05	0.000440464	1.31585	7.01772e-05	1.43161	---	---	---	17549150
27157	17426365	AK085667 // Tnc // tenascin C // 4 C1|4 34.06 cM // 21923 /// BC117979 // Tnc // tenasc	Tnc	AK085667	3.44954e-05	0.000558692	2.5729	0.993334	1.00148	AK085667 // GO:0007155 // cell adhesion // inferred from electronic annotation /// AK0	AK085667 // GO:0001968 // fibronectin binding // not recorded /// AK085667 // GO:00455	---	17426365
33913	17492772	BC024722 // Ap3b2 // adaptor-related protein complex 3, beta 2 subunit // 7 D3|7 45.71	Ap3b2	BC024722	3.48683e-05	0.0472024	-1.76416	0.811783	1.06145	BC024722 // GO:0006810 // transport // inferred from electronic annotation /// BC02472	ENSMUST00000082090 // GO:0005488 // binding // inferred from electronic annotation ///	---	17492772
23159	17387162	BC011970 // Sestd1 // SEC14 and spectrin domains 1 // 2 C3|2 // 228071 /// BC013245 //	Sestd1	BC011970	3.49362e-05	0.768857	1.02148	0.0336599	-1.19594	---	BC011970 // GO:0005546 // phosphatidylinositol-4,5-bisphosphate binding // not recorded	---	17387162
16471	17320079	AK087499 // Wnt7b // wingless-related MMTV integration site 7B // 15 E2|15 40.39 cM //	Wnt7b	AK087499	3.49529e-05	0.0892863	1.32093	0.30022	-1.1729	AK087499 // GO:0001701 // in utero embryonic development // inferred from mutant phenot	AK087499 // GO:0005102 // receptor binding // traceable author statement /// AK087499	AK087499 // GenMAPP // Wnt_Signaling /// BC052018 // GenMAPP // Wnt_Signaling /// BC058	17320079
20536	17359769	AK039355 // Sema4g // sema domain, immunoglobulin domain (Ig), transmembrane domain (TM	Sema4g	AK039355	3.59638e-05	0.15593	1.1302	0.0412533	1.20904	AK039355 // GO:0007275 // multicellular organismal development // inferred from electro	AK039355 // GO:0004872 // receptor activity // inferred from electronic annotation ///	---	17359769
31382	17468627	AK134279 // Prokr1 // prokineticin receptor 1 // 6 D1|6 // 58182 /// AK156734 // Prokr1	Prokr1	AK134279	3.64455e-05	0.971219	-1.01082	0.360524	1.32364	AK134279 // GO:0007165 // signal transduction // inferred from electronic annotation /	AK134279 // GO:0004871 // signal transducer activity // inferred from electronic annota	AK134279 // GenMAPP // GPCRDB_Other /// AK156734 // GenMAPP // GPCRDB_Other /// AF23608	17468627
39278	17544399	AK030401 // Sytl4 // synaptotagmin-like 4 // X E3|X // 27359 /// AK161582 // Sytl4 // s	Sytl4	AK030401	3.66513e-05	0.495055	-1.10155	0.623754	-1.07146	AK030401 // GO:0006886 // intracellular protein transport // inferred from electronic a	AK030401 // GO:0005515 // protein binding // inferred from physical interaction /// AK	---	17544399
25614	17410676	AK082149 // Adh1 // alcohol dehydrogenase 1 (class I) // 3 G3|3 64.16 cM // 11522 /// E	Adh1	AK082149	3.70612e-05	0.0108623	-1.50528	0.981631	1.00295	AK082149 // GO:0001523 // retinoid metabolic process // inferred from mutant phenotype	AK082149 // GO:0004022 // alcohol dehydrogenase (NAD) activity // inferred from direct	---	17410676
15060	17305662	AK079588 // Fermt2 // fermitin family homolog 2 (Drosophila) // 14 C1|14 // 218952 ///	Fermt2	AK079588	3.72107e-05	0.023772	1.2275	0.0867274	1.15455	AK079588 // GO:0007155 // cell adhesion // inferred from electronic annotation /// AK0	AK079588 // GO:0005543 // phospholipid binding // inferred from electronic annotation	---	17305662
34414	17496947	AK038588 // Fgfr2 // fibroblast growth factor receptor 2 // 7 F3|7 // 14183 /// AK08181	Fgfr2	AK038588	3.75286e-05	0.055552	1.26309	0.54198	-1.06871	AK038588 // GO:0000122 // negative regulation of transcription from RNA polymerase II p	AK038588 // GO:0000166 // nucleotide binding // inferred from electronic annotation //	---	17496947
35648	17509462	AK030683 // Galnt7 // UDP-N-acetyl-alpha-D-galactosamine: polypeptide N-acetylgalactosa	Galnt7	AK030683	3.75719e-05	0.268358	1.2052	0.476291	1.12441	AK030683 // GO:0006493 // protein O-linked glycosylation // inferred from direct assay	AK030683 // GO:0004653 // polypeptide N-acetylgalactosaminyltransferase activity // inf	---	17509462
23493	17389608	AK040611 // Meis2 // Meis homeobox 2 // 2 E4-E5|2 58.28 cM // 17536 /// AK045126 // Mei	Meis2	AK040611	3.80687e-05	0.242178	1.20628	0.152234	1.26487	AK040611 // GO:0001654 // eye development // inferred from genetic interaction /// AK0	AK040611 // GO:0003677 // DNA binding // inferred from direct assay /// AK040611 // GO	---	17389608
7796	17236836	AK133920 // Atp2b1 // ATPase, Ca++ transporting, plasma membrane 1 // 10|10 C3 // 67972	Atp2b1	AK133920	3.84047e-05	0.056869	1.18982	0.753975	-1.02568	AK133920 // GO:0006816 // calcium ion transport // traceable author statement /// AK13	AK133920 // GO:0000166 // nucleotide binding // inferred from electronic annotation //	---	17236836
37154	17524858	AK004876 // Rgl3 // ral guanine nucleotide dissociation stimulator-like 3 // 9|9 A4 //	Rgl3	AK004876	3.85421e-05	0.0764239	1.3531	0.76857	-1.04631	AK004876 // GO:0007165 // signal transduction // inferred from electronic annotation /	AK004876 // GO:0005085 // guanyl-nucleotide exchange factor activity // inferred from e	---	17524858
10853	17267685	BC053478 // Pctp // phosphatidylcholine transfer protein // 11 C|11 54.7 cM // 18559 //	Pctp	BC053478	3.87431e-05	0.128717	-1.20117	0.438546	1.09221	BC053478 // GO:0006810 // transport // inferred from electronic annotation /// BC05347	BC053478 // GO:0008289 // lipid binding // inferred from electronic annotation /// BC0	---	17267685
28236	17438189	AK004534 // Rasl11b // RAS-like, family 11, member B // 5|5 D // 68939 /// BC008101 //	Rasl11b	AK004534	3.88293e-05	0.0248184	1.46503	0.720371	-1.05272	AK004534 // GO:0006184 // GTP catabolic process // inferred from electronic annotation	AK004534 // GO:0000166 // nucleotide binding // inferred from electronic annotation //	---	17438189
5375	17211280	AK005075 // Tmem70 // transmembrane protein 70 // 1 A3|1 // 70397 /// AK008955 // Tmem7	Tmem70	AK005075	3.92892e-05	0.143692	-1.08089	0.325368	1.05156	AK005075 // GO:0033615 // mitochondrial proton-transporting ATP synthase complex assemb	AK005075 // GO:0003674 // molecular_function // no biological data available /// AK008	---	17211280
34871	17501250	AK002472 // Hpgd // hydroxyprostaglandin dehydrogenase 15 (NAD) // 8 B3.2|8 // 15446 //	Hpgd	AK002472	4.06063e-05	0.0590081	-1.28373	0.0756634	1.26065	AK002472 // GO:0006629 // lipid metabolic process // inferred from electronic annotatio	AK002472 // GO:0003824 // catalytic activity // not recorded /// AK002472 // GO:000495	AK002472 // GenMAPP // Prostaglandin_synthesis_regulation /// AK051168 // GenMAPP // Pr	17501250
40766	17549594	XR_142433 // LOC100046101 // epidermal growth factor-binding protein type B-like // ---	LOC100046101	XR_142433	4.07254e-05	0.40281	-1.17526	0.0695647	1.46645	XR_142433 // GO:0006508 // proteolysis // inferred from electronic annotation /// XR_1	XR_142433 // GO:0003824 // catalytic activity // inferred from electronic annotation /	---	17549594
8645	17244973	AK029833 // Trhde // TRH-degrading enzyme // 10 D2|10 // 237553 /// AK034093 // Trhde /	Trhde	AK029833	4.09433e-05	0.00231815	-1.53939	0.621433	1.05176	AK029833 // GO:0006508 // proteolysis // inferred from electronic annotation /// AK029	AK029833 // GO:0004177 // aminopeptidase activity // inferred from electronic annotatio	---	17244973
10103	17259831	AK009426 // Smtn // smoothelin // 11|11 A2-A3 // 29856 /// AK030932 // Smtn // smoothel	Smtn	AK009426	4.13372e-05	0.243073	1.20023	0.604566	1.08118	---	ENSMUST00000020721 // GO:0005515 // protein binding // inferred from electronic annotat	---	17259831
13120	17288467	AB244717 // Lpcat1 // lysophosphatidylcholine acyltransferase 1 // 13 C1|13 // 210992 /	Lpcat1	AB244717	4.22298e-05	0.665883	-1.07199	0.569723	1.09629	AB244717 // GO:0006629 // lipid metabolic process // inferred from electronic annotatio	AB244717 // GO:0005509 // calcium ion binding // inferred from electronic annotation /	---	17288467
21479	17368646	AK003031 // Olfm1 // olfactomedin 1 // 2 A3|2 // 56177 /// AK011705 // Olfm1 // olfacto	Olfm1	AK003031	4.23118e-05	0.10104	1.21993	0.794494	-1.02932	AK003031 // GO:0007275 // multicellular organismal development // inferred from electro	AK003031 // GO:0005515 // protein binding // inferred from physical interaction /// AK	---	17368646
37228	17525649	AK002933 // Nrgn // neurogranin // 9 A4|9 20.78 cM // 64011 /// AK158630 // Nrgn // neu	Nrgn	AK002933	4.24044e-05	0.742064	-1.09169	0.936976	-1.02123	AK002933 // GO:0007243 // intracellular protein kinase cascade // traceable author stat	AK002933 // GO:0005516 // calmodulin binding // inferred from direct assay /// AK00293	---	17525649
39306	17544691	AK132005 // Bex2 // brain expressed X-linked 2 // X F1|X 57.37 cM // 12069 /// AF097439	Bex2	AK132005	4.34371e-05	0.336043	-1.10273	0.133663	-1.17289	AK132005 // GO:0006915 // apoptotic process // inferred from electronic annotation ///	---	---	17544691
29176	17448475	AK039919 // Atp8a1 // ATPase, aminophospholipid transporter (APLT), class I, type 8A, m	Atp8a1	AK039919	4.37045e-05	0.216555	-1.15246	0.88483	-1.01594	AK039919 // GO:0006812 // cation transport // inferred from electronic annotation ///	AK039919 // GO:0000166 // nucleotide binding // inferred from electronic annotation //	---	17448475
8445	17242842	AK140688 // Gamt // guanidinoacetate methyltransferase // 10 C1|10 39.72 cM // 14431 //	Gamt	AK140688	4.3799e-05	0.201051	-1.222	0.459848	1.11821	AK140688 // GO:0006601 // creatine biosynthetic process // inferred from mutant phenoty	AK140688 // GO:0008168 // methyltransferase activity // inferred from electronic annota	---	17242842
7874	17237547	AK087332 // Cpm // carboxypeptidase M // 10 D2|10 // 70574 /// BC100404 // Cpm // carbo	Cpm	AK087332	4.44298e-05	0.0834566	-1.1983	0.60041	-1.05117	AK087332 // GO:0006508 // proteolysis // inferred from electronic annotation /// AK087	AK087332 // GO:0004180 // carboxypeptidase activity // inferred from electronic annotat	---	17237547
32866	17483007	AK144566 // Sbk1 // SH3-binding kinase 1 // 7|7 F1-F3 // 104175 /// BC024114 // Sbk1 //	Sbk1	AK144566	4.44943e-05	0.843667	-1.01765	0.739486	1.03002	AK144566 // GO:0006468 // protein phosphorylation // inferred from electronic annotatio	AK144566 // GO:0000166 // nucleotide binding // inferred from electronic annotation //	---	17483007
22526	17379487	AY542486 // Wfdc13 // WAP four-disulfide core domain 13 // 2H3|2 // 408190 /// AY542487	Wfdc13	AY542486	4.51882e-05	0.733836	-1.07018	0.539039	1.13156	AY542486 // GO:0010466 // negative regulation of peptidase activity // inferred from el	AY542486 // GO:0004867 // serine-type endopeptidase inhibitor activity // inferred from	---	17379487
25175	17406333	AK039741 // Trim2 // tripartite motif-containing 2 // 3 F1|3 // 80890 /// AK042752 // T	Trim2	AK039741	4.52997e-05	0.0837334	1.13552	0.836234	1.01384	AK039741 // GO:0008152 // metabolic process // inferred from electronic annotation ///	AK039741 // GO:0004842 // ubiquitin-protein ligase activity // inferred from direct ass	---	17406333
6174	17219997	AB355846 // Kif26b // kinesin family member 26B // 1 H4|1 83.16 cM // 269152 /// BC0563	Kif26b	AB355846	4.53152e-05	0.180073	1.1963	0.0692093	1.29168	AB355846 // GO:0007018 // microtubule-based movement // inferred from electronic annota	AB355846 // GO:0000166 // nucleotide binding // inferred from electronic annotation //	---	17219997
36440	17516649	AK002566 // Treh // trehalase (brush-border membrane glycoprotein) // 9 A5.2|9 // 58866	Treh	AK002566	4.54869e-05	0.978145	-1.00719	0.704466	1.10483	AK002566 // GO:0005991 // trehalose metabolic process // inferred from electronic annot	AK002566 // GO:0003824 // catalytic activity // inferred from electronic annotation //	---	17516649
5538	17213265	AK010239 // Fzd7 // frizzled homolog 7 (Drosophila) // 1 C1.3|1 30.08 cM // 14369 /// B	Fzd7	AK010239	4.55515e-05	0.0214424	1.27447	0.0435422	1.22593	AK010239 // GO:0001944 // vasculature development // not recorded /// AK010239 // GO:0	AK010239 // GO:0004871 // signal transducer activity // inferred from electronic annota	AK010239 // GenMAPP // Wnt_Signaling /// AK010239 // GenMAPP // GPCRDB_Other /// BC0630	17213265
22861	17383104	AK002422 // Agpat2 // 1-acylglycerol-3-phosphate O-acyltransferase 2 (lysophosphatidic	Agpat2	AK002422	4.57337e-05	0.00703914	-1.50967	0.065807	-1.27643	AK002422 // GO:0001819 // positive regulation of cytokine production // not recorded /	AK002422 // GO:0003841 // 1-acylglycerol-3-phosphate O-acyltransferase activity // infe	---	17383104
20970	17364098	AK017374 // Acta2 // actin, alpha 2, smooth muscle, aorta // 19|19 C3 // 11475 /// AK03	Acta2	AK017374	4.60102e-05	0.00890164	1.26437	0.170275	1.10841	AK017374 // GO:0008217 // regulation of blood pressure // inferred from mutant phenotyp	AK017374 // GO:0000166 // nucleotide binding // inferred from electronic annotation //	---	17364098
22445	17378600	AK044744 // Epb4.1l1 // erythrocyte protein band 4.1-like 1 // 2 H1|2 77.39 cM // 13821	Epb4.1l1	AK044744	4.60531e-05	0.0209801	1.12618	0.0427289	-1.10496	AK044744 // GO:0030866 // cortical actin cytoskeleton organization // inferred from ele	AK044744 // GO:0003779 // actin binding // inferred from electronic annotation /// AK0	---	17378600
21114	17365728	BC082776 // Gpam // glycerol-3-phosphate acyltransferase, mitochondrial // 19 D2|19 50.	Gpam	BC082776	4.68099e-05	0.0812563	-1.20755	0.867462	-1.01643	BC082776 // GO:0006629 // lipid metabolic process // inferred from electronic annotatio	BC082776 // GO:0004366 // glycerol-3-phosphate O-acyltransferase activity // inferred f	---	17365728
38932	17541343	AK030741 // Smarca1 // SWI/SNF related, matrix associated, actin dependent regulator of	Smarca1	AK030741	4.72396e-05	0.0505829	-1.58755	0.823085	-1.04755	AK030741 // GO:0000733 // DNA strand renaturation // not recorded /// AK030741 // GO:0	AK030741 // GO:0000166 // nucleotide binding // inferred from electronic annotation //	---	17541343
14649	17301647	AK004761 // Entpd4 // ectonucleoside triphosphate diphosphohydrolase 4 // 14 D2|14 // 6	Entpd4	AK004761	4.72399e-05	0.0133079	-1.27596	0.69256	-1.03208	---	AK004761 // GO:0016787 // hydrolase activity // inferred from electronic annotation //	---	17301647
31137	17467031	AK050049 // Ggct // gamma-glutamyl cyclotransferase // 6|6 27.26 cM // 110175 /// AK076	Ggct	AK050049	4.75834e-05	0.00914782	-1.39416	0.881026	-1.01515	AK050049 // GO:0001836 // release of cytochrome c from mitochondria // not recorded //	AK050049 // GO:0003839 // gamma-glutamylcyclotransferase activity // not recorded ///	---	17467031
25628	17410809	AK033097 // Lmo4 // LIM domain only 4 // 3 H2|3 68.61 cM // 16911 /// AK080534 // Lmo4	Lmo4	AK033097	4.77781e-05	0.351676	1.07697	0.616145	1.03988	AK033097 // GO:0001843 // neural tube closure // inferred from mutant phenotype /// AK	AK033097 // GO:0001158 // enhancer sequence-specific DNA binding // inferred from direc	---	17410809
22926	17383798	AK046338 // Fibcd1 // fibrinogen C domain containing 1 // 2 B|2 // 98970 /// AK084379 /	Fibcd1	AK046338	4.84257e-05	0.116879	-1.21964	0.327415	-1.12506	ENSMUST00000028188 // GO:0007165 // signal transduction // inferred from electronic ann	AK046338 // GO:0008061 // chitin binding // not recorded /// AK046338 // GO:0046872 //	---	17383798
17167	17326996	AK007044 // Eva1c // eva-1 homolog C (C. elegans) // 16 C3.3|16 // 70967 /// AK016443 /	Eva1c	AK007044	4.84405e-05	0.0551821	-1.22814	0.372119	-1.09049	AK007044 // GO:0008150 // biological_process // no biological data available /// AK016	AK007044 // GO:0030246 // carbohydrate binding // inferred from electronic annotation	---	17326996
18269	17337750	AK019869 // Gpr110 // G protein-coupled receptor 110 // 17 B3|17 // 77596 /// BC019217	Gpr110	AK019869	4.9339e-05	0.0386069	-2.0501	0.62435	-1.15939	AK019869 // GO:0007165 // signal transduction // inferred from electronic annotation /	AK019869 // GO:0004871 // signal transducer activity // inferred from electronic annota	---	17337750
18054	17335842	BC025882 // Pde9a // phosphodiesterase 9A // 17 B1|17 // 18585 /// AK030509 // Pde9a //	Pde9a	BC025882	4.93636e-05	0.211754	1.1942	0.563098	1.08207	BC025882 // GO:0007165 // signal transduction // inferred from electronic annotation /	BC025882 // GO:0003824 // catalytic activity // inferred from electronic annotation //	---	17335842
37206	17525425	AK020540 // Pate4 // prostate and testis expressed 4 // 9 A4|9 // 56872 /// AF134204 //	Pate4	AK020540	4.97529e-05	3.82631e-05	-3.74425	0.496938	1.12221	AK020540 // GO:0009611 // response to wounding // inferred from direct assay /// AK020	AK020540 // GO:0005516 // calmodulin binding // inferred from electronic annotation //	---	17525425
24291	17397645	AK137411 // Smad9 // SMAD family member 9 // 3|3 D // 55994 /// AF175408 // Smad9 // SM	Smad9	AK137411	4.99441e-05	0.0279205	-1.39451	0.291421	1.15044	AK137411 // GO:0001880 // Mullerian duct regression // not recorded /// AK137411 // GO	AK137411 // GO:0003677 // DNA binding // inferred from electronic annotation /// AK137	AK137411 // GenMAPP // TGF_Beta_Signaling_Pathway /// AF175408 // GenMAPP // TGF_Beta_S	17397645
32099	17475342	AK144163 // Tgfb1 // transforming growth factor, beta 1 // 7 A3|7 13.98 cM // 21803 ///	Tgfb1	AK144163	5.01473e-05	0.0911973	1.28484	0.309362	1.15227	AK144163 // GO:0000060 // protein import into nucleus, translocation // not recorded /	AK144163 // GO:0005114 // type II transforming growth factor beta receptor binding // n	AK144163 // GenMAPP // Cell_Cycle_KEGG /// AK144163 // GenMAPP // TGF_Beta_Signaling_Pa	17475342
23694	17391683	AK148251 // Lzts3 // leucine zipper, putative tumor suppressor family member 3 // 2 F1|	Lzts3	AK148251	5.18525e-05	0.0293015	1.19133	0.640868	1.03255	AK148251 // GO:0051260 // protein homooligomerization // not recorded /// AK161711 //	AK148251 // GO:0030165 // PDZ domain binding // not recorded /// AK148251 // GO:004362	---	17391683
29633	17452405	AK017877 // Atp2a2 // ATPase, Ca++ transporting, cardiac muscle, slow twitch 2 // 5 F|5	Atp2a2	AK017877	5.18962e-05	0.401076	1.05084	0.52593	1.03778	AK017877 // GO:0002026 // regulation of the force of heart contraction // inferred from	AK017877 // GO:0000166 // nucleotide binding // inferred from electronic annotation //	AK017877 // GenMAPP // Calcium_regulation_in_cardiac_cells /// AK017877 // GenMAPP // S	17452405
37866	17532540	BC022708 // Fyco1 // FYVE and coiled-coil domain containing 1 // 9 F|9 74.52 cM // 1728	Fyco1	BC022708	5.19595e-05	0.00734088	-1.15754	0.0830418	1.08463	BC022708 // GO:0006810 // transport // inferred from electronic annotation /// BC02270	BC022708 // GO:0046872 // metal ion binding // inferred from electronic annotation ///	---	17532540
28378	17439464	AK013850 // Anxa3 // annexin A3 // 5 E3|5 47.29 cM // 11745 /// AK090055 // Anxa3 // an	Anxa3	AK013850	5.22964e-05	0.41999	1.14943	0.605422	-1.09209	AK013850 // GO:0006909 // phagocytosis // not recorded /// AK013850 // GO:0010595 // p	AK013850 // GO:0004859 // phospholipase inhibitor activity // inferred from electronic	AK013850 // GenMAPP // Prostaglandin_synthesis_regulation /// AK090055 // GenMAPP // Pr	17439464
37474	17528125	AK004671 // Smad6 // SMAD family member 6 // 9|9 D // 17130 /// AK046602 // Smad6 // SM	Smad6	AK004671	5.28186e-05	0.586892	-1.06278	0.621092	-1.05686	AK004671 // GO:0006351 // transcription, DNA-dependent // inferred from electronic anno	AK004671 // GO:0003677 // DNA binding // inferred from electronic annotation /// AK004	AK004671 // GenMAPP // TGF_Beta_Signaling_Pathway /// AK046602 // GenMAPP // TGF_Beta_S	17528125
37176	17525118	BC132200 // Glb1l3 // galactosidase, beta 1 like 3 // 9 A4|9 // 70893 /// BC132202 // G	Glb1l3	BC132200	5.28296e-05	0.0954632	-1.61941	0.899896	1.03368	BC132200 // GO:0005975 // carbohydrate metabolic process // inferred from electronic an	BC132200 // GO:0003824 // catalytic activity // inferred from electronic annotation //	---	17525118
26705	17421596	ENSMUST00000129579 // Gm13206 // predicted gene 13206 // --- // ---	Gm13206	ENSMUST00000129579	5.30147e-05	0.153266	-1.08973	0.606348	-1.02964	---	---	---	17421596
25538	17409839	AK013734 // Ptbp2 // polypyrimidine tract binding protein 2 // 3 G1|3 // 56195 /// AK01	Ptbp2	AK013734	5.30716e-05	0.260548	1.15047	0.709434	1.04572	AK013734 // GO:0006376 // mRNA splice site selection // inferred from direct assay ///	AK013734 // GO:0000166 // nucleotide binding // inferred from electronic annotation //	AK013734 // GenMAPP // mRNA_processing_binding_Reactome /// AK015056 // GenMAPP // mRNA	17409839
9234	17250549	AK017299 // Kcnj12 // potassium inwardly-rectifying channel, subfamily J, member 12 //	Kcnj12	AK017299	5.4328e-05	0.89648	-1.00837	0.00851223	1.23998	AK017299 // GO:0006810 // transport // inferred from electronic annotation /// AK01729	AK017299 // GO:0005242 // inward rectifier potassium channel activity // not recorded	---	17250549
16448	17319801	AK139833 // A4galt // alpha 1,4-galactosyltransferase // 15 E1|15 // 239559 /// AK14918	A4galt	AK139833	5.46228e-05	0.0592407	1.19989	0.55218	1.05281	AK139833 // GO:0006629 // lipid metabolic process // inferred from electronic annotatio	AK139833 // GO:0008378 // galactosyltransferase activity // not recorded /// AK139833	---	17319801
21754	17371941	AK011289 // Cdca7 // cell division cycle associated 7 // 2 C3|2 // 66953 /// AK028671 /	Cdca7	AK011289	5.47947e-05	4.38878e-05	1.64351	0.0722676	1.13726	AK011289 // GO:0006351 // transcription, DNA-dependent // inferred from electronic anno	AK011289 // GO:0003674 // molecular_function // no biological data available /// AK028	---	17371941
8178	17240012	AK013366 // Rspo3 // R-spondin 3 homolog (Xenopus laevis) // 10 A4|10 // 72780 /// AK07	Rspo3	AK013366	5.75953e-05	0.158548	-1.34732	0.74239	-1.06742	AK013366 // GO:0016055 // Wnt receptor signaling pathway // inferred from electronic an	AK013366 // GO:0005102 // receptor binding // inferred from physical interaction /// A	---	17240012
28337	17439094	AK016257 // Art3 // ADP-ribosyltransferase 3 // 5 E2|5 46.54 cM // 109979 /// AK161218	Art3	AK016257	5.76502e-05	0.518778	-1.05985	0.353042	-1.08863	AK016257 // GO:0006471 // protein ADP-ribosylation // inferred from electronic annotati	AK016257 // GO:0003956 // NAD(P)+-protein-arginine ADP-ribosyltransferase activity // i	---	17439094
18919	17344140	AK037701 // D17H6S56E-5 // DNA segment, Chr 17, human D6S56E 5 // 17 B1|17 18.54 cM //	D17H6S56E-5	AK037701	5.89088e-05	3.06655e-05	1.59292	0.888056	-1.00809	AK037701 // GO:0019058 // viral infectious cycle // inferred from electronic annotation	AK037701 // GO:0005198 // structural molecule activity // inferred from electronic anno	---	17344140
29460	17450387	AK134608 // Sparcl1 // SPARC-like 1 // 5 E4|5 50.55 cM // 13602 /// AK158725 // Sparcl1	Sparcl1	AK134608	5.97928e-05	0.0187742	1.47121	0.550046	1.08545	AK134608 // GO:0007165 // signal transduction // inferred from electronic annotation /	AK134608 // GO:0005509 // calcium ion binding // inferred from electronic annotation /	---	17450387
25495	17409328	AK028358 // Sars // seryl-aminoacyl-tRNA synthetase // 3 F3|3 47.08 cM // 20226 /// AK0	Sars	AK028358	5.9934e-05	0.141638	-1.0953	0.660643	-1.02577	AK028358 // GO:0006412 // translation // inferred from electronic annotation /// AK028	AK028358 // GO:0000166 // nucleotide binding // inferred from electronic annotation //	---	17409328
20410	17358466	AK018188 // Slc1a1 // solute carrier family 1 (neuronal/epithelial high affinity glutam	Slc1a1	AK018188	6.0223e-05	0.000578168	-4.40068	0.889695	1.03937	AK018188 // GO:0003333 // amino acid transmembrane transport // inferred from direct as	AK018188 // GO:0005313 // L-glutamate transmembrane transporter activity // inferred fr	---	17358466
34724	17500005	AK134267 // Ank1 // ankyrin 1, erythroid // 8 A2|8 11.42 cM // 11733 /// AK147278 // An	Ank1	AK134267	6.05875e-05	0.510044	1.08097	0.370297	1.11315	AK134267 // GO:0006779 // porphyrin-containing compound biosynthetic process // inferre	AK134267 // GO:0008093 // cytoskeletal adaptor activity // not recorded /// AK134267 /	---	17500005
22732	17381424	AK173223 // Dhtkd1 // dehydrogenase E1 and transketolase domain containing 1 // 2 A1|2	Dhtkd1	AK173223	6.12802e-05	0.253823	-1.16988	0.332097	1.14082	AK173223 // GO:0006096 // glycolysis // inferred from electronic annotation /// AK1732	AK173223 // GO:0004591 // oxoglutarate dehydrogenase (succinyl-transferring) activity /	---	17381424
10646	17265657	AK085988 // Smtnl2 // smoothelin-like 2 // 11 B4|11 // 276829 /// BC037993 // Smtnl2 //	Smtnl2	AK085988	6.17472e-05	0.0172866	-1.43277	0.0662411	1.2911	AK085988 // GO:0008150 // biological_process // no biological data available /// BC037	AK085988 // GO:0003674 // molecular_function // no biological data available /// BC037	---	17265657
13684	17293238	---		---	6.17803e-05	0.0632556	-1.32729	0.0151858	1.49814	---	---	---	17293238
17022	17325810	AK078103 // Wdr52 // WD repeat domain 52 // 16 B4|16 28.72 cM // 212517 /// NM_00103324	Wdr52	AK078103	6.22587e-05	0.0142899	1.52336	0.261374	-1.17725	AK078103 // GO:0008150 // biological_process // no biological data available /// NM_00	AK078103 // GO:0003674 // molecular_function // no biological data available /// NM_00	---	17325810
31626	17471231	BC060250 // Prmt8 // protein arginine N-methyltransferase 8 // 6 F3|6 // 381813 /// NM_	Prmt8	BC060250	6.23236e-05	0.000464622	-1.94759	0.507607	1.08479	BC060250 // GO:0006479 // protein methylation // inferred from electronic annotation /	BC060250 // GO:0008168 // methyltransferase activity // inferred from electronic annota	---	17471231
14580	17300984	BC034159 // Cab39l // calcium binding protein 39-like // 14 C3-D1|14 // 69008 /// AK005	Cab39l	BC034159	6.38715e-05	0.000276116	-1.30004	0.0118348	1.14855	BC034159 // GO:0008150 // biological_process // no biological data available /// AK005	BC034159 // GO:0003674 // molecular_function // no biological data available /// AK005	---	17300984
29617	17452161	AK011468 // Ptpn11 // protein tyrosine phosphatase, non-receptor type 11 // 5|5 F // 19	Ptpn11	AK011468	6.3921e-05	0.0661928	1.10321	0.706228	-1.01821	AK011468 // GO:0000077 // DNA damage checkpoint // inferred from mutant phenotype ///	AK011468 // GO:0004721 // phosphoprotein phosphatase activity // inferred from mutant p	---	17452161
7177	17230991	AK045261 // Vash2 // vasohibin 2 // 1 H6|1 // 226841 /// BC024141 // Vash2 // vasohibin	Vash2	AK045261	6.40633e-05	0.561486	1.06049	0.182476	-1.15204	AK045261 // GO:0001938 // positive regulation of endothelial cell proliferation // not	AK045261 // GO:0003674 // molecular_function // no biological data available /// BC024	---	17230991
28117	17436877	AK046879 // Ablim2 // actin-binding LIM protein 2 // 5 B3|5 // 231148 /// AK154494 // A	Ablim2	AK046879	6.55419e-05	0.437769	-1.08526	0.671065	1.04515	AK046879 // GO:0007010 // cytoskeleton organization // inferred from electronic annotat	AK046879 // GO:0003779 // actin binding // inferred from electronic annotation /// AK0	---	17436877
29427	17449939	AK155460 // Antxr2 // anthrax toxin receptor 2 // 5 E3|5 // 71914 /// AK166124 // Antxr	Antxr2	AK155460	6.58442e-05	0.0571717	1.29156	0.595871	1.06571	AK155460 // GO:0022414 // reproductive process // inferred from mutant phenotype /// A	AK155460 // GO:0004872 // receptor activity // inferred from electronic annotation ///	---	17449939
22113	17375045	AK049994 // Capn3 // calpain 3 // 2 E5|2 60.31 cM // 12335 /// AK079673 // Capn3 // cal	Capn3	AK049994	6.72693e-05	0.0724188	-1.39375	0.153359	-1.28813	AK049994 // GO:0001896 // autolysis // inferred from direct assay /// AK049994 // GO:0	AK049994 // GO:0003824 // catalytic activity // not recorded /// AK049994 // GO:000419	AK049994 // GenMAPP // Integrin-mediated_cell_adhesion_KEGG /// AK079673 // GenMAPP //	17375045
37863	17532509	AK043297 // Slc6a20a // solute carrier family 6 (neurotransmitter transporter), member	Slc6a20a	AK043297	6.72944e-05	0.0442294	-1.63868	0.103278	1.46345	AK043297 // GO:0003333 // amino acid transmembrane transport // inferred from direct as	AK043297 // GO:0005328 // neurotransmitter:sodium symporter activity // inferred from e	---	17532509
37584	17529276	AK002970 // Hmgn3 // high mobility group nucleosomal binding domain 3 // 9|9 E3.1 // 94	Hmgn3	AK002970	6.7304e-05	0.39492	1.04408	0.00535759	1.19908	AK002970 // GO:0006357 // regulation of transcription from RNA polymerase II promoter /	AK002970 // GO:0003677 // DNA binding // inferred from electronic annotation /// AK002	---	17529276
13982	17296344	AK079916 // Fst // follistatin // 13 D2.2|13 // 14313 /// AK083556 // Fst // follistati	Fst	AK079916	6.76092e-05	0.0215117	1.60203	0.490798	1.12687	AK079916 // GO:0000122 // negative regulation of transcription from RNA polymerase II p	AK079916 // GO:0043395 // heparan sulfate proteoglycan binding // not recorded /// AK0	AK079916 // GenMAPP // TGF_Beta_Signaling_Pathway /// AK083556 // GenMAPP // TGF_Beta_S	17296344
10277	17261608	AK028946 // Gabrp // gamma-aminobutyric acid (GABA) A receptor, pi // 11 A4|11 // 21664	Gabrp	AK028946	6.76939e-05	0.00395255	2.9294	0.778997	1.08113	AK028946 // GO:0006810 // transport // inferred from electronic annotation /// AK02894	AK028946 // GO:0004890 // GABA-A receptor activity // not recorded /// AK028946 // GO:	---	17261608
15823	17313218	AK142314 // Sgsm3 // small G protein signaling modulator 3 // 15 E1|15 // 105835 /// AK	Sgsm3	AK142314	6.91154e-05	0.644499	-1.05516	0.712874	-1.04364	AK142314 // GO:0007049 // cell cycle // inferred from electronic annotation /// AK1423	AK142314 // GO:0005083 // small GTPase regulator activity // non-traceable author state	---	17313218
22660	17380680	AK038669 // Ss18l1 // synovial sarcoma translocation gene on chromosome 18-like 1 // 2	Ss18l1	AK038669	7.01935e-05	0.291989	-1.13683	0.616687	1.06098	AK038669 // GO:0006351 // transcription, DNA-dependent // inferred from electronic anno	AK038669 // GO:0003677 // DNA binding // not recorded /// AK038669 // GO:0003700 // se	---	17380680
8294	17240989	AK028519 // Sept10 // septin 10 // 10 B4|10 // 103080 /// AK076569 // Sept10 // septin	Sept10	AK028519	7.02528e-05	0.00080916	1.26599	0.655027	1.02121	AK028519 // GO:0007049 // cell cycle // inferred from electronic annotation /// AK0285	AK028519 // GO:0000166 // nucleotide binding // inferred from electronic annotation //	---	17240989
7353	17232593	BC038526 // Lama4 // laminin, alpha 4 // 10 B1|10 20.02 cM // 16775 /// AK031189 // Lam	Lama4	BC038526	7.07786e-05	0.31799	1.13166	0.207024	1.17287	BC038526 // GO:0001568 // blood vessel development // inferred from mutant phenotype /	BC038526 // GO:0005102 // receptor binding // inferred from electronic annotation ///	---	17232593
15869	17313751	AK014171 // Arhgap8 // Rho GTPase activating protein 8 // 15 E2|15 // 73167 /// AK04014	Arhgap8	AK014171	7.10522e-05	0.0305267	1.18285	0.591107	1.03648	AK014171 // GO:0007165 // signal transduction // inferred from electronic annotation /	AK014171 // GO:0005096 // GTPase activator activity // inferred from electronic annotat	---	17313751
5901	17217440	AK005159 // Cyb5r1 // cytochrome b5 reductase 1 // 1 E4|1 // 72017 /// AK049717 // Cyb5	Cyb5r1	AK005159	7.16478e-05	0.545597	1.08767	0.70939	1.05278	AK005159 // GO:0006629 // lipid metabolic process // inferred from electronic annotatio	AK005159 // GO:0004128 // cytochrome-b5 reductase activity, acting on NAD(P)H // inferr	---	17217440
24210	17396733	AK002724 // Actl6a // actin-like 6A // 3 A3|3 // 56456 /// AK013221 // Actl6a // actin-	Actl6a	AK002724	7.18236e-05	0.391033	-1.08514	0.922014	-1.00915	AK002724 // GO:0006281 // DNA repair // inferred from electronic annotation /// AK0027	AK002724 // GO:0003682 // chromatin binding // inferred from direct assay /// AK002724	---	17396733
10598	17265096	AK137607 // Slc2a4 // solute carrier family 2 (facilitated glucose transporter), member	Slc2a4	AK137607	7.18408e-05	0.91842	-1.01035	0.70896	1.03839	AK137607 // GO:0006810 // transport // inferred from electronic annotation /// AK13760	AK137607 // GO:0005215 // transporter activity // inferred from electronic annotation	---	17265096
9972	17258374	AK173262 // Myo15b // myosin XVB // 11 E2|11 // 217328 /// BC051090 // Myo15b // myosin	Myo15b	AK173262	7.25378e-05	0.11561	-1.28807	0.866687	-1.02518	AK173262 // GO:0008150 // biological_process // no biological data available /// BC051	AK173262 // GO:0003674 // molecular_function // no biological data available /// BC051	---	17258374
24556	17400317	AK002626 // Cers2 // ceramide synthase 2 // 3|3 F2 // 76893 /// AK050161 // Cers2 // ce	Cers2	AK002626	7.27391e-05	0.758948	-1.01554	0.0982472	-1.0951	AK002626 // GO:0006355 // regulation of transcription, DNA-dependent // inferred from e	AK002626 // GO:0003677 // DNA binding // inferred from electronic annotation /// AK002	---	17400317
12952	17287081	AK041164 // Id4 // inhibitor of DNA binding 4 // 13 B|13 24.71 cM // 15904 /// NM_03116	Id4	AK041164	7.28971e-05	0.727971	-1.05616	0.0770352	1.36025	AK041164 // GO:0000082 // G1/S transition of mitotic cell cycle // inferred from mutant	AK041164 // GO:0001085 // RNA polymerase II transcription factor binding // inferred fr	---	17287081
26704	17421588	AK140175 // Fbxo2 // F-box protein 2 // 4 E2|4 78.68 cM // 230904 /// BC027053 // Fbxo2	Fbxo2	AK140175	7.32957e-05	0.0519361	-1.16482	0.813903	1.0164	AK140175 // GO:0006511 // ubiquitin-dependent protein catabolic process // inferred fro	AK140175 // GO:0001540 // beta-amyloid binding // inferred from direct assay /// AK140	---	17421588
30249	17458790	BC118940 // Fam188b // family with sequence similarity 188, member B // 6 B3|6 // 33032	Fam188b	BC118940	7.33101e-05	0.903664	-1.01291	0.624293	-1.0537	BC118940 // GO:0008150 // biological_process // no biological data available /// NM_17	BC118940 // GO:0003674 // molecular_function // no biological data available /// NM_17	---	17458790
11473	17274513	AK076307 // Grhl1 // grainyhead-like 1 (Drosophila) // 12 A1.3|12 // 195733 /// AK16104	Grhl1	AK076307	7.33737e-05	0.176166	-1.09932	0.649173	-1.03061	AK076307 // GO:0006351 // transcription, DNA-dependent // inferred from electronic anno	AK076307 // GO:0003677 // DNA binding // not recorded /// AK076307 // GO:0003700 // se	---	17274513
9153	17249898	AK033515 // Galnt10 // UDP-N-acetyl-alpha-D-galactosamine:polypeptide N-acetylgalactosa	Galnt10	AK033515	7.35308e-05	0.0991643	-1.20825	0.186039	1.15804	AK033515 // GO:0006493 // protein O-linked glycosylation // inferred from direct assay	AK033515 // GO:0004653 // polypeptide N-acetylgalactosaminyltransferase activity // inf	---	17249898
17364	17329105	AK019311 // Abcc5 // ATP-binding cassette, sub-family C (CFTR/MRP), member 5 // 16 A3|1	Abcc5	AK019311	7.42388e-05	0.0773058	1.1417	0.798264	-1.01743	AK019311 // GO:0006200 // ATP catabolic process // inferred from electronic annotation	AK019311 // GO:0000166 // nucleotide binding // inferred from electronic annotation //	---	17329105
17423	17329759	AK135046 // Apod // apolipoprotein D // 16 B2|16 21.41 cM // 11815 /// AK157917 // Apod	Apod	AK135046	7.47484e-05	0.157821	-1.27374	0.101931	-1.33219	AK135046 // GO:0000302 // response to reactive oxygen species // inferred from mutant p	AK135046 // GO:0005215 // transporter activity // inferred from electronic annotation	---	17329759
36825	17520851	BC028526 // Anapc13 // anaphase promoting complex subunit 13 // 9 F1|9 // 69010 /// NM_	Anapc13	BC028526	7.48551e-05	0.026464	-1.12744	0.266141	1.05424	BC028526 // GO:0007049 // cell cycle // inferred from electronic annotation /// BC0285	BC028526 // GO:0003674 // molecular_function // no biological data available /// NM_18	---	17520851
6996	17229178	AK005071 // Atp1b1 // ATPase, Na+/K+ transporting, beta 1 polypeptide // 1 H2.2|1 71.75	Atp1b1	AK005071	7.50013e-05	0.488045	-1.10532	0.329698	-1.1537	AK005071 // GO:0001666 // response to hypoxia // not recorded /// AK005071 // GO:00018	AK005071 // GO:0005391 // sodium:potassium-exchanging ATPase activity // not recorded	AK005071 // GenMAPP // Calcium_regulation_in_cardiac_cells /// AK010677 // GenMAPP // C	17229178
11357	17273292	AK002803 // Dcxr // dicarbonyl L-xylulose reductase // 11 E2|11 // 67880 /// AK004023 /	Dcxr	AK002803	7.51878e-05	0.75029	-1.03899	0.939022	-1.00921	AK002803 // GO:0005975 // carbohydrate metabolic process // inferred from electronic an	AK002803 // GO:0005515 // protein binding // inferred from physical interaction /// AK	---	17273292
17214	17327502	AJ487014 // Sh3bgr // SH3-binding domain glutamic acid-rich protein // 16 C4|16 // 5079	Sh3bgr	AJ487014	7.59362e-05	0.514243	-1.081	0.0114981	1.45105	AJ487014 // GO:0008150 // biological_process // no biological data available /// NM_01	AJ487014 // GO:0017124 // SH3 domain binding // inferred from electronic annotation //	---	17327502
28124	17436957	AK077298 // Jakmip1 // janus kinase and microtubule interacting protein 1 // 5 B3|5 //	Jakmip1	AK077298	7.60294e-05	0.00307175	-1.3596	0.681072	-1.03182	AK077298 // GO:0006810 // transport // inferred from electronic annotation /// AK07729	AK077298 // GO:0003723 // RNA binding // not recorded /// AK077298 // GO:0008017 // mi	---	17436957
15623	17311259	AK038507 // Gm16291 // predicted gene 16291 // 15 B3.1|15 15.55 cM // 100503072 /// NR_	Gm16291	AK038507	7.72395e-05	0.428068	1.02884	3.02279e-05	1.33205	---	---	---	17311259
7495	17233751	AK017403 // Aifm2 // apoptosis-inducing factor, mitochondrion-associated 2 // 10 B4|10	Aifm2	AK017403	7.73248e-05	0.991337	1.00091	0.0651188	1.18948	AK017403 // GO:0006917 // induction of apoptosis // not recorded /// AK017403 // GO:00	AK017403 // GO:0003677 // DNA binding // not recorded /// AK017403 // GO:0004174 // el	---	17233751
36997	17523058	AK143476 // Xylb // xylulokinase homolog (H. influenzae) // 9 F3|9 // 102448 /// AK1641	Xylb	AK143476	7.76913e-05	0.281519	1.13352	0.76727	1.03379	AK143476 // GO:0005975 // carbohydrate metabolic process // inferred from electronic an	AK143476 // GO:0000166 // nucleotide binding // inferred from electronic annotation //	---	17523058
10867	17267846	BC043728 // Abcc3 // ATP-binding cassette, sub-family C (CFTR/MRP), member 3 // 11 D|11	Abcc3	BC043728	7.78652e-05	0.343914	-1.18352	0.608856	-1.09329	BC043728 // GO:0006200 // ATP catabolic process // not recorded /// BC043728 // GO:000	BC043728 // GO:0000166 // nucleotide binding // inferred from electronic annotation //	---	17267846
7891	17237701	AK077698 // Wif1 // Wnt inhibitory factor 1 // 10 D2|10 // 24117 /// AK142443 // Wif1 /	Wif1	AK077698	7.79814e-05	0.484484	-1.13703	0.318925	1.20465	AK077698 // GO:0007275 // multicellular organismal development // inferred from electro	AK077698 // GO:0017147 // Wnt-protein binding // not recorded /// AK077698 // GO:00171	---	17237701
18026	17335419	BC139043 // Pnpla1 // patatin-like phospholipase domain containing 1 // 17 A3.3|17 // 4	Pnpla1	BC139043	7.85151e-05	0.763565	-1.05877	0.356514	-1.19663	BC139043 // GO:0006629 // lipid metabolic process // inferred from electronic annotatio	BC139043 // GO:0016787 // hydrolase activity // inferred from electronic annotation //	---	17335419
7705	17235937	AK006438 // Eid3 // EP300 interacting inhibitor of differentiation 3 // 10 C1|10 // 663	Eid3	AK006438	7.92072e-05	0.0174017	-1.29856	0.0177799	-1.29697	AK006438 // GO:0006281 // DNA repair // inferred from electronic annotation /// AK0064	AK006438 // GO:0042802 // identical protein binding // not recorded /// BC099545 // GO	---	17235937
29396	17449645	---		---	7.97803e-05	0.172806	-1.20335	0.669001	1.05641	---	---	---	17449645
35656	17509537	AK010350 // Palld // palladin, cytoskeletal associated protein // 8|8 B3.3 // 72333 ///	Palld	AK010350	8.19018e-05	0.0653122	1.36596	0.691893	1.06187	---	AK010350 // GO:0003779 // actin binding // inferred from electronic annotation /// AK0	---	17509537
28022	17435503	AK007094 // 1700096K18Rik // RIKEN cDNA 1700096K18 gene // 5|5 // 73571 /// AK047471 //	1700096K18Rik	AK007094	8.21859e-05	0.458635	-1.09033	0.941721	-1.00841	---	---	---	17435503
6442	17222356	BC029089 // 2010300C02Rik // RIKEN cDNA 2010300C02 gene // 1 B|1 // 72097 /// BC072639	2010300C02Rik	BC029089	8.23304e-05	0.736414	-1.03711	0.986467	-1.00183	BC029089 // GO:0008150 // biological_process // no biological data available /// BC072	BC029089 // GO:0003674 // molecular_function // no biological data available /// BC072	---	17222356
13092	17288278	AK036990 // Ptdss1 // phosphatidylserine synthase 1 // 13 B-C1|13 34.54 cM // 19210 ///	Ptdss1	AK036990	8.26357e-05	0.214857	-1.097	0.153861	1.11433	AK036990 // GO:0006629 // lipid metabolic process // inferred from electronic annotatio	AK036990 // GO:0016740 // transferase activity // inferred from electronic annotation	---	17288278
18070	17336013	AF233645 // Cyp4f15 // cytochrome P450, family 4, subfamily f, polypeptide 15 // 17 B1|	Cyp4f15	AF233645	8.31509e-05	0.142374	-1.43882	0.409216	-1.21498	AF233645 // GO:0055114 // oxidation-reduction process // inferred from electronic annot	AF233645 // GO:0004497 // monooxygenase activity // inferred from electronic annotation	---	17336013
20954	17363903	AK040353 // Prkg1 // protein kinase, cGMP-dependent, type I // 19|19 C2 // 19091 /// AK	Prkg1	AK040353	8.44152e-05	0.707053	1.04636	0.257294	1.15248	AK040353 // GO:0001764 // neuron migration // inferred from mutant phenotype /// AK040	AK040353 // GO:0000166 // nucleotide binding // inferred from electronic annotation //	---	17363903
30141	17457866	BC104304 // Sva // seminal vesicle antigen // 6 B2.1|6 // 20939 /// BC104305 // Sva //	Sva	BC104304	8.4595e-05	0.0146636	-1.3736	0.000923898	1.68665	BC104304 // GO:0071383 // cellular response to steroid hormone stimulus // inferred fro	---	---	17457866
7531	17234146	AK004797 // Fam13c // family with sequence similarity 13, member C // 10|10 B5.2 // 717	Fam13c	AK004797	8.4931e-05	0.422921	1.05064	0.0167769	1.19261	AK004797 // GO:0008150 // biological_process // no biological data available /// AK021	AK004797 // GO:0003674 // molecular_function // no biological data available /// AK021	---	17234146
19075	17345562	AK007398 // Gnmt // glycine N-methyltransferase // 17 C|17 22.9 cM // 14711 /// AK08245	Gnmt	AK007398	8.52191e-05	0.00920501	-1.75335	0.612271	1.09068	AK007398 // GO:0005977 // glycogen metabolic process // inferred from mutant phenotype	AK007398 // GO:0005542 // folic acid binding // not recorded /// AK007398 // GO:000816	---	17345562
21811	17372354	AK037213 // Ssfa2 // sperm specific antigen 2 // 2|2 D // 70599 /// AK169543 // Ssfa2 /	Ssfa2	AK037213	8.59015e-05	0.700423	1.02136	0.0108339	1.19115	---	AK037213 // GO:0003779 // actin binding // inferred from electronic annotation /// AK1	---	17372354
22052	17374245	BC051061 // Slc12a6 // solute carrier family 12, member 6 // 2 E3|2 // 107723 /// AK133	Slc12a6	BC051061	8.60025e-05	0.750567	-1.0146	0.0685016	-1.09709	BC051061 // GO:0006811 // ion transport // not recorded /// BC051061 // GO:0006821 //	BC051061 // GO:0005515 // protein binding // inferred from physical interaction /// BC	---	17374245
29720	17453506	AK008014 // 2010001M06Rik // RIKEN cDNA 2010001M06 gene // 5|5 // 69812 /// NR_026688 /	2010001M06Rik	AK008014	8.63089e-05	0.0572194	-1.32611	0.878454	1.02028	---	---	---	17453506
13266	17289851	ENSMUST00000128198 // Gm15326 // predicted gene 15326 // --- // --- /// ENSMUST00000127	Gm15326	ENSMUST00000128198	8.64903e-05	0.910863	-1.01204	0.176621	-1.16595	---	---	---	17289851
29576	17451748	AK041990 // Ccdc64 // coiled-coil domain containing 64 // 5 F|5 // 75665 /// AK170295 /	Ccdc64	AK041990	8.65652e-05	0.164156	-1.14975	0.976224	1.00281	AK041990 // GO:0006810 // transport // inferred from electronic annotation /// AK04199	AK041990 // GO:0017137 // Rab GTPase binding // inferred from direct assay /// AK04199	---	17451748
36684	17519481	AK018747 // Gnb5 // guanine nucleotide binding protein (G protein), beta 5 // 9 D|9 42.	Gnb5	AK018747	8.65765e-05	0.173678	-1.21533	0.785877	-1.03737	AK018747 // GO:0007165 // signal transduction // inferred from electronic annotation /	AK018747 // GO:0004871 // signal transducer activity // inferred from electronic annota	AK018747 // GenMAPP // G_Protein_Signaling /// AK018747 // GenMAPP // Calcium_regulatio	17519481
36407	17516352	AK018527 // Clmp // CXADR-like membrane protein // 9 A5.1|9 // 71566 /// AK028983 // Cl	Clmp	AK018527	8.75524e-05	0.0177603	1.38903	0.920268	-1.01148	AK018527 // GO:0048565 // digestive tract development // inferred from electronic annot	AK018527 // GO:0003674 // molecular_function // no biological data available /// AK028	---	17516352
21489	17368760	NR_037271 // Mir3088 // microRNA 3088 // 2|2 19.38 cM // 100526498 /// ENSMUST000001750	Mir3088	NR_037271	8.77373e-05	0.0605605	-1.33827	0.482621	1.10325	---	---	---	17368760
15333	17308299	AK158096 // Slc39a14 // solute carrier family 39 (zinc transporter), member 14 // 14 D2	Slc39a14	AK158096	8.80307e-05	0.000434204	1.33956	0.829735	1.01138	AK158096 // GO:0006810 // transport // inferred from electronic annotation /// AK15809	AK158096 // GO:0005385 // zinc ion transmembrane transporter activity // inferred from	---	17308299
36152	17514460	AK003359 // Pdgfd // platelet-derived growth factor, D polypeptide // 9 A1|9 // 71785 /	Pdgfd	AK003359	8.86348e-05	0.0240856	1.40939	0.173235	1.20303	AK003359 // GO:0007275 // multicellular organismal development // inferred from electro	AK003359 // GO:0005161 // platelet-derived growth factor receptor binding // not record	---	17514460
21749	17371847	AK028017 // Pdk1 // pyruvate dehydrogenase kinase, isoenzyme 1 // 2 C3|2 // 228026 ///	Pdk1	AK028017	8.87543e-05	0.30574	-1.15836	0.711033	1.05294	AK028017 // GO:0005975 // carbohydrate metabolic process // inferred from electronic an	AK028017 // GO:0000166 // nucleotide binding // inferred from electronic annotation //	---	17371847
21008	17364484	AK035212 // Sorbs1 // sorbin and SH3 domain containing 1 // 19 C3|19 34.25 cM // 20411	Sorbs1	AK035212	8.93023e-05	0.366536	1.15058	0.307941	-1.173	AK035212 // GO:0006810 // transport // inferred from electronic annotation /// AK03521	AK035212 // GO:0005070 // SH3/SH2 adaptor activity // inferred from physical interactio	AK035212 // GenMAPP // Integrin-mediated_cell_adhesion_KEGG /// AK087553 // GenMAPP //	17364484
26791	17422659	AK048841 // B930041F14Rik // RIKEN cDNA B930041F14 gene // 4 E2|4 // 230991 /// BC14723	B930041F14Rik	AK048841	8.98632e-05	0.532351	1.07204	0.820282	1.02534	AK048841 // GO:0008150 // biological_process // no biological data available /// BC147	AK048841 // GO:0003674 // molecular_function // no biological data available /// BC147	---	17422659
15305	17307905	BC062955 // Dpysl2 // dihydropyrimidinase-like 2 // 14 D1|14 34.6 cM // 12934 /// NM_00	Dpysl2	BC062955	9.02207e-05	0.580006	-1.07651	0.685375	-1.05519	BC062955 // GO:0006208 // pyrimidine nucleobase catabolic process // inferred from elec	BC062955 // GO:0016787 // hydrolase activity // inferred from electronic annotation //	---	17307905
6434	17222232	NM_001126046 // Fam178b // family with sequence similarity 178, member B // 1 B|1 // 38	Fam178b	NM_001126046	9.11972e-05	0.00288901	-1.35639	0.00207404	-1.38072	NM_001126046 // GO:0008150 // biological_process // no biological data available /// B	NM_001126046 // GO:0003674 // molecular_function // no biological data available /// B	---	17222232
10482	17263459	BC119245 // Pld6 // phospholipase D family, member 6 // 11 B1.3|11 // 194908 /// NM_183	Pld6	BC119245	9.15237e-05	0.000267082	-1.30448	0.00331304	-1.19445	BC119245 // GO:0006629 // lipid metabolic process // inferred from electronic annotatio	BC119245 // GO:0003824 // catalytic activity // inferred from electronic annotation //	---	17263459
16589	17321630	AK010241 // Cers5 // ceramide synthase 5 // 15 F1|15 // 71949 /// AK075694 // Cers5 //	Cers5	AK010241	9.31495e-05	0.416862	-1.09379	0.869717	1.01789	AK010241 // GO:0006355 // regulation of transcription, DNA-dependent // inferred from e	AK010241 // GO:0003677 // DNA binding // inferred from electronic annotation /// AK010	---	17321630
31613	17471094	AK078859 // Ltbr // lymphotoxin B receptor // 6 F3|6 59.32 cM // 17000 /// AK146127 //	Ltbr	AK078859	9.34704e-05	0.000336594	1.33368	0.531994	1.03203	AK078859 // GO:0006915 // apoptotic process // inferred from electronic annotation ///	AK078859 // GO:0005515 // protein binding // inferred from physical interaction /// AK	---	17471094
20759	17362028	AK045662 // Gm14964 // predicted gene 14964 // --- // 100008567 /// ENSMUST00000149574	Gm14964	AK045662	9.37629e-05	0.269752	-1.1935	0.237662	1.20973	---	---	---	17362028
25725	17411840	AK153999 // Gem // GTP binding protein (gene overexpressed in skeletal muscle) // 4 A1|	Gem	AK153999	9.43433e-05	0.0107436	1.38143	0.830165	-1.02189	AK153999 // GO:0006184 // GTP catabolic process // inferred from electronic annotation	AK153999 // GO:0000166 // nucleotide binding // inferred from electronic annotation //	---	17411840
25451	17408805	AK035653 // Wnt2b // wingless related MMTV integration site 2b // 3 F2.2|3 45.88 cM //	Wnt2b	AK035653	9.43852e-05	0.000953653	-1.80539	0.869245	1.01997	AK035653 // GO:0007165 // signal transduction // traceable author statement /// AK0356	AK035653 // GO:0005102 // receptor binding // traceable author statement /// AK035653	AK035653 // GenMAPP // Wnt_Signaling /// AK043566 // GenMAPP // Wnt_Signaling /// AF070	17408805
23955	17394211	AK136599 // Wfdc8 // WAP four-disulfide core domain 8 // 2 H3|2 // 277343 /// AY757956	Wfdc8	AK136599	9.7308e-05	0.00742642	-1.29798	0.54492	1.04743	AK136599 // GO:0010466 // negative regulation of peptidase activity // inferred from el	AK136599 // GO:0004867 // serine-type endopeptidase inhibitor activity // inferred from	---	17394211
28494	17440658	AK014012 // Crybb1 // crystallin, beta B1 // 5 F|5 54.63 cM // 12960 /// AK053869 // Cr	Crybb1	AK014012	9.79312e-05	0.317871	-1.1653	0.177308	1.23671	---	AK014012 // GO:0005212 // structural constituent of eye lens // inferred from electroni	---	17440658
36830	17520905	AK087350 // Slco2a1 // solute carrier organic anion transporter family, member 2a1 // 9	Slco2a1	AK087350	9.81861e-05	0.533608	1.12879	0.263937	1.25076	AK087350 // GO:0006810 // transport // inferred from electronic annotation /// AK08735	AK087350 // GO:0005215 // transporter activity // inferred from electronic annotation	---	17520905
12688	17284936	AK008949 // Akr1c13 // aldo-keto reductase family 1, member C13 // 13 A1|13 // 27384 //	Akr1c13	AK008949	9.8264e-05	0.00569127	-2.18089	0.682474	-1.09246	AK008949 // GO:0006805 // xenobiotic metabolic process // traceable author statement /	AK008949 // GO:0004033 // aldo-keto reductase (NADP) activity // inferred from sequence	---	17284936
27822	17433236	AK003707 // Spsb1 // splA/ryanodine receptor domain and SOCS box containing 1 // 4 E2|4	Spsb1	AK003707	9.84844e-05	0.00138523	1.2623	0.00248474	1.23524	AK003707 // GO:0035556 // intracellular signal transduction // inferred from electronic	ENSMUST00000038562 // GO:0005515 // protein binding // inferred from electronic annotat	---	17433236
40328	17548675	AK015120 // 4930412F12Rik // RIKEN cDNA 4930412F12 gene // 8|8 // 74849	4930412F12Rik	AK015120	9.95693e-05	0.0434297	-1.1519	0.382487	1.05604	---	---	---	17548675
7409	17233104	AK046765 // Bves // blood vessel epicardial substance // 10 B2|10 23.47 cM // 23828 ///	Bves	AK046765	0.000100187	0.743679	1.03605	0.126491	1.19536	AK046765 // GO:0001921 // positive regulation of receptor recycling // inferred from di	AK046765 // GO:0005198 // structural molecule activity // not recorded /// AK046765 //	---	17233104
40753	17549566	---		---	0.000100571	0.350366	1.4126	0.263674	1.52001	---	---	---	17549566
20977	17364150	AK017345 // Pank1 // pantothenate kinase 1 // 19 G1-G3|19 // 75735 /// AK050222 // Pank	Pank1	AK017345	0.000101167	0.0287531	-1.69509	0.943568	1.01459	AK017345 // GO:0015937 // coenzyme A biosynthetic process // traceable author statement	AK017345 // GO:0000166 // nucleotide binding // inferred from electronic annotation //	---	17364150
18564	17340953	AK143884 // Acat3 // acetyl-Coenzyme A acetyltransferase 3 // 17 A1|17 8.72 cM // 22453	Acat3	AK143884	0.000104105	0.0180854	-1.42706	0.642011	-1.0597	AK143884 // GO:0008152 // metabolic process // inferred from electronic annotation ///	AK143884 // GO:0016740 // transferase activity // inferred from electronic annotation	---	17340953
36683	17519438	NM_001081322 // Myo5c // myosin VC // 9 D|9 // 208943 /// AK033571 // Myo5c // myosin V	Myo5c	NM_001081322	0.000104114	0.246898	1.28973	0.694011	-1.08664	NM_001081322 // GO:0032254 // establishment of secretory granule localization // not re	NM_001081322 // GO:0000166 // nucleotide binding // inferred from electronic annotation	---	17519438
40064	17548112	XR_141891 // LOC100505064 // mortality factor 4-like protein 2-like // --- // 100505064	LOC100505064	XR_141891	0.000104571	0.0554323	1.11931	0.926855	-1.00478	AK075946 // GO:0006281 // DNA repair // inferred from electronic annotation /// AK0759	---	---	17548112
24385	17398557	AK138252 // Sfrp2 // secreted frizzled-related protein 2 // 3 E3|3 37.37 cM // 20319 //	Sfrp2	AK138252	0.000105012	0.120279	1.56933	0.910681	-1.03046	AK138252 // GO:0001569 // patterning of blood vessels // inferred from direct assay //	AK138252 // GO:0005515 // protein binding // inferred from physical interaction /// AK	---	17398557
12042	17279858	AK005201 // Fkbp1b // FK506 binding protein 1b // 12 A1.1|12 // 14226 /// AF060872 // F	Fkbp1b	AK005201	0.000105077	0.00693677	-1.46043	0.82057	-1.02493	AK005201 // GO:0000413 // protein peptidyl-prolyl isomerization // not recorded /// AK	AK005201 // GO:0003755 // peptidyl-prolyl cis-trans isomerase activity // inferred from	---	17279858
7273	17231844	AK003734 // Perp // PERP, TP53 apoptosis effector // 10|10 A2 // 64058 /// AK009184 //	Perp	AK003734	0.000105658	0.791005	-1.02526	0.107338	1.17951	AK003734 // GO:0002934 // desmosome organization // inferred from mutant phenotype ///	---	---	17231844
20905	17363390	BC024768 // Rorb // RAR-related orphan receptor beta // 19 B|19 // 225998 /// AK044421	Rorb	BC024768	0.000106757	0.241121	-1.17305	0.270216	-1.16105	BC024768 // GO:0006351 // transcription, DNA-dependent // inferred from electronic anno	BC024768 // GO:0003677 // DNA binding // inferred from electronic annotation /// BC024	BC024768 // GenMAPP // Nuclear_Receptors /// AK044421 // GenMAPP // Nuclear_Receptors /	17363390
20602	17360084	AK002801 // As3mt // arsenic (+3 oxidation state) methyltransferase // 19|19 D1 // 5734	As3mt	AK002801	0.000107715	0.126542	-1.20583	0.368329	-1.11031	AK002801 // GO:0009404 // toxin metabolic process // not recorded /// AK002801 // GO:0	AK002801 // GO:0008168 // methyltransferase activity // inferred from electronic annota	---	17360084
14067	17297189	ENSMUST00000159275 // Gm11100 // predicted gene 11100 // --- // --- /// ENSMUST00000112	Gm11100	ENSMUST00000159275	0.000107944	0.0410181	-1.51218	0.41534	-1.15722	---	---	---	17297189
39440	17545785	AK052380 // Cdkl5 // cyclin-dependent kinase-like 5 // X F4|X 73.95 cM // 382253 /// AK	Cdkl5	AK052380	0.000108202	0.264054	1.16457	0.0409013	1.36182	AK052380 // GO:0001764 // neuron migration // not recorded /// AK052380 // GO:0006468	AK052380 // GO:0000166 // nucleotide binding // inferred from electronic annotation //	---	17545785
7497	17233769	NR_002687 // Gm5424 // argininosuccinate synthase pseudogene // 10 B4|10 // 432466 ///	Gm5424	NR_002687	0.000109534	0.0068152	1.90198	0.137757	1.34061	ENSMUST00000053865 // GO:0006526 // arginine biosynthetic process // inferred from elec	ENSMUST00000053865 // GO:0004055 // argininosuccinate synthase activity // inferred fro	---	17233769
33830	17491800	AK173087 // Fan1 // FANCD2/FANCI-associated nuclease 1 // 7 C|7 // 330554 /// BC116270	Fan1	AK173087	0.000110176	0.028674	-1.26665	0.462665	1.07087	AK173087 // GO:0000724 // double-strand break repair via homologous recombination // no	AK173087 // GO:0004518 // nuclease activity // inferred from electronic annotation ///	---	17491800
9696	17255691	AK090284 // Prr15l // proline rich 15-like // 11 D|11 // 217138 /// BC022765 // Prr15l	Prr15l	AK090284	0.000110333	0.689932	1.0407	0.300964	-1.1125	AK090284 // GO:0008150 // biological_process // no biological data available /// BC022	AK090284 // GO:0003674 // molecular_function // no biological data available /// BC022	---	17255691
10091	17259679	AK053718 // Metrnl // meteorin, glial cell differentiation regulator-like // 11 E2|11 /	Metrnl	AK053718	0.000110677	0.148074	1.18083	0.511535	-1.07393	AK053718 // GO:0008150 // biological_process // no biological data available /// BC019	AK053718 // GO:0003674 // molecular_function // no biological data available /// BC019	---	17259679
5658	17214729	AK045954 // Serpine2 // serine (or cysteine) peptidase inhibitor, clade E, member 2 //	Serpine2	AK045954	0.000111375	0.64297	1.1397	0.747765	-1.0946	AK045954 // GO:0007275 // multicellular organismal development // inferred from electro	AK045954 // GO:0004867 // serine-type endopeptidase inhibitor activity // inferred from	---	17214729
25171	17406275	---		---	0.000112658	0.397328	1.10967	0.213928	1.17015	---	---	---	17406275
15530	17310172	AK048152 // Ranbp3l // RAN binding protein 3-like // 15 A1|15 // 223332 /// BC058706 //	Ranbp3l	AK048152	0.000113554	0.264375	-1.46992	0.36961	1.35677	AK048152 // GO:0046907 // intracellular transport // inferred from electronic annotatio	AK048152 // GO:0003674 // molecular_function // no biological data available /// BC058	---	17310172
16632	17322075	BC145839 // Krt4 // keratin 4 // 15 F3|15 57.13 cM // 16682 /// BC145841 // Krt4 // ker	Krt4	BC145839	0.000114239	0.00596497	2.02987	0.00714571	1.98204	BC145839 // GO:0009790 // embryo development // traceable author statement /// BC14583	BC145839 // GO:0005198 // structural molecule activity // inferred from electronic anno	---	17322075
30171	17458012	BC120611 // Olfr434 // olfactory receptor 434 // 6 B2|6 // 258366 /// BC120613 // Olfr4	Olfr434	BC120611	0.000114548	0.000442247	-1.29896	0.0749126	-1.09804	BC120611 // GO:0007165 // signal transduction // inferred from electronic annotation /	BC120611 // GO:0004871 // signal transducer activity // inferred from electronic annota	---	17458012
19198	17346898	BC066788 // Arhgap28 // Rho GTPase activating protein 28 // 17 E1.2|17 // 268970 /// NM	Arhgap28	BC066788	0.000115567	0.591795	-1.0486	0.366808	1.08468	BC066788 // GO:0007165 // signal transduction // inferred from electronic annotation /	BC066788 // GO:0005096 // GTPase activator activity // inferred from electronic annotat	---	17346898
21043	17364988	AB021969 // Cpn1 // carboxypeptidase N, polypeptide 1 // 19 D2|19 36.68 cM // 93721 ///	Cpn1	AB021969	0.000116219	0.0832647	-1.88305	0.875506	-1.05311	AB021969 // GO:0006508 // proteolysis // inferred from electronic annotation /// AB021	AB021969 // GO:0004180 // carboxypeptidase activity // inferred from direct assay ///	---	17364988
16417	17319501	AK005370 // Rangap1 // RAN GTPase activating protein 1 // 15 E1|15 38.21 cM // 19387 //	Rangap1	AK005370	0.000116439	0.762515	1.0228	0.669838	-1.03242	AK005370 // GO:0007165 // signal transduction // inferred from electronic annotation /	AK005370 // GO:0005096 // GTPase activator activity // inferred from electronic annotat	---	17319501
23944	17394133	AK020661 // Svs2 // seminal vesicle secretory protein 2 // 2 H3|2 84.82 cM // 53878 ///	Svs2	AK020661	0.000117584	0.36142	1.17223	0.0556783	1.44379	AK020661 // GO:0009566 // fertilization // inferred from direct assay /// AK020661 //	AK020661 // GO:0005198 // structural molecule activity // inferred from electronic anno	---	17394133
7236	17231591	AK052806 // Zc3h12d // zinc finger CCCH type containing 12D // 10 A1|10 // 237256 /// B	Zc3h12d	AK052806	0.000118079	0.11334	1.20025	0.989431	1.0014	AK052806 // GO:0030308 // negative regulation of cell growth // not recorded /// AK052	AK052806 // GO:0004518 // nuclease activity // inferred from electronic annotation ///	---	17231591
8189	17240089	AK131855 // Tpd52l1 // tumor protein D52-like 1 // 10|10 A4-B2 // 21987 /// AF004428 //	Tpd52l1	AK131855	0.000118513	0.282405	-1.11794	0.777172	-1.02872	AK131855 // GO:0000086 // G2/M transition of mitotic cell cycle // not recorded /// AK	AK131855 // GO:0008656 // cysteine-type endopeptidase activator activity involved in ap	---	17240089
29515	17450989	AK003118 // Pxmp2 // peroxisomal membrane protein 2 // 5 F|5 53.44 cM // 19301 /// AF30	Pxmp2	AK003118	0.000119154	0.248761	-1.11522	0.937245	-1.00715	---	ENSMUST00000031472 // GO:0005515 // protein binding // inferred from electronic annotat	---	17450989
35021	17502729	AK033589 // Zfp827 // zinc finger protein 827 // 8 C1-C2|8 // 622675 /// AK035374 // Zf	Zfp827	AK033589	0.000119593	0.018146	1.17269	0.0123731	1.18875	AK033589 // GO:0006351 // transcription, DNA-dependent // inferred from electronic anno	AK033589 // GO:0003676 // nucleic acid binding // inferred from electronic annotation	---	17502729
35924	17512299	AK052636 // Cdh16 // cadherin 16 // 8 D3|8 53.04 cM // 12556 /// AK164546 // Cdh16 // c	Cdh16	AK052636	0.000119898	0.16846	1.37922	0.167632	1.3802	AK052636 // GO:0007155 // cell adhesion // inferred from electronic annotation /// AK0	AK052636 // GO:0005509 // calcium ion binding // inferred from electronic annotation /	---	17512299
37274	17525868	AK013361 // Ubash3b // ubiquitin associated and SH3 domain containing, B // 9 A5.1|9 //	Ubash3b	AK013361	0.000121211	0.0117728	1.53696	0.612022	1.07238	AK013361 // GO:0006469 // negative regulation of protein kinase activity // inferred fr	AK013361 // GO:0004721 // phosphoprotein phosphatase activity // inferred from electron	---	17525868
25763	17412202	AK050768 // Faxc // failed axon connections homolog (Drosophila) // 4 A3|4 // 76132 ///	Faxc	AK050768	0.000121836	0.180648	-1.18858	0.242727	1.16018	AK050768 // GO:0008150 // biological_process // no biological data available /// BC059	AK050768 // GO:0003674 // molecular_function // no biological data available /// BC059	---	17412202
26964	17424279	AK015675 // Cntfr // ciliary neurotrophic factor receptor // 4 A5|4 21.81 cM // 12804 /	Cntfr	AK015675	0.000122997	0.285735	1.13867	0.0142248	1.42507	AK015675 // GO:0001967 // suckling behavior // inferred from mutant phenotype /// AK01	AK015675 // GO:0004896 // cytokine receptor activity // inferred from electronic annota	---	17424279
16891	17324623	AK132536 // Hes1 // hairy and enhancer of split 1 (Drosophila) // 16 B2|16 21.09 cM //	Hes1	AK132536	0.000123134	0.267462	1.10179	0.179188	1.1272	AK132536 // GO:0000122 // negative regulation of transcription from RNA polymerase II p	AK132536 // GO:0000981 // sequence-specific DNA binding RNA polymerase II transcription	---	17324623
15680	17311831	AK028626 // Trib1 // tribbles homolog 1 (Drosophila) // 15 D1|15 // 211770 /// AK033358	Trib1	AK028626	0.000126131	0.00875309	1.39064	0.0481793	1.2498	AK028626 // GO:0006468 // protein phosphorylation // traceable author statement /// AK	AK028626 // GO:0004672 // protein kinase activity // traceable author statement /// AK	---	17311831
16164	17316793	AK052457 // Rspo2 // R-spondin 2 homolog (Xenopus laevis) // 15 B3.1-B3.2|15 16.73 cM /	Rspo2	AK052457	0.000126901	0.499219	-1.13041	0.0281813	1.58912	AK052457 // GO:0001649 // osteoblast differentiation // inferred from genetic interacti	AK052457 // GO:0008201 // heparin binding // inferred from direct assay /// AK052457 /	---	17316793
16101	17316197	BC052328 // Fam105a // family with sequence similarity 105, member A // 15 B1|15 // 223	Fam105a	BC052328	0.000129155	0.0770579	1.2816	0.0958484	1.25966	BC052328 // GO:0008150 // biological_process // no biological data available /// NM_00	BC052328 // GO:0003674 // molecular_function // no biological data available /// NM_00	---	17316197
35001	17502470	BC144786 // Nwd1 // NACHT and WD repeat domain containing 1 // 8 B3.3|8 // 319555 /// B	Nwd1	BC144786	0.000129284	0.29917	-1.17071	0.246867	-1.19407	BC144786 // GO:0008150 // biological_process // no biological data available /// BC145	BC144786 // GO:0000166 // nucleotide binding // inferred from electronic annotation //	---	17502470
19716	17352146	AK009256 // Pqlc1 // PQ loop repeat containing 1 // 18 E3|18 // 66943 /// AK017854 // P	Pqlc1	AK009256	0.000129297	0.0943551	-1.23994	0.179888	-1.18125	AK009256 // GO:0008150 // biological_process // no biological data available /// AK017	AK009256 // GO:0003674 // molecular_function // no biological data available /// AK017	---	17352146
37459	17527963	AK052776 // Paqr5 // progestin and adipoQ receptor family member V // 9|9 C // 74090 //	Paqr5	AK052776	0.000129762	0.0494555	1.50032	0.67122	1.08033	AK052776 // GO:0007275 // multicellular organismal development // inferred from electro	AK052776 // GO:0005496 // steroid binding // inferred from electronic annotation /// A	---	17527963
25366	17407934	BC132471 // Gm129 // predicted gene 129 // 3 F2.1|3 // 229599 /// BC138510 // Gm129 //	Gm129	BC132471	0.000131381	0.346967	-1.08416	0.518036	-1.0562	BC132471 // GO:0008150 // biological_process // no biological data available /// BC138	BC132471 // GO:0003674 // molecular_function // no biological data available /// BC138	---	17407934
16662	17322402	NM_028797 // Gtsf1 // gametocyte specific factor 1 // 15 F3|15 // 74174 /// ENSMUST0000	Gtsf1	NM_028797	0.000132067	0.407982	-1.0911	3.82628e-05	-2.25577	---	NM_028797 // GO:0046872 // metal ion binding // inferred from electronic annotation //	---	17322402
24953	17404269	AK154521 // Pde7a // phosphodiesterase 7A // 3 A2|3 5.36 cM // 18583 /// AK168957 // Pd	Pde7a	AK154521	0.00013239	0.00823256	-1.36328	0.59931	-1.04981	AK154521 // GO:0007165 // signal transduction // inferred from electronic annotation /	AK154521 // GO:0003824 // catalytic activity // inferred from electronic annotation //	AK154521 // GenMAPP // G_Protein_Signaling /// AK168957 // GenMAPP // G_Protein_Signali	17404269
10143	17260308	AK078947 // Npc1l1 // NPC1-like 1 // 11 A1|11 // 237636 /// AY437866 // Npc1l1 // NPC1-	Npc1l1	AK078947	0.000133205	0.0024787	-2.53788	0.908629	1.02575	AK078947 // GO:0006629 // lipid metabolic process // inferred from electronic annotatio	AK078947 // GO:0008158 // hedgehog receptor activity // inferred from electronic annota	---	17260308
5957	17218060	AK049923 // Ptgs2 // prostaglandin-endoperoxide synthase 2 // 1 H1|1 63.84 cM // 19225	Ptgs2	AK049923	0.000133382	0.00355329	2.69753	0.645382	1.12343	AK049923 // GO:0001516 // prostaglandin biosynthetic process // inferred from direct as	AK049923 // GO:0004601 // peroxidase activity // inferred from electronic annotation /	AK049923 // GenMAPP // Eicosanoid_Synthesis /// AK049923 // GenMAPP // Prostaglandin_sy	17218060
13648	17292839	AK004952 // Lman2 // lectin, mannose-binding 2 // 13 B1|13 // 66890 /// AK014384 // Lma	Lman2	AK004952	0.000133744	0.0704661	-1.18464	0.94266	1.00605	AK004952 // GO:0006810 // transport // inferred from electronic annotation /// AK00495	AK004952 // GO:0046872 // metal ion binding // inferred from electronic annotation ///	---	17292839
20112	17356160	AK008947 // Coro1b // coronin, actin binding protein 1B // 19 A|19 3.85 cM // 23789 ///	Coro1b	AK008947	0.000133922	0.0110368	1.23055	0.247573	1.08185	AK008947 // GO:0030036 // actin cytoskeleton organization // not recorded /// AK008947	AK008947 // GO:0003779 // actin binding // inferred from electronic annotation /// AK0	---	17356160
26538	17419965	AK002230 // Fuca1 // fucosidase, alpha-L- 1, tissue // 4 D3|4 68.01 cM // 71665 /// AK0	Fuca1	AK002230	0.000134191	0.0424791	-1.13783	0.982403	-1.00122	AK002230 // GO:0005975 // carbohydrate metabolic process // inferred from electronic an	AK002230 // GO:0003824 // catalytic activity // inferred from electronic annotation //	---	17419965
19619	17351178	AK136653 // Spink10 // serine peptidase inhibitor, Kazal type 10 // 18 E1|18 // 328971	Spink10	AK136653	0.000134975	0.00542459	-1.9784	0.983903	-1.00377	AK136653 // GO:0010466 // negative regulation of peptidase activity // inferred from el	AK136653 // GO:0004867 // serine-type endopeptidase inhibitor activity // inferred from	---	17351178
29431	17449989	AK028756 // Rasgef1b // RasGEF domain family, member 1B // 5 E3|5 // 320292 /// AK14981	Rasgef1b	AK028756	0.00013541	0.655072	1.06802	0.582587	1.08463	AK028756 // GO:0007264 // small GTPase mediated signal transduction // inferred from el	AK028756 // GO:0005085 // guanyl-nucleotide exchange factor activity // inferred from e	---	17449989
31805	17473155	AK032173 // Cacng7 // calcium channel, voltage-dependent, gamma subunit 7 // 7 A1|7 1.9	Cacng7	AK032173	0.000136905	0.00758994	1.37997	0.482397	1.06926	AK032173 // GO:0006810 // transport // inferred from electronic annotation /// AK03217	AK032173 // GO:0005244 // voltage-gated ion channel activity // inferred from electroni	---	17473155
29782	17454301	AK132558 // Gal3st4 // galactose-3-O-sulfotransferase 4 // 5 G2|5 // 330217 /// AK13899	Gal3st4	AK132558	0.000136911	0.30862	1.29209	0.143257	1.466	AK132558 // GO:0009101 // glycoprotein biosynthetic process // not recorded /// AK1325	AK132558 // GO:0050694 // galactose 3-O-sulfotransferase activity // not recorded ///	---	17454301
32614	17480620	AK007577 // Chrdl2 // chordin-like 2 // 7 E2|7 // 69121 /// AF338222 // Chrdl2 // chord	Chrdl2	AK007577	0.000137948	0.130941	-1.43673	0.18899	1.36233	AK007577 // GO:0001503 // ossification // inferred from electronic annotation /// AK00	AK007577 // GO:0005515 // protein binding // inferred from physical interaction /// AF	---	17480620
39334	17544960	AK009068 // Psmd10 // proteasome (prosome, macropain) 26S subunit, non-ATPase, 10 // X	Psmd10	AK009068	0.000138294	0.0167811	-1.20534	0.25426	-1.07915	AK009068 // GO:0000122 // negative regulation of transcription from RNA polymerase II p	AK009068 // GO:0008134 // transcription factor binding // not recorded /// AK009068 //	AK009068 // GenMAPP // Proteasome_Degradation /// AK018233 // GenMAPP // Proteasome_Deg	17544960
25118	17405746	AK077393 // Rarres1 // retinoic acid receptor responder (tazarotene induced) 1 // 3 E1|	Rarres1	AK077393	0.000138413	0.819544	-1.05109	0.56086	1.1368	AK077393 // GO:0008150 // biological_process // no biological data available /// NM_00	AK077393 // GO:0003674 // molecular_function // no biological data available /// NM_00	---	17405746
31508	17469876	AK038749 // Gm17733 // predicted gene, 17733 // 6|6 53.19 cM // 100503783 /// ENSMUST00	Gm17733	AK038749	0.000141932	0.0797618	-1.34535	0.0959791	1.32172	---	---	---	17469876
32554	17479974	BC021378 // Nox4 // NADPH oxidase 4 // 7 D3|7 // 50490 /// AK050371 // Nox4 // NADPH ox	Nox4	BC021378	0.000142365	0.103169	1.34012	0.325266	-1.18154	BC021378 // GO:0000902 // cell morphogenesis // inferred from mutant phenotype /// BC0	BC021378 // GO:0016174 // NAD(P)H oxidase activity // not recorded /// BC021378 // GO:	---	17479974
7635	17235077	AK051845 // Cnn2 // calponin 2 // 10 C1|10 // 12798 /// AK179983 // Cnn2 // calponin 2	Cnn2	AK051845	0.000142709	0.000832242	1.503	0.262938	1.09915	AK051845 // GO:0010628 // positive regulation of gene expression // inferred from mutan	AK051845 // GO:0003779 // actin binding // inferred from electronic annotation /// AK0	AK051845 // GenMAPP // Smooth_muscle_contraction /// AK179983 // GenMAPP // Smooth_musc	17235077
11211	17271259	AK189855 // Wipi1 // WD repeat domain, phosphoinositide interacting 1 // 11 E1|11 72.18	Wipi1	AK189855	0.000143472	0.552031	1.0725	0.832451	-1.02495	AK189855 // GO:0000045 // autophagic vacuole assembly // not recorded /// AK189855 //	AK189855 // GO:0005102 // receptor binding // not recorded /// AK189855 // GO:0030331	---	17271259
29006	17446793	BC065061 // Slc5a6 // solute carrier family 5 (sodium-dependent vitamin transporter), m	Slc5a6	BC065061	0.000143672	0.0246307	-1.26234	0.79994	1.02235	BC065061 // GO:0006810 // transport // inferred from electronic annotation /// BC06506	BC065061 // GO:0005215 // transporter activity // inferred from electronic annotation	---	17446793
23929	17394015	AK157145 // Jph2 // junctophilin 2 // 2|2 H3 // 59091 /// AB024447 // Jph2 // junctophi	Jph2	AK157145	0.000143939	0.772695	1.06613	0.57976	1.13164	AK157145 // GO:0007204 // elevation of cytosolic calcium ion concentration // inferred	AK157145 // GO:0005515 // protein binding // inferred from physical interaction /// AK	---	17394015
24458	17399460	AK028754 // Pbxip1 // pre B cell leukemia transcription factor interacting protein 1 //	Pbxip1	AK028754	0.000144462	0.116234	1.14428	0.126602	1.13936	AK028754 // GO:0045892 // negative regulation of transcription, DNA-dependent // inferr	AK028754 // GO:0003674 // molecular_function // no biological data available /// AK028	---	17399460
35513	17508125	ENSMUST00000141930 // Gm15816 // predicted gene 15816 // --- // ---	Gm15816	ENSMUST00000141930	0.00014459	0.0752885	-1.23828	0.654053	1.04988	---	---	---	17508125
23959	17394246	XM_003945346 // LOC101055924 // uncharacterized LOC101055924 // --- // 101055924 /// AK	LOC101055924	XM_003945346	0.000145153	0.568402	-1.06953	0.00565081	-1.52711	XM_003945346 // GO:0008150 // biological_process // no biological data available /// A	XM_003945346 // GO:0003674 // molecular_function // no biological data available /// A	---	17394246
7710	17235990	AK012407 // 1500009L16Rik // RIKEN cDNA 1500009L16 gene // 10 C1|10 // 69784 /// AK1336	1500009L16Rik	AK012407	0.000146206	0.812518	-1.01981	0.025164	1.24592	AK012407 // GO:0008150 // biological_process // no biological data available /// AK133	AK012407 // GO:0003674 // molecular_function // no biological data available /// AK133	---	17235990
21719	17371374	AK135798 // Cers6 // ceramide synthase 6 // 2 C2|2 // 241447 /// AK151848 // Cers6 // c	Cers6	AK135798	0.000152286	0.759523	1.03273	0.520587	1.07069	AK135798 // GO:0006355 // regulation of transcription, DNA-dependent // inferred from e	AK135798 // GO:0003677 // DNA binding // inferred from electronic annotation /// AK135	---	17371374
22085	17374618	AK035975 // Disp2 // dispatched homolog 2 (Drosophila) // 2 E5|2 // 214240 /// AK038938	Disp2	AK035975	0.00015269	0.304991	-1.22526	0.73446	1.06728	AK035975 // GO:0008150 // biological_process // no biological data available /// AK038	AK035975 // GO:0003674 // molecular_function // no biological data available /// AK038	---	17374618
34792	17500626	AK028182 // Tusc3 // tumor suppressor candidate 3 // 8|8 B1.2 // 80286 /// AK081223 //	Tusc3	AK028182	0.000155426	0.929633	-1.00696	0.747898	1.02564	AK028182 // GO:0006810 // transport // inferred from electronic annotation /// AK02818	AK028182 // GO:0015095 // magnesium ion transmembrane transporter activity // not recor	---	17500626
25336	17407594	AK018143 // Cgn // cingulin // 3 F2.1|3 40.74 cM // 70737 /// BC052941 // Cgn // cingul	Cgn	AK018143	0.000156205	0.181828	1.08245	0.692494	-1.02247	AK018143 // GO:0008150 // biological_process // no biological data available /// BC052	AK018143 // GO:0003774 // motor activity // inferred from electronic annotation /// AK	---	17407594
25026	17405005	AK014543 // Pgrmc2 // progesterone receptor membrane component 2 // 3|3 C // 70804 ///	Pgrmc2	AK014543	0.000156812	0.468272	1.03414	0.166394	1.06942	AK014543 // GO:0008150 // biological_process // no biological data available /// AK140	AK014543 // GO:0005496 // steroid binding // inferred from electronic annotation /// A	---	17405005
28887	17445543	AK004567 // Crot // carnitine O-octanoyltransferase // 5 A1|5 // 74114 /// AK037973 //	Crot	AK004567	0.000157306	0.456052	-1.06772	0.738955	1.02929	AK004567 // GO:0006091 // generation of precursor metabolites and energy // not recorde	AK004567 // GO:0005102 // receptor binding // not recorded /// AK004567 // GO:0008458	---	17445543
4928	17210015	---		---	0.000158073	0.328954	-1.22765	0.000302443	-3.30584	---	---	---	17210015
30943	17465044	AK033554 // Tspan12 // tetraspanin 12 // 6 A3.1|6 // 269831 /// AK050737 // Tspan12 //	Tspan12	AK033554	0.000158267	0.00190979	-1.35997	0.180048	-1.1047	AK033554 // GO:0001525 // angiogenesis // inferred from electronic annotation /// AK03	AK033554 // GO:0042813 // Wnt-activated receptor activity // inferred from direct assay	---	17465044
17122	17326735	AK014255 // Chodl // chondrolectin // 16|16 C3.2 // 246048 /// AK031063 // Chodl // cho	Chodl	AK014255	0.000158841	0.336392	-1.19864	0.00802139	1.86073	AK014255 // GO:0008150 // biological_process // no biological data available /// AK031	AK014255 // GO:0005540 // hyaluronic acid binding // inferred from sequence or structur	---	17326735
24008	17394795	BC147251 // Kcng1 // potassium voltage-gated channel, subfamily G, member 1 // 2 H3|2 /	Kcng1	BC147251	0.00015926	0.626409	-1.08879	0.0412737	1.50413	BC147251 // GO:0006810 // transport // inferred from electronic annotation /// BC14725	BC147251 // GO:0005216 // ion channel activity // inferred from electronic annotation	---	17394795
5382	17211347	AK005128 // Tfap2b // transcription factor AP-2 beta // 1|1 A2-A4 // 21419 /// AK017373	Tfap2b	AK005128	0.000159422	0.266539	-1.22102	0.422719	1.15172	AK005128 // GO:0000122 // negative regulation of transcription from RNA polymerase II p	AK005128 // GO:0000979 // RNA polymerase II core promoter sequence-specific DNA binding	---	17211347
36526	17517554	AK037936 // Pstpip1 // proline-serine-threonine phosphatase-interacting protein 1 // 9|	Pstpip1	AK037936	0.000159983	0.676523	1.0606	0.477775	1.10651	AK037936 // GO:0000910 // cytokinesis // inferred by curator /// AK037936 // GO:000715	AK037936 // GO:0003779 // actin binding // inferred from direct assay /// AK037936 //	---	17517554
28196	17437704	AK004982 // Klhl5 // kelch-like 5 // 5 C3.1|5 // 71778 /// AK051726 // Klhl5 // kelch-l	Klhl5	AK004982	0.000160715	0.631302	-1.03426	0.730004	1.02443	AK004982 // GO:0008150 // biological_process // no biological data available /// AK051	AK004982 // GO:0003674 // molecular_function // no biological data available /// AK051	---	17437704
37827	17532137	AK090107 // Myd88 // myeloid differentiation primary response gene 88 // 9 F3|9 71.33 c	Myd88	AK090107	0.00016125	0.0484384	1.29952	0.340988	1.12077	AK090107 // GO:0002238 // response to molecule of fungal origin // inferred from mutant	AK090107 // GO:0005102 // receptor binding // not recorded /// AK090107 // GO:0005121	---	17532137
23423	17388974	BC013499 // Depdc7 // DEP domain containing 7 // 2 E2|2 // 211896 /// NM_144804 // Depd	Depdc7	BC013499	0.000161554	0.541932	-1.08941	0.437096	1.11623	BC013499 // GO:0035556 // intracellular signal transduction // inferred from electronic	BC013499 // GO:0003674 // molecular_function // no biological data available /// NM_14	---	17388974
35966	17512634	AK020578 // Esrp2 // epithelial splicing regulatory protein 2 // 8 D3|8 // 77411 /// BC	Esrp2	AK020578	0.00016174	0.790638	-1.02966	0.383818	1.10308	AK020578 // GO:0006397 // mRNA processing // inferred from electronic annotation /// A	AK020578 // GO:0000166 // nucleotide binding // inferred from electronic annotation //	AK020578 // GenMAPP // mRNA_processing_binding_Reactome /// BC031444 // GenMAPP // mRNA	17512634
35117	17503884	AK035907 // Gnao1 // guanine nucleotide binding protein, alpha O // 8 C5|8 45.94 cM //	Gnao1	AK035907	0.000162124	0.941262	-1.01091	0.303826	1.16972	AK035907 // GO:0006184 // GTP catabolic process // inferred from direct assay /// AK03	AK035907 // GO:0000166 // nucleotide binding // inferred from electronic annotation //	AK035907 // GenMAPP // G_Protein_Signaling /// AK035907 // GenMAPP // Calcium_regulatio	17503884
7554	17234423	AK007948 // Derl3 // Der1-like domain family, member 3 // 10 C1|10 // 70377 /// AK17242	Derl3	AK007948	0.000162293	0.330606	-1.32129	0.649175	1.13554	AK007948 // GO:0018279 // protein N-linked glycosylation via asparagine // not recorded	ENSMUST00000009236 // GO:0005515 // protein binding // inferred from electronic annotat	---	17234423
32916	17483696	AK003170 // Tgfb1i1 // transforming growth factor beta 1 induced transcript 1 // 7|7 F1	Tgfb1i1	AK003170	0.000163262	0.0282241	1.3921	0.188308	1.19481	AK003170 // GO:0009408 // response to heat // not recorded /// AK003170 // GO:0010718	AK003170 // GO:0003713 // transcription coactivator activity // not recorded /// AK003	---	17483696
18944	17344405	AK031442 // Ddr1 // discoidin domain receptor family, member 1 // 17 C|17 18.7 cM // 12	Ddr1	AK031442	0.000163674	0.0267625	1.28798	0.471915	1.07312	AK031442 // GO:0001558 // regulation of cell growth // inferred from mutant phenotype	AK031442 // GO:0000166 // nucleotide binding // inferred from electronic annotation //	---	17344405
19660	17351587	BC100720 // Mc5r // melanocortin 5 receptor // 18 E2|18 41.46 cM // 17203 /// BC100721	Mc5r	BC100720	0.000164432	0.016466	1.60596	0.828698	-1.03565	BC100720 // GO:0007165 // signal transduction // inferred from electronic annotation /	BC100720 // GO:0004871 // signal transducer activity // inferred from electronic annota	BC100720 // GenMAPP // GPCRDB_Class_A_Rhodopsin-like /// BC100720 // GenMAPP // Peptide	17351587
33981	17493368	AK080769 // Zbtb14 // zinc finger and BTB domain containing 14 // 17 E1.3|17 40.42 cM /	Zbtb14	AK080769	0.000166806	0.0908767	-1.21939	0.631616	1.05279	AK080769 // GO:0006351 // transcription, DNA-dependent // inferred from electronic anno	AK080769 // GO:0003676 // nucleic acid binding // inferred from electronic annotation	---	17493368
5682	17214983	AK144665 // Cab39 // calcium binding protein 39 // 1 C5|1 // 12283 /// BC020041 // Cab3	Cab39	AK144665	0.000168097	0.274742	1.05965	0.53291	-1.03272	AK144665 // GO:0045860 // positive regulation of protein kinase activity // not recorde	AK144665 // GO:0004674 // protein serine/threonine kinase activity // not recorded ///	---	17214983
28387	17439535	AK033644 // Bmp3 // bone morphogenetic protein 3 // 5 E3|5 48.24 cM // 110075 /// AK035	Bmp3	AK033644	0.000170134	0.43501	-1.14896	0.441927	1.14648	AK033644 // GO:0001503 // ossification // inferred from electronic annotation /// AK03	AK033644 // GO:0005125 // cytokine activity // inferred from electronic annotation ///	---	17439535
5551	17213428	AK020848 // Cyp20a1 // cytochrome P450, family 20, subfamily a, polypeptide 1 // 1 C2|1	Cyp20a1	AK020848	0.000171348	0.393954	-1.04943	0.131038	1.09426	AK020848 // GO:0055114 // oxidation-reduction process // inferred from electronic annot	AK020848 // GO:0004497 // monooxygenase activity // inferred from electronic annotation	---	17213428
29116	17447921	AK036058 // Fam184b // family with sequence similarity 184, member B // 5 B3|5 // 58227	Fam184b	AK036058	0.000171478	0.402134	-1.23291	0.956775	1.01332	AK036058 // GO:0008150 // biological_process // no biological data available /// AB257	AK036058 // GO:0003674 // molecular_function // no biological data available /// AB257	---	17447921
30936	17464977	AK012093 // Wnt2 // wingless-related MMTV integration site 2 // 6 A2-A3.1|6 8.08 cM //	Wnt2	AK012093	0.000171949	0.931772	-1.0104	0.240172	-1.16015	AK012093 // GO:0001938 // positive regulation of endothelial cell proliferation // not	AK012093 // GO:0005102 // receptor binding // inferred from electronic annotation ///	AK012093 // GenMAPP // Wnt_Signaling /// AK045120 // GenMAPP // Wnt_Signaling /// AK167	17464977
9678	17255543	AK078566 // Gm53 // predicted gene 53 // 11 D|11 // 193022 /// NR_037977 // Gm53 // pre	Gm53	AK078566	0.000172661	0.201588	-1.09809	0.160888	1.10951	ENSMUST00000129907 // GO:0008150 // biological_process // no biological data available	ENSMUST00000129907 // GO:0003674 // molecular_function // no biological data available	---	17255543
5428	17211795	AK029237 // Arid5a // AT rich interactive domain 5A (MRF1-like) // 1 B|1 // 214855 ///	Arid5a	AK029237	0.000175429	0.0288848	1.42559	0.593939	1.07687	AK029237 // GO:0002062 // chondrocyte differentiation // inferred from direct assay //	AK029237 // GO:0003677 // DNA binding // inferred from electronic annotation /// AK029	---	17211795
17943	17334427	AK146974 // Hs3st6 // heparan sulfate (glucosamine) 3-O-sulfotransferase 6 // 17 A3.3|1	Hs3st6	AK146974	0.000175659	0.855817	1.03362	0.45785	-1.14732	AK146974 // GO:0008152 // metabolic process // inferred from direct assay /// AY574375	AK146974 // GO:0008146 // sulfotransferase activity // inferred from electronic annotat	---	17334427
14608	17301225	BC065085 // Fam167a // family with sequence similarity 167, member A // 14 D1|14 // 219	Fam167a	BC065085	0.000178899	9.72991e-05	1.7491	0.80253	-1.02043	BC065085 // GO:0008150 // biological_process // no biological data available /// NM_17	BC065085 // GO:0003674 // molecular_function // no biological data available /// NM_17	---	17301225
34833	17501041	BC021500 // Casp3 // caspase 3 // 8 B1.1|8 26.39 cM // 12367 /// AK014231 // Casp3 // c	Casp3	BC021500	0.000179191	0.32845	-1.14359	0.632547	-1.06618	BC021500 // GO:0001782 // B cell homeostasis // inferred from mutant phenotype /// BC0	BC021500 // GO:0004190 // aspartic-type endopeptidase activity // inferred from direct	BC021500 // GenMAPP // Apoptosis /// BC021500 // GenMAPP // Apoptosis_GenMAPP /// BC021	17501041
6958	17228705	NR_038030 // 4930562F07Rik // RIKEN cDNA 4930562F07 gene // 1 H2.1|1 // 75255 /// NR_03	4930562F07Rik	NR_038030	0.000179429	0.477337	-1.076	0.0120212	1.37384	NR_038030 // GO:0008150 // biological_process // no biological data available /// NR_0	NR_038030 // GO:0003674 // molecular_function // no biological data available /// NR_0	---	17228705
20512	17359531	AK132243 // Marveld1 // MARVEL (membrane-associating) domain containing 1 // 19 C3|19 /	Marveld1	AK132243	0.000180604	0.0115976	1.38765	0.685762	1.04313	AK132243 // GO:0007049 // cell cycle // inferred from electronic annotation /// AK1322	AK132243 // GO:0003674 // molecular_function // no biological data available /// BC054	---	17359531
39327	17544878	BC098483 // Morc4 // microrchidia 4 // X F1|X // 75746 /// BC132153 // Morc4 // microrc	Morc4	BC098483	0.000181126	0.156955	-1.29849	0.0973487	1.36877	BC098483 // GO:0008150 // biological_process // no biological data available /// BC132	BC098483 // GO:0005524 // ATP binding // inferred from electronic annotation /// BC098	---	17544878
24745	17402155	AK005460 // Cnn3 // calponin 3, acidic // 3 G1|3 // 71994 /// AK051121 // Cnn3 // calpo	Cnn3	AK005460	0.000181213	0.154732	1.09859	0.605581	1.03268	AK005460 // GO:0031032 // actomyosin structure organization // inferred from electronic	AK005460 // GO:0003779 // actin binding // inferred from electronic annotation /// AK0	---	17402155
6988	17229096	AK008428 // Prrx1 // paired related homeobox 1 // 1 H2.1|1 70.53 cM // 18933 /// AK0195	Prrx1	AK008428	0.000181768	0.0055603	1.19753	0.348639	-1.04891	AK008428 // GO:0000122 // negative regulation of transcription from RNA polymerase II p	AK008428 // GO:0003677 // DNA binding // inferred from direct assay /// AK008428 // GO	---	17229096
35334	17506479	AK145540 // Spg7 // spastic paraplegia 7 homolog (human) // 8 E1|8 // 234847 /// AK1716	Spg7	AK145540	0.000181849	0.00904781	-1.36722	0.593269	-1.05214	AK145540 // GO:0006508 // proteolysis // inferred from electronic annotation /// AK145	AK145540 // GO:0000166 // nucleotide binding // inferred from electronic annotation //	---	17506479
36575	17518102	AK006609 // 1700036A12Rik // RIKEN cDNA 1700036A12 gene // 9 B|9 // 100040447 /// ENSMU	1700036A12Rik	AK006609	0.000183153	0.326856	-1.19547	0.763785	1.0546	AK006609 // GO:0008150 // biological_process // no biological data available /// ENSMU	AK006609 // GO:0003674 // molecular_function // no biological data available /// ENSMU	---	17518102
20897	17363239	BC027255 // Vps13a // vacuolar protein sorting 13A (yeast) // 19 B|19 // 271564 /// AK0	Vps13a	BC027255	0.000183857	0.0361228	1.28033	0.232036	1.13553	BC027255 // GO:0006810 // transport // inferred from electronic annotation /// BC02725	BC027255 // GO:0003674 // molecular_function // no biological data available /// AK029	---	17363239
9770	17256502	AK009286 // Naglu // alpha-N-acetylglucosaminidase (Sanfilippo disease IIIB) // 11 D|11	Naglu	AK009286	0.000183965	0.597389	-1.05104	0.216214	1.12924	AK009286 // GO:0007040 // lysosome organization // inferred from mutant phenotype ///	AK009286 // GO:0004561 // alpha-N-acetylglucosaminidase activity // inferred from elect	---	17256502
5902	17217455	AK137258 // Adipor1 // adiponectin receptor 1 // 1 E4|1 // 72674 /// AK143679 // Adipor	Adipor1	AK137258	0.000184371	0.00913476	-1.08569	0.214372	1.03299	AK137258 // GO:0006629 // lipid metabolic process // inferred from electronic annotatio	AK137258 // GO:0004872 // receptor activity // inferred from direct assay /// AK137258	---	17217455
35481	17507888	AY621337 // Gm6040 // predicted gene 6040 // 8 A2|8 // 100503992 /// BC139164 // Gm6040	Gm6040	AY621337	0.000184425	0.493379	1.14169	0.0131971	1.79551	AY621337 // GO:0008150 // biological_process // no biological data available /// BC139	AY621337 // GO:0003674 // molecular_function // no biological data available /// BC139	---	17507888
39191	17543753	AK006548 // Dmrtc1a // DMRT-like family C1a // X D|X // 70887 /// BC147175 // Dmrtc1a /	Dmrtc1a	AK006548	0.000185256	0.003552	-1.42093	0.0513887	1.21802	AK006548 // GO:0006351 // transcription, DNA-dependent // inferred from electronic anno	AK006548 // GO:0003700 // sequence-specific DNA binding transcription factor activity /	---	17543753
20240	17357425	AK004767 // Rab3il1 // RAB3A interacting protein (rabin3)-like 1 // 19 A|19 // 74760 //	Rab3il1	AK004767	0.000185733	0.811724	-1.03095	0.990156	1.00158	AK004767 // GO:0006810 // transport // inferred from electronic annotation /// AK00476	AK004767 // GO:0005085 // guanyl-nucleotide exchange factor activity // inferred from e	---	17357425
28601	17442046	BC021548 // Hvcn1 // hydrogen voltage-gated channel 1 // 5 F|5 // 74096 /// NM_028752 /	Hvcn1	BC021548	0.000186282	0.61518	1.07099	0.000973005	1.94267	BC021548 // GO:0006810 // transport // inferred from electronic annotation /// BC02154	BC021548 // GO:0005216 // ion channel activity // inferred from electronic annotation	---	17442046
28472	17440387	AK039281 // Chfr // checkpoint with forkhead and ring finger domains // 5 F|5 // 231600	Chfr	AK039281	0.00018819	0.284513	-1.06365	0.666902	-1.02432	AK039281 // GO:0000209 // protein polyubiquitination // inferred from direct assay ///	AK039281 // GO:0000166 // nucleotide binding // not recorded /// AK039281 // GO:000484	---	17440387
20540	17359816	AK030678 // Kazald1 // Kazal-type serine peptidase inhibitor domain 1 // 19 C3|19 // 10	Kazald1	AK030678	0.000189248	0.310953	-1.11442	0.0238594	1.32132	AK030678 // GO:0001503 // ossification // inferred from electronic annotation /// AK03	AK030678 // GO:0005520 // insulin-like growth factor binding // inferred from electroni	---	17359816
8320	17241409	AK087960 // Srgn // serglycin // 10 B4|10 // 19073 /// AK151357 // Srgn // serglycin //	Srgn	AK087960	0.000189601	0.470114	-1.10158	0.718121	-1.04888	AK087960 // GO:0006915 // apoptotic process // not recorded /// AK087960 // GO:0016485	AK087960 // GO:0005515 // protein binding // inferred from physical interaction /// AK	---	17241409
36675	17519316	AK052055 // Wdr72 // WD repeat domain 72 // 9 D|9 // 546144 /// AK139209 // Wdr72 // WD	Wdr72	AK052055	0.000189726	0.85453	1.04086	0.803014	-1.05606	AK052055 // GO:0008150 // biological_process // no biological data available /// AK139	AK052055 // GO:0003674 // molecular_function // no biological data available /// AK139	---	17519316
8805	17246508	NR_003517 // Pisd-ps1 // phosphatidylserine decarboxylase, pseudogene 1 // 11 A1|11 //	Pisd-ps1	NR_003517	0.000190115	0.0691687	1.20325	0.0255707	1.27301	---	---	---	17246508
24806	17402787	AK031898 // Tacr3 // tachykinin receptor 3 // 3|3 H2 // 21338 /// AK046424 // Tacr3 //	Tacr3	AK031898	0.000191072	0.411623	-1.17013	0.892849	1.02554	AK031898 // GO:0007165 // signal transduction // inferred from electronic annotation /	AK031898 // GO:0004871 // signal transducer activity // inferred from electronic annota	AK031898 // GenMAPP // GPCRDB_Other /// AK031898 // GenMAPP // Peptide_GPCRs /// AK0464	17402787
24037	17395041	AK020411 // Bmp7 // bone morphogenetic protein 7 // 2 H3|2 95.54 cM // 12162 /// BC0107	Bmp7	AK020411	0.000191262	0.238585	-1.24608	0.62306	1.09231	AK020411 // GO:0001503 // ossification // inferred from electronic annotation /// AK02	AK020411 // GO:0005125 // cytokine activity // traceable author statement /// AK020411	---	17395041
40469	17548979	---		---	0.000191635	0.0679125	-1.37558	0.699011	-1.06247	---	---	---	17548979
31019	17465856	AK011346 // Ptn // pleiotrophin // 6 B1|6 15.48 cM // 19242 /// AK011699 // Ptn // plei	Ptn	AK011346	0.000191708	0.122994	-1.22668	0.0330057	1.35642	AK011346 // GO:0001503 // ossification // inferred from direct assay /// AK011346 // G	AK011346 // GO:0008083 // growth factor activity // inferred from electronic annotation	---	17465856
21174	17366393	AK020348 // Acbd7 // acyl-Coenzyme A binding domain containing 7 // 2 A1|2 // 78245 ///	Acbd7	AK020348	0.00019267	0.00965992	-2.39689	0.947729	-1.01766	AK020348 // GO:0008150 // biological_process // no biological data available /// NM_03	AK020348 // GO:0000062 // fatty-acyl-CoA binding // inferred from electronic annotation	---	17366393
7124	17230457	BC120654 // 6330403A02Rik // RIKEN cDNA 6330403A02 gene // 1 H4|1 // 381310 /// BC12065	6330403A02Rik	BC120654	0.000192673	0.643226	-1.05773	0.45651	1.09555	BC120654 // GO:0008150 // biological_process // no biological data available /// BC120	BC120654 // GO:0003674 // molecular_function // no biological data available /// BC120	---	17230457
37806	17531932	AK137729 // Cmtm8 // CKLF-like MARVEL transmembrane domain containing 8 // 9 F3|9 // 70	Cmtm8	AK137729	0.000192763	0.306055	-1.16925	0.66213	-1.06703	AK137729 // GO:0006935 // chemotaxis // inferred from electronic annotation /// AK1377	AK137729 // GO:0005125 // cytokine activity // inferred from electronic annotation ///	---	17531932
37370	17526917	AK007611 // 2310030G06Rik // RIKEN cDNA 2310030G06 gene // 9 A5.3|9 // 66952 /// BC0274	2310030G06Rik	AK007611	0.000193763	0.561682	-1.06942	0.495358	-1.0824	AK007611 // GO:0008150 // biological_process // no biological data available /// BC027	AK007611 // GO:0003674 // molecular_function // no biological data available /// BC027	---	17526917
25114	17405703	AK164725 // Veph1 // ventricular zone expressed PH domain-containing 1 // 3 E1|3 // 727	Veph1	AK164725	0.000194767	0.976436	-1.00616	0.235946	-1.29465	AK164725 // GO:0008150 // biological_process // no biological data available /// AB085	AK164725 // GO:0005543 // phospholipid binding // inferred from electronic annotation	---	17405703
26537	17419959	AK036658 // Cnr2 // cannabinoid receptor 2 (macrophage) // 4 D3|4 // 12802 /// AK037898	Cnr2	AK036658	0.000195427	0.00188442	-1.30458	0.292335	1.06815	AK036658 // GO:0006954 // inflammatory response // inferred from electronic annotation	AK036658 // GO:0004871 // signal transducer activity // inferred from electronic annota	AK036658 // GenMAPP // GPCRDB_Class_A_Rhodopsin-like /// AK036658 // GenMAPP // Small_l	17419959
30245	17458752	AK019128 // 2410066E13Rik // RIKEN cDNA 2410066E13 gene // 6 B3|6 // 68235 /// AK045573	2410066E13Rik	AK019128	0.000198097	0.0910144	-1.25018	0.124126	-1.22106	AK019128 // GO:0008150 // biological_process // no biological data available /// AK045	AK019128 // GO:0003674 // molecular_function // no biological data available /// AK045	---	17458752
37595	17529383	AK013402 // Pgm3 // phosphoglucomutase 3 // 9 E3.2|9 46.58 cM // 109785 /// AK028066 //	Pgm3	AK013402	0.000200205	0.359389	-1.06142	0.523919	1.0417	AK013402 // GO:0005975 // carbohydrate metabolic process // inferred from electronic an	AK013402 // GO:0000287 // magnesium ion binding // inferred from electronic annotation	---	17529383
6935	17228353	AK041171 // Mr1 // major histocompatibility complex, class I-related // 1|1 H1 // 15064	Mr1	AK041171	0.0002007	0.556789	1.10834	0.0763875	1.40664	AK041171 // GO:0002367 // cytokine production involved in immune response // inferred f	AK041171 // GO:0042605 // peptide antigen binding // inferred from electronic annotatio	---	17228353
22638	17380468	ENSMUST00000123131 // Gm1980 // predicted gene 1980 // --- // --- /// ENSMUST0000011780	Gm1980	ENSMUST00000123131	0.00020087	0.905504	1.01649	0.446479	-1.11276	---	---	---	17380468
6884	17227696	AK052688 // Cfh // complement component factor h // 1 F|1 61.62 cM // 12628 /// AK08770	Cfh	AK052688	0.000200956	0.104434	1.18969	0.46091	1.07623	AK052688 // GO:0006957 // complement activation, alternative pathway // inferred from e	AK052688 // GO:0001851 // complement component C3b binding // inferred from physical in	---	17227696
33933	17492985	AK032628 // Arnt2 // aryl hydrocarbon receptor nuclear translocator 2 // 7 D3|7 48.35 c	Arnt2	AK032628	0.000201782	0.199946	-1.36532	0.894126	-1.0311	AK032628 // GO:0001666 // response to hypoxia // not recorded /// AK032628 // GO:00016	AK032628 // GO:0003677 // DNA binding // inferred from direct assay /// AK032628 // GO	---	17492985
6949	17228588	AK007570 // Ralgps2 // Ral GEF with PH domain and SH3 binding motif 2 // 1 H1|1 // 7825	Ralgps2	AK007570	0.000202267	0.143163	1.08728	0.268662	1.06319	AK007570 // GO:0007264 // small GTPase mediated signal transduction // inferred from el	AK007570 // GO:0005085 // guanyl-nucleotide exchange factor activity // inferred from e	---	17228588
28152	17437263	AF318060 // Med28 // mediator of RNA polymerase II transcription, subunit 28 homolog (y	Med28	AF318060	0.000202417	0.76922	-1.03328	0.756036	-1.03529	AF318060 // GO:0006351 // transcription, DNA-dependent // inferred from electronic anno	AF318060 // GO:0003779 // actin binding // inferred from electronic annotation /// AF3	---	17437263
21772	17372035	AK077862 // Hoxd13 // homeobox D13 // 2 C3|2 44.13 cM // 15433 /// NM_008275 // Hoxd13	Hoxd13	AK077862	0.000206646	0.780539	-1.03645	0.453753	1.10275	AK077862 // GO:0001501 // skeletal system development // inferred from mutant phenotype	AK077862 // GO:0003677 // DNA binding // inferred from direct assay /// AK077862 // GO	---	17372035
14765	17302632	NR_029785 // Mir17 // microRNA 17 // 14|14 // 723905 /// ENSMUST00000083574 // Mir17 //	Mir17	NR_029785	0.000208127	0.00270223	1.24115	0.00841121	-1.19178	NR_029785 // GO:0001701 // in utero embryonic development // inferred from genetic inte	---	---	17302632
25988	17414408	NM_001099323 // Zkscan16 // zinc finger with KRAB and SCAN domains 16 // 4 B3|4 // 1000	Zkscan16	NM_001099323	0.000208663	0.589532	-1.08011	0.277928	1.17308	NM_001099323 // GO:0006351 // transcription, DNA-dependent // inferred from electronic	NM_001099323 // GO:0046872 // metal ion binding // inferred from electronic annotation	---	17414408
13273	17289928	AK077275 // Ppap2a // phosphatidic acid phosphatase type 2A // 13 D2.2|13 // 19012 ///	Ppap2a	AK077275	0.000209031	0.00464912	1.34355	0.0310762	1.21962	AK077275 // GO:0006470 // protein dephosphorylation // inferred from direct assay ///	AK077275 // GO:0003824 // catalytic activity // inferred from electronic annotation //	---	17289928
24664	17401357	AK011599 // Rhoc // ras homolog gene family, member C // 3 F2.2|3 // 11853 /// AK152802	Rhoc	AK011599	0.000209988	0.000278415	1.65784	0.2586	1.10539	AK011599 // GO:0000910 // cytokinesis // not recorded /// AK011599 // GO:0007264 // sm	AK011599 // GO:0000166 // nucleotide binding // inferred from electronic annotation //	---	17401357
14889	17303738	AK017681 // Ecd // ecdysoneless homolog (Drosophila) // 14|14 B // 70601 /// AK028664 /	Ecd	AK017681	0.000210132	0.138119	-1.08558	0.639324	-1.02457	AK017681 // GO:0006351 // transcription, DNA-dependent // inferred from electronic anno	AK017681 // GO:0005515 // protein binding // inferred from physical interaction /// AK	---	17303738
31313	17468067	AK136382 // Dok1 // docking protein 1 // 6 C3|6 35.94 cM // 13448 /// AK169871 // Dok1	Dok1	AK136382	0.000212009	0.895172	1.0119	0.285629	1.10461	AK136382 // GO:0000165 // MAPK cascade // traceable author statement /// AK136382 // G	AK136382 // GO:0005057 // receptor signaling protein activity // inferred from physical	---	17468067
12066	17279998	AK011628 // Mycn // v-myc myelocytomatosis viral related oncogene, neuroblastoma derive	Mycn	AK011628	0.000212064	0.0809519	-1.13069	0.286536	1.07277	AK011628 // GO:0001502 // cartilage condensation // inferred from mutant phenotype ///	AK011628 // GO:0003677 // DNA binding // inferred from electronic annotation /// AK011	---	17279998
32251	17476752	AK004849 // Rhpn2 // rhophilin, Rho GTPase binding protein 2 // 7 B1-B2|7 21.36 cM // 5	Rhpn2	AK004849	0.000212558	0.0284393	-1.46689	0.134923	-1.26969	AK004849 // GO:0007165 // signal transduction // inferred from electronic annotation /	AK004849 // GO:0003674 // molecular_function // no biological data available /// AK050	---	17476752
22609	17380199	BC006687 // Rbm38 // RNA binding motif protein 38 // 2 H3|2 // 56190 /// AK052886 // Rb	Rbm38	BC006687	0.000213415	0.954478	-1.00595	0.673711	1.045	BC006687 // GO:0006397 // mRNA processing // inferred from electronic annotation /// B	BC006687 // GO:0000166 // nucleotide binding // inferred from electronic annotation //	BC006687 // GenMAPP // mRNA_processing_binding_Reactome /// AK052886 // GenMAPP // mRNA	17380199
35372	17506904	AK220424 // BC021891 // cDNA sequence BC021891 // 8 E2|8 // 234878 /// BC021891 // BC02	BC021891	AK220424	0.000215915	0.226814	-1.22091	0.6286	-1.07968	AK220424 // GO:0006468 // protein phosphorylation // inferred from electronic annotatio	AK220424 // GO:0000166 // nucleotide binding // inferred from electronic annotation //	---	17506904
7791	17236800	AK031456 // Dcn // decorin // 10 C3|10 50.27 cM // 13179 /// AK135287 // Dcn // decorin	Dcn	AK031456	0.000218209	0.0707539	1.17761	0.624746	1.04072	AK031456 // GO:0019800 // peptide cross-linking via chondroitin 4-sulfate glycosaminogl	AK031456 // GO:0005518 // collagen binding // not recorded /// AK031456 // GO:0005539	---	17236800
28168	17437459	AK004832 // Slc34a2 // solute carrier family 34 (sodium phosphate), member 2 // 5 C1|5	Slc34a2	AK004832	0.000219068	0.220428	-1.49133	0.876243	-1.04953	AK004832 // GO:0001701 // in utero embryonic development // inferred from mutant phenot	AK004832 // GO:0005436 // sodium:phosphate symporter activity // not recorded /// AK00	---	17437459
35113	17503825	AK148184 // Mmp2 // matrix metallopeptidase 2 // 8 C5|8 44.99 cM // 17390 /// AK163248	Mmp2	AK148184	0.000220878	0.00478661	2.05239	0.528167	1.13057	AK148184 // GO:0001525 // angiogenesis // inferred from electronic annotation /// AK14	AK148184 // GO:0001968 // fibronectin binding // not recorded /// AK148184 // GO:00042	AK148184 // GenMAPP // Matrix_Metalloproteinases /// AK148184 // GenMAPP // Inflammator	17503825
24492	17399823	AK157837 // S100a8 // S100 calcium binding protein A8 (calgranulin A) // 3 F1-F2|3 39.9	S100a8	AK157837	0.0002213	0.817006	-1.10693	0.00928942	4.24829	AK157837 // GO:0002523 // leukocyte migration involved in inflammatory response // not	AK157837 // GO:0005509 // calcium ion binding // inferred from electronic annotation /	---	17399823
39384	17545291	AK012546 // Tmem29 // transmembrane protein 29 // X F3|X // 382245 /// AK018228 // Tmem	Tmem29	AK012546	0.000221495	0.582736	1.02424	0.450916	-1.03371	AK012546 // GO:0008150 // biological_process // no biological data available /// AK018	AK012546 // GO:0003674 // molecular_function // no biological data available /// AK018	---	17545291
36784	17520425	AK010249 // Pcolce2 // procollagen C-endopeptidase enhancer 2 // 9 E3.3|9 // 76477 ///	Pcolce2	AK010249	0.000221915	0.735332	1.05969	0.241542	1.23305	AK010249 // GO:0010952 // positive regulation of peptidase activity // not recorded //	AK010249 // GO:0005518 // collagen binding // not recorded /// AK010249 // GO:0008201	---	17520425
12348	17282664	AK042891 // Pgf // placental growth factor // 12 D|12 39.58 cM // 18654 /// AK088943 //	Pgf	AK042891	0.000221955	0.259023	-1.41308	0.461087	1.24649	AK042891 // GO:0001525 // angiogenesis // inferred from electronic annotation /// AK04	AK042891 // GO:0008083 // growth factor activity // not recorded /// AK042891 // GO:00	---	17282664
8574	17244263	XM_989129 // 4930485B16Rik // RIKEN cDNA 4930485B16 gene // 10 C2|10 // 380654 /// AK03	4930485B16Rik	XM_989129	0.000222171	0.0165312	-1.39217	0.930392	-1.00992	---	---	---	17244263
29452	17450283	BC026697 // Mapk10 // mitogen-activated protein kinase 10 // 5 E5|5 // 26414 /// AK0362	Mapk10	BC026697	0.00022252	0.0122863	1.33692	0.880753	-1.01408	BC026697 // GO:0006468 // protein phosphorylation // inferred from electronic annotatio	BC026697 // GO:0000166 // nucleotide binding // inferred from electronic annotation //	BC026697 // GenMAPP // Apoptosis /// BC026697 // GenMAPP // Apoptosis_GenMAPP /// BC026	17450283
31619	17471155	AK033074 // Kcna1 // potassium voltage-gated channel, shaker-related subfamily, member	Kcna1	AK033074	0.000222959	0.18425	1.17326	0.00275755	1.59763	AK033074 // GO:0006810 // transport // inferred from electronic annotation /// AK03307	AK033074 // GO:0005216 // ion channel activity // inferred from electronic annotation	---	17471155
30049	17457184	AK014755 // Cald1 // caldesmon 1 // 6 B1|6 15.07 cM // 109624 /// AK032849 // Cald1 //	Cald1	AK014755	0.000223091	0.0583261	1.515	0.813663	1.04691	AK014755 // GO:0006940 // regulation of smooth muscle contraction // traceable author s	AK014755 // GO:0003779 // actin binding // traceable author statement /// AK014755 //	AK014755 // GenMAPP // Smooth_muscle_contraction /// AK032849 // GenMAPP // Smooth_musc	17457184
22318	17377432	NM_001085521 // Syndig1 // synapse differentiation inducing 1 // 2 G3|2 // 433485 /// E	Syndig1	NM_001085521	0.000224036	0.575182	1.06813	0.622498	1.05947	NM_001085521 // GO:0006886 // intracellular protein transport // inferred from direct a	NM_001085521 // GO:0035254 // glutamate receptor binding // inferred from physical inte	---	17377432
5980	17218363	NM_001204908 // Zfp648 // zinc finger protein 648 // 1 G3|1 // 100503355 /// ENSMUST000	Zfp648	NM_001204908	0.000224332	0.4109	-1.14107	0.965465	1.00682	NM_001204908 // GO:0008150 // biological_process // no biological data available /// E	NM_001204908 // GO:0003674 // molecular_function // no biological data available /// N	---	17218363
22852	17382885	XM_003945331 // LOC101055716 // uncharacterized LOC101055716 // --- // 101055716 /// EN	LOC101055716	XM_003945331	0.00022727	0.115899	-1.53445	0.88485	1.03698	ENSMUST00000166349 // GO:0008150 // biological_process // no biological data available	ENSMUST00000166349 // GO:0003674 // molecular_function // no biological data available	---	17382885
6733	17225929	AK049423 // Pam // peptidylglycine alpha-amidating monooxygenase // 1 D|1 47.76 cM // 1	Pam	AK049423	0.000228952	0.0784495	1.19962	0.558574	-1.05662	AK049423 // GO:0001519 // peptide amidation // not recorded /// AK049423 // GO:0001676	AK049423 // GO:0003824 // catalytic activity // inferred from electronic annotation //	---	17225929
27452	17429277	BC130245 // Olfr1338 // olfactory receptor 1338 // 4 D2.1|4 // 258259 /// NM_207152 //	Olfr1338	BC130245	0.000231258	0.00261674	-2.51243	0.197618	1.35128	BC130245 // GO:0007165 // signal transduction // inferred from electronic annotation /	BC130245 // GO:0004871 // signal transducer activity // inferred from electronic annota	---	17429277
20615	17360260	AK158805 // Sorcs3 // sortilin-related VPS10 domain containing receptor 3 // 19 D1|19 /	Sorcs3	AK158805	0.000231708	0.47849	-1.08958	0.148638	1.20257	AK158805 // GO:0008150 // biological_process // no biological data available /// AF276	AK158805 // GO:0003674 // molecular_function // no biological data available /// AF276	---	17360260
32325	17477339	AK144221 // Klk1b21 // kallikrein 1-related peptidase b21 // 7 B4|7 28.6 cM // 16616 //	Klk1b21	AK144221	0.000231942	0.945977	-1.01129	0.0593789	1.42255	AK144221 // GO:0006508 // proteolysis // inferred from direct assay /// AK144221 // GO	AK144221 // GO:0003824 // catalytic activity // inferred from electronic annotation //	---	17477339
21428	17367978	AK146466 // Npdc1 // neural proliferation, differentiation and control 1 // 2 A3|2 // 1	Npdc1	AK146466	0.000232104	0.724781	-1.03456	0.993999	-1.00072	---	---	---	17367978
10733	17266489	AK007497 // Tmem97 // transmembrane protein 97 // 11 B5|11 46.74 cM // 69071 /// AK1551	Tmem97	AK007497	0.000232829	0.222783	-1.14385	0.966582	-1.0044	AK007497 // GO:0042632 // cholesterol homeostasis // not recorded /// AK007497 // GO:0	AK007497 // GO:0003674 // molecular_function // no biological data available /// AK155	---	17266489
35480	17507882	NM_001177471 // Gm15056 // predicted gene 15056 // 8 A2|8 // 100504014 /// ENSMUST00000	Gm15056	NM_001177471	0.000234866	0.0376162	-1.81753	0.0316506	-1.86659	---	---	---	17507882
33300	17487408	AK075815 // Pvrl2 // poliovirus receptor-related 2 // 7 A3|7 9.94 cM // 19294 /// AK157	Pvrl2	AK075815	0.000242788	0.397045	-1.08315	0.715331	-1.03431	AK075815 // GO:0001675 // acrosome assembly // inferred from mutant phenotype /// AK07	AK075815 // GO:0005515 // protein binding // inferred from physical interaction /// AK	---	17487408
10301	17261939	ENSMUST00000144024 // Gm12147 // predicted gene 12147 // --- // ---	Gm12147	ENSMUST00000144024	0.000243893	0.0112552	-2.21253	0.543329	1.16633	---	---	---	17261939
32444	17478864	BC055074 // Mtmr10 // myotubularin related protein 10 // 7 C|7 // 233315 /// NM_172742	Mtmr10	BC055074	0.000245561	0.673059	-1.03569	0.239323	-1.10718	BC055074 // GO:0016311 // dephosphorylation // inferred from electronic annotation ///	BC055074 // GO:0016791 // phosphatase activity // inferred from electronic annotation	---	17478864
30211	17458431	AY115568 // Svs1 // seminal vesicle secretory protein 1 // 6 B2.3|6 // 243377 /// AY283	Svs1	AY115568	0.000245733	0.152587	-2.42388	0.562182	1.40304	AY115568 // GO:0008150 // biological_process // no biological data available /// AY115	AY115568 // GO:0003674 // molecular_function // no biological data available /// AY115	---	17458431
8998	17248426	AK147292 // Slit3 // slit homolog 3 (Drosophila) // 11 A5|11 // 20564 /// BC150780 // S	Slit3	AK147292	0.000246595	0.0135275	1.3583	0.143958	1.17033	AK147292 // GO:0007275 // multicellular organismal development // inferred from electro	AK147292 // GO:0005102 // receptor binding // traceable author statement /// AK147292	---	17248426
14736	17302429	AK053129 // Lmo7 // LIM domain only 7 // 14 E2.3|14 50.9 cM // 380928 /// AK137694 // L	Lmo7	AK053129	0.000247005	0.609766	-1.04658	0.926584	1.00818	AK053129 // GO:0016337 // cell-cell adhesion // not recorded /// AK137694 // GO:001633	AK053129 // GO:0008022 // protein C-terminus binding // not recorded /// AK053129 // G	---	17302429
19091	17345712	XM_003085151 // Prickle4 // prickle homolog 4 (Drosophila) // 17 C|17 // 381104 /// ENS	Prickle4	XM_003085151	0.000248029	0.273003	-1.0797	0.182465	-1.09978	ENSMUST00000143789 // GO:0008150 // biological_process // no biological data available	ENSMUST00000143789 // GO:0003674 // molecular_function // no biological data available	---	17345712
39074	17542588	AK089195 // Flna // filamin, alpha // X A7.3|X 37.89 cM // 192176 /// AK089311 // Flna	Flna	AK089195	0.000248565	0.133493	1.2092	0.87688	1.01836	AK089195 // GO:0001837 // epithelial to mesenchymal transition // inferred from genetic	AK089195 // GO:0001948 // glycoprotein binding // not recorded /// AK089195 // GO:0003	---	17542588
30945	17465062	AK004059 // Fam3c // family with sequence similarity 3, member C // 6 A3.1|6 9.24 cM //	Fam3c	AK004059	0.000250514	0.677719	-1.03742	0.899147	1.01121	AK004059 // GO:0007275 // multicellular organismal development // inferred from electro	AK004059 // GO:0003674 // molecular_function // no biological data available /// AK154	---	17465062
21756	17371964	NR_045269 // 1700011J10Rik // RIKEN cDNA 1700011J10 gene // 2 C3|2 // 100503849 /// ENS	1700011J10Rik	NR_045269	0.000251316	0.0027509	-1.34519	0.0981638	1.13905	---	---	---	17371964
25742	17411961	AK156282 // Tmem64 // transmembrane protein 64 // 4 A2|4 // 100201 /// AK169861 // Tmem	Tmem64	AK156282	0.000252774	0.0594872	-1.22733	0.473571	-1.07271	AK156282 // GO:0043462 // regulation of ATPase activity // inferred from mutant phenoty	AK156282 // GO:0005515 // protein binding // inferred from physical interaction /// AK	---	17411961
6379	17221676	NR_002858 // Gm4956 // predicted gene 4956 // 1 A4|1 // 241041 /// ENSMUST00000082032 /	Gm4956	NR_002858	0.000253411	0.138419	1.46199	0.829418	-1.05271	---	---	---	17221676
31059	17466360	AK028430 // Kel // Kell blood group // 6 B2.1|6 19.86 cM // 23925 /// AF252870 // Kel /	Kel	AK028430	0.000253583	0.358858	-1.12993	0.396146	1.11908	AK028430 // GO:0006508 // proteolysis // inferred from electronic annotation /// AK028	AK028430 // GO:0004175 // endopeptidase activity // inferred from sequence or structura	---	17466360
31099	17466729	AK161510 // 4921507P07Rik // RIKEN cDNA 4921507P07 gene // 6|6 B3 // 70821 /// BC055110	4921507P07Rik	AK161510	0.000254328	0.109777	-1.39793	7.33186e-05	-3.99775	AK161510 // GO:0008150 // biological_process // no biological data available /// BC055	AK161510 // GO:0003674 // molecular_function // no biological data available /// BC055	---	17466729
24000	17394727	AK080983 // Tmem189 // transmembrane protein 189 // 2 H3|2 // 407243 /// AK088196 // Tm	Tmem189	AK080983	0.000256286	0.0270005	-1.36163	0.871726	-1.01923	AK080983 // GO:0008150 // biological_process // no biological data available /// AK088	AK080983 // GO:0003674 // molecular_function // no biological data available /// AK088	---	17394727
10818	17267420	AK021387 // Ypel2 // yippee-like 2 (Drosophila) // 11 C|11 // 77864 /// AB098741 // Ype	Ypel2	AK021387	0.000257022	0.988661	-1.00147	0.328127	1.11017	AK021387 // GO:0008150 // biological_process // no biological data available /// AB098	AK021387 // GO:0003674 // molecular_function // no biological data available /// AB098	---	17267420
6588	17224180	BC026805 // Igfbp5 // insulin-like growth factor binding protein 5 // 1 C3|1 36.94 cM /	Igfbp5	BC026805	0.000257033	0.172293	-1.27794	0.645101	-1.08144	BC026805 // GO:0001558 // regulation of cell growth // inferred from genetic interactio	BC026805 // GO:0001968 // fibronectin binding // inferred from direct assay /// BC0268	BC026805 // GenMAPP // Smooth_muscle_contraction /// AK142108 // GenMAPP // Smooth_musc	17224180
27655	17431362	BC037192 // Tmem57 // transmembrane protein 57 // 4 D3|4 67.11 cM // 66146 /// AK020354	Tmem57	BC037192	0.000257264	0.428891	1.04761	0.164963	1.08906	BC037192 // GO:0007420 // brain development // inferred from expression pattern /// BC	BC037192 // GO:0003674 // molecular_function // no biological data available /// AK020	---	17431362
14594	17301131	BC047997 // Rnaseh2b // ribonuclease H2, subunit B // 14 D1|14 // 67153 /// NM_026001 /	Rnaseh2b	BC047997	0.00025833	0.00102761	1.36777	0.00342797	1.29168	BC047997 // GO:0001701 // in utero embryonic development // inferred from mutant phenot	BC047997 // GO:0004523 // ribonuclease H activity // inferred from direct assay /// NM	---	17301131
24353	17398274	AK032529 // Ppm1l // protein phosphatase 1 (formerly 2C)-like // 3 E1|3 // 242083 /// A	Ppm1l	AK032529	0.000259367	0.621552	-1.07444	0.512837	1.1005	AK032529 // GO:0000165 // MAPK cascade // inferred from physical interaction /// AK032	AK032529 // GO:0003824 // catalytic activity // inferred from electronic annotation //	---	17398274
13947	17295996	BC006034 // Rnf180 // ring finger protein 180 // 13|13 D1 // 71816 /// BC046775 // Rnf1	Rnf180	BC006034	0.000259863	0.937057	1.00955	0.482653	1.08965	BC006034 // GO:0016567 // protein ubiquitination // inferred from direct assay /// BC0	BC006034 // GO:0004842 // ubiquitin-protein ligase activity // inferred from direct ass	---	17295996
8878	17247448	BC002267 // Ppp3r1 // protein phosphatase 3, regulatory subunit B, alpha isoform (calci	Ppp3r1	BC002267	0.00025987	0.268858	-1.09906	0.747283	-1.02687	BC002267 // GO:0001569 // patterning of blood vessels // inferred from mutant phenotype	BC002267 // GO:0004721 // phosphoprotein phosphatase activity // inferred from mutant p	---	17247448
28883	17445467	XR_141479 // Gm19440 // predicted gene, 19440 // 5|5 3.39 cM // 100502898 /// AK034528	Gm19440	XR_141479	0.000262484	0.917233	1.01134	0.211139	-1.15359	AK034528 // GO:0006508 // proteolysis // inferred from electronic annotation /// AK034	AK034528 // GO:0004222 // metalloendopeptidase activity // inferred from electronic ann	---	17445467
21110	17365700	AK017935 // 5830416P10Rik // RIKEN cDNA 5830416P10 gene // 19 D2|19 // 381232 /// AK047	5830416P10Rik	AK017935	0.000262699	0.997431	-1.00049	0.104203	1.30781	---	---	---	17365700
39300	17544631	AB178901 // Nxf7 // nuclear RNA export factor 7 // X F1|X 57.25 cM // 170722 /// AY2605	Nxf7	AB178901	0.000264076	0.172947	1.32027	0.256002	1.25503	AB178901 // GO:0006406 // mRNA export from nucleus // inferred from electronic annotati	AB178901 // GO:0003723 // RNA binding // not recorded /// AB178901 // GO:0003729 // mR	AB178901 // GenMAPP // mRNA_processing_binding_Reactome /// AY260550 // GenMAPP // mRNA	17544631
39965	17547899	---		---	0.000264504	0.106287	-1.08772	0.00138233	-1.24742	---	---	---	17547899
16096	17316175	BC063750 // Basp1 // brain abundant, membrane attached signal protein 1 // 15 B1|15 //	Basp1	BC063750	0.000264596	0.01913	1.26958	0.914753	-1.00905	BC063750 // GO:0045892 // negative regulation of transcription, DNA-dependent // not re	BC063750 // GO:0003714 // transcription corepressor activity // not recorded /// BC063	---	17316175
10117	17259937	BC005759 // Sec14l2 // SEC14-like 2 (S. cerevisiae) // 11 A1|11 // 67815 /// NM_144520	Sec14l2	BC005759	0.000266738	0.0524019	1.56959	0.791983	1.0555	BC005759 // GO:0006351 // transcription, DNA-dependent // inferred from electronic anno	BC005759 // GO:0005215 // transporter activity // inferred from electronic annotation	---	17259937
25938	17414009	BC028651 // Msantd3 // Myb/SANT-like DNA-binding domain containing 3 // 4|4 B2 // 66665	Msantd3	BC028651	0.000267321	0.298404	1.07854	0.718897	1.02568	BC028651 // GO:0008150 // biological_process // no biological data available /// BC052	BC028651 // GO:0042802 // identical protein binding // inferred from physical interacti	---	17414009
19777	17352824	BC023458 // Zfp521 // zinc finger protein 521 // 18 A1|18 7.68 cM // 225207 /// AK05265	Zfp521	BC023458	0.000268182	0.00139006	1.47491	0.0198467	1.266	BC023458 // GO:0006351 // transcription, DNA-dependent // inferred from electronic anno	BC023458 // GO:0003676 // nucleic acid binding // inferred from electronic annotation	---	17352824
15659	17311551	AK052963 // Col14a1 // collagen, type XIV, alpha 1 // 15|15 D // 12818 /// AK136987 //	Col14a1	AK052963	0.000269355	0.0055668	1.6053	0.11338	1.25097	AK052963 // GO:0003229 // ventricular cardiac muscle tissue development // inferred fro	ENSMUST00000023053 // GO:0005515 // protein binding // inferred from electronic annotat	---	17311551
18276	17337844	AK032341 // Enpp5 // ectonucleotide pyrophosphatase/phosphodiesterase 5 // 17 C|17 20.3	Enpp5	AK032341	0.000272704	0.00367564	-1.32874	0.742815	1.02412	AK032341 // GO:0007154 // cell communication // not recorded /// AK032341 // GO:000815	AK032341 // GO:0003824 // catalytic activity // inferred from electronic annotation //	---	17337844
8252	17240621	AK041082 // Aim1 // absent in melanoma 1 // 10 B2|10 23.14 cM // 11630 /// AK088102 //	Aim1	AK041082	0.000275166	0.0290988	1.5087	0.975966	1.00483	AK041082 // GO:0008150 // biological_process // no biological data available /// AK088	AK041082 // GO:0003674 // molecular_function // no biological data available /// AK088	---	17240621
6477	17222777	AK008700 // Slc40a1 // solute carrier family 40 (iron-regulated transporter), member 1	Slc40a1	AK008700	0.000276369	0.881319	1.03774	0.758704	1.07939	AK008700 // GO:0002260 // lymphocyte homeostasis // inferred from mutant phenotype ///	AK008700 // GO:0005381 // iron ion transmembrane transporter activity // inferred from	---	17222777
38499	17537878	AK010400 // Bex4 // brain expressed gene 4 // XE3|X // 406217 /// AY833558 // Bex4 // b	Bex4	AK010400	0.000276884	0.264336	-1.20427	0.781759	1.04537	AK010400 // GO:0008150 // biological_process // no biological data available /// AY833	AK010400 // GO:0003674 // molecular_function // no biological data available /// AY833	---	17537878
15868	17313739	AK028831 // Prr5 // proline rich 5 (renal) // 15|15 E // 109270 /// AK046057 // Prr5 //	Prr5	AK028831	0.000277095	0.898762	1.01719	0.204564	1.19636	AK028831 // GO:0007049 // cell cycle // inferred from electronic annotation /// AK0288	AK028831 // GO:0005096 // GTPase activator activity // not recorded /// AK046057 // GO	---	17313739
21127	17365960	BC044783 // Gfra1 // glial cell line derived neurotrophic factor family receptor alpha	Gfra1	BC044783	0.000278394	0.0204203	-1.62648	0.489361	1.13004	BC044783 // GO:0007169 // transmembrane receptor protein tyrosine kinase signaling path	BC044783 // GO:0004872 // receptor activity // not recorded /// BC044783 // GO:0004872	BC044783 // GenMAPP // Circadian_Exercise /// AK034545 // GenMAPP // Circadian_Exercise	17365960
19677	17351747	AK016821 // Ccdc11 // coiled-coil domain containing 11 // 18 E2|18 // 74453 /// BC09950	Ccdc11	AK016821	0.000279058	0.0251498	1.60317	0.023805	1.61301	AK016821 // GO:0008150 // biological_process // no biological data available /// BC099	AK016821 // GO:0003674 // molecular_function // no biological data available /// BC099	---	17351747
7012	17229330	ENSMUST00000168347 // 5330438I03Rik // RIKEN cDNA 5330438I03 gene // --- // ---	5330438I03Rik	ENSMUST00000168347	0.000279825	0.00661337	-1.22575	0.156262	1.09151	ENSMUST00000168347 // GO:0008150 // biological_process // no biological data available	ENSMUST00000168347 // GO:0003674 // molecular_function // no biological data available	---	17229330
26748	17422047	AK042581 // Nol9 // nucleolar protein 9 // 4 E2|4 // 74035 /// BC125432 // Nol9 // nucl	Nol9	AK042581	0.000280549	0.355351	1.06902	0.379264	1.06536	AK042581 // GO:0000460 // maturation of 5.8S rRNA // not recorded /// AK042581 // GO:0	AK042581 // GO:0000166 // nucleotide binding // inferred from electronic annotation //	---	17422047
9401	17252539	AK144483 // Camkk1 // calcium/calmodulin-dependent protein kinase kinase 1, alpha // 11	Camkk1	AK144483	0.000285017	0.0942636	1.29908	0.23376	1.1943	AK144483 // GO:0006468 // protein phosphorylation // inferred from sequence or structur	AK144483 // GO:0000166 // nucleotide binding // inferred from electronic annotation //	---	17252539
31470	17469488	AK135776 // Pdzrn3 // PDZ domain containing RING finger 3 // 6 D3|6 // 55983 /// AK1432	Pdzrn3	AK135776	0.000287142	0.211544	1.14766	0.282368	1.124	AK135776 // GO:0007528 // neuromuscular junction development // inferred from mutant ph	AK135776 // GO:0004842 // ubiquitin-protein ligase activity // inferred from direct ass	---	17469488
31582	17470683	AK005943 // 1700013D24Rik // RIKEN cDNA 1700013D24 gene // 6 F2|6 // 76921 /// BC120816	1700013D24Rik	AK005943	0.000289703	0.00747447	-1.21154	0.000732738	-1.33104	AK005943 // GO:0008150 // biological_process // no biological data available /// BC120	AK005943 // GO:0003674 // molecular_function // no biological data available /// BC120	---	17470683
25218	17406688	AK081882 // Rhbg // Rhesus blood group-associated B glycoprotein // 3 F1|3 38.78 cM //	Rhbg	AK081882	0.000289948	0.639414	1.07191	0.565248	-1.08931	AK081882 // GO:0006810 // transport // inferred from electronic annotation /// AK08188	AK081882 // GO:0008519 // ammonium transmembrane transporter activity // not recorded	---	17406688
27141	17426173	BC025512 // Rnf183 // ring finger protein 183 // 4 B3|4 // 76072 /// NM_153504 // Rnf18	Rnf183	BC025512	0.000291716	0.118935	1.40435	0.323975	-1.22678	BC025512 // GO:0008150 // biological_process // no biological data available /// NM_15	BC025512 // GO:0008270 // zinc ion binding // inferred from electronic annotation ///	---	17426173
32280	17476959	AK011498 // 2610021A01Rik // RIKEN cDNA 2610021A01 gene // 7 B3|7 // 668572 /// ENSMUST	2610021A01Rik	AK011498	0.000292312	0.0416599	1.48665	0.623287	1.08719	ENSMUST00000163475 // GO:0006355 // regulation of transcription, DNA-dependent // infer	AK011498 // GO:0046872 // metal ion binding // inferred from electronic annotation ///	---	17476959
911	17201833	---		---	0.000293797	0.0157208	-1.72609	0.239358	-1.25508	---	---	---	17201833
24693	17401610	AK002750 // Gstm5 // glutathione S-transferase, mu 5 // 3 F2.3|3 // 14866 /// AK019317	Gstm5	AK002750	0.000295324	0.0224541	-1.47308	0.0420787	-1.39347	AK002750 // GO:0006749 // glutathione metabolic process // not recorded /// AK002750 /	AK002750 // GO:0004364 // glutathione transferase activity // inferred from direct assa	---	17401610
34820	17500876	AK008424 // Sorbs2 // sorbin and SH3 domain containing 2 // 8 B1.1|8 // 234214 /// AK01	Sorbs2	AK008424	0.000295389	0.957574	-1.00557	0.438461	1.08608	---	AK008424 // GO:0019904 // protein domain specific binding // inferred from physical int	---	17500876
32846	17482766	AK051862 // Prkcb // protein kinase C, beta // 7 F3|7 65.75 cM // 18751 /// BC127083 //	Prkcb	AK051862	0.000295848	0.683928	1.05111	0.998702	-1.0002	AK051862 // GO:0006351 // transcription, DNA-dependent // inferred from electronic anno	AK051862 // GO:0000166 // nucleotide binding // inferred from electronic annotation //	AK051862 // GenMAPP // G_Protein_Signaling /// AK051862 // GenMAPP // Wnt_Signaling ///	17482766
35106	17503708	AK030430 // Chd9 // chromodomain helicase DNA binding protein 9 // 8 C5|8 // 109151 ///	Chd9	AK030430	0.00029794	0.963418	1.00276	0.929108	1.00536	AK030430 // GO:0006351 // transcription, DNA-dependent // inferred from electronic anno	AK030430 // GO:0000166 // nucleotide binding // inferred from electronic annotation //	---	17503708
36156	17514515	AK148467 // Mmp3 // matrix metallopeptidase 3 // 9 A1|9 2.46 cM // 17392 /// BC006725 /	Mmp3	AK148467	0.000298405	0.618936	-1.03739	0.0144797	1.24677	AK148467 // GO:0006508 // proteolysis // inferred from electronic annotation /// AK148	AK148467 // GO:0004222 // metalloendopeptidase activity // inferred from electronic ann	AK148467 // GenMAPP // Matrix_Metalloproteinases /// BC006725 // GenMAPP // Matrix_Meta	17514515
38773	17539888	AK077898 // Magix // MAGI family member, X-linked // X A1.1|X 3.46 cM // 54634 /// AK15	Magix	AK077898	0.000298997	0.95567	-1.00739	0.0635625	1.31841	AK077898 // GO:0008150 // biological_process // no biological data available /// AK158	AK077898 // GO:0003674 // molecular_function // no biological data available /// AK158	---	17539888
7161	17230823	AK148533 // Lyplal1 // lysophospholipase-like 1 // 1 H5|1 // 226791 /// BC027340 // Lyp	Lyplal1	AK148533	0.000299877	0.00750844	-1.29734	0.726531	1.02692	AK148533 // GO:0002084 // protein depalmitoylation // inferred from mutant phenotype /	AK148533 // GO:0016787 // hydrolase activity // inferred from electronic annotation //	---	17230823
23607	17391332	AK004639 // Mal // myelin and lymphocyte protein, T cell differentiation protein // 2 F	Mal	AK004639	0.000301499	0.298961	1.13627	0.997806	-1.00033	AK004639 // GO:0006917 // induction of apoptosis // inferred from direct assay /// AK0	AK004639 // GO:0019911 // structural constituent of myelin sheath // not recorded ///	---	17391332
34031	17493842	AK033211 // Arhgef17 // Rho guanine nucleotide exchange factor (GEF) 17 // 7 E3|7 // 20	Arhgef17	AK033211	0.000301552	0.119833	1.20897	0.242228	1.14755	AK033211 // GO:0030036 // actin cytoskeleton organization // not recorded /// AK033211	AK033211 // GO:0005085 // guanyl-nucleotide exchange factor activity // not recorded /	---	17493842
21338	17367163	AK020806 // Cacnb2 // calcium channel, voltage-dependent, beta 2 subunit // 2 A2|2 10.7	Cacnb2	AK020806	0.00030254	0.0682838	1.308	0.34488	1.13651	AK020806 // GO:0006810 // transport // inferred from electronic annotation /// AK02080	AK020806 // GO:0005244 // voltage-gated ion channel activity // inferred from electroni	---	17367163
22094	17374738	AK028116 // Gchfr // GTP cyclohydrolase I feedback regulator // 2 E5|2 // 320415 /// AK	Gchfr	AK028116	0.000302549	0.602776	-1.06125	0.137937	1.19827	AK028116 // GO:0006461 // protein complex assembly // not recorded /// AK028116 // GO:	AK028116 // GO:0004857 // enzyme inhibitor activity // not recorded /// AK028116 // GO	---	17374738
13562	17292058	AK014803 // Elovl2 // elongation of very long chain fatty acids (FEN1/Elo2, SUR4/Elo3,	Elovl2	AK014803	0.000303384	0.0269291	-2.65285	0.0971214	-1.96981	AK014803 // GO:0000038 // very long-chain fatty acid metabolic process // inferred from	AK014803 // GO:0009922 // fatty acid elongase activity // inferred from direct assay /	---	17292058
24072	17395354	ENSMUST00000123131 // Gm1980 // predicted gene 1980 // --- // --- /// ENSMUST0000011780	Gm1980	ENSMUST00000123131	0.000304127	0.92519	-1.01385	0.70063	-1.05819	---	---	---	17395354
11694	17276906	AK040931 // Smoc1 // SPARC related modular calcium binding 1 // 12 D1|12 // 64075 /// A	Smoc1	AK040931	0.000306075	0.270633	-1.27545	0.352234	1.22516	AK040931 // GO:0001654 // eye development // inferred from mutant phenotype /// AK0409	AK040931 // GO:0005509 // calcium ion binding // inferred from electronic annotation /	---	17276906
5648	17214622	BC066086 // Slc4a3 // solute carrier family 4 (anion exchanger), member 3 // 1 C4|1 39.	Slc4a3	BC066086	0.00030642	0.794689	-1.0254	0.175175	1.14876	BC066086 // GO:0006810 // transport // inferred from electronic annotation /// BC06608	BC066086 // GO:0005215 // transporter activity // inferred from electronic annotation	---	17214622
33067	17485443	AK017829 // Fgf15 // fibroblast growth factor 15 // 7 F5|7 // 14170 /// AF007268 // Fgf	Fgf15	AK017829	0.000307642	0.295895	-1.19909	0.0311924	1.52735	AK017829 // GO:0001755 // neural crest cell migration // inferred from mutant phenotype	AK017829 // GO:0005104 // fibroblast growth factor receptor binding // not recorded //	---	17485443
10279	17261639	AK015529 // 4930469K13Rik // RIKEN cDNA 4930469K13 gene // 11|11 // 76874 /// ENSMUST00	4930469K13Rik	AK015529	0.000310715	0.846464	-1.01953	0.00615124	1.42839	---	---	---	17261639
9604	17254895	BC150995 // Mks1 // Meckel syndrome, type 1 // 11 C|11 // 380718 /// BC158122 // Mks1 /	Mks1	BC150995	0.000312819	0.637486	-1.01469	0.59106	1.0168	BC150995 // GO:0030030 // cell projection organization // inferred from electronic anno	BC150995 // GO:0005515 // protein binding // inferred from physical interaction /// BC	---	17254895
11664	17276565	AK132261 // Hspa2 // heat shock protein 2 // 12 C3|12 33.73 cM // 15512 /// NM_008301 /	Hspa2	AK132261	0.000312977	0.259244	-1.11082	0.736603	1.0306	AK132261 // GO:0001934 // positive regulation of protein phosphorylation // inferred fr	AK132261 // GO:0000166 // nucleotide binding // inferred from electronic annotation //	---	17276565
6845	17227160	AK007727 // Ppp1r12b // protein phosphatase 1, regulatory (inhibitor) subunit 12B // 1|	Ppp1r12b	AK007727	0.00031355	0.373196	1.10689	0.816808	1.02611	AK007727 // GO:0008150 // biological_process // no biological data available /// AK035	AK007727 // GO:0003674 // molecular_function // no biological data available /// AK035	---	17227160
11659	17276386	BC060193 // Rhoj // ras homolog gene family, member J // 12 C3|12 // 80837 /// AK003482	Rhoj	BC060193	0.000319551	0.0193949	1.28164	0.0703738	1.19428	BC060193 // GO:0006184 // GTP catabolic process // inferred from sequence or structural	BC060193 // GO:0000166 // nucleotide binding // inferred from electronic annotation //	---	17276386
27018	17424822	AK010070 // Gne // glucosamine (UDP-N-acetyl)-2-epimerase/N-acetylmannosamine kinase //	Gne	AK010070	0.000325253	0.121277	-1.16516	0.187131	1.13567	AK010070 // GO:0005975 // carbohydrate metabolic process // inferred from electronic an	AK010070 // GO:0000166 // nucleotide binding // inferred from electronic annotation //	---	17424822
30836	17464080	AK144557 // Slco1b2 // solute carrier organic anion transporter family, member 1b2 // 6	Slco1b2	AK144557	0.000327846	0.0010925	-1.63222	0.761958	1.03138	AK144557 // GO:0006810 // transport // inferred from electronic annotation /// AK14455	AK144557 // GO:0005215 // transporter activity // inferred from electronic annotation	---	17464080
24870	17403571	BC138274 // Ttll7 // tubulin tyrosine ligase-like family, member 7 // 3 H2|3 // 70892 /	Ttll7	BC138274	0.000329527	0.0100874	1.37037	0.462186	1.07534	BC138274 // GO:0006464 // cellular protein modification process // inferred from electr	BC138274 // GO:0016874 // ligase activity // inferred from electronic annotation /// B	---	17403571
13316	17290238	AK010118 // Calml3 // calmodulin-like 3 // 13 A1|13 // 70405 /// BC005457 // Calml3 //	Calml3	AK010118	0.000330899	0.889299	1.02246	0.0382254	1.46684	AK010118 // GO:0008150 // biological_process // no biological data available /// BC005	AK010118 // GO:0005509 // calcium ion binding // inferred from electronic annotation /	---	17290238
27039	17424980	AK028258 // Tstd2 // thiosulfate sulfurtransferase (rhodanese)-like domain containing 2	Tstd2	AK028258	0.000331026	0.739437	-1.05255	0.649639	1.0727	AK028258 // GO:0008150 // biological_process // no biological data available /// AK089	AK028258 // GO:0003674 // molecular_function // no biological data available /// AK089	---	17424980
32929	17483891	AK044224 // Plekha1 // pleckstrin homology domain containing, family A (phosphoinositid	Plekha1	AK044224	0.000331318	0.935226	-1.00893	0.773586	-1.03204	AK044224 // GO:0001553 // luteinization // inferred from genetic interaction /// AK044	AK044224 // GO:0005543 // phospholipid binding // inferred from electronic annotation	---	17483891
10629	17265470	AK018106 // 6330403K07Rik // RIKEN cDNA 6330403K07 gene // 11 B4|11 // 103712 /// AK083	6330403K07Rik	AK018106	0.000334438	0.488258	1.11765	0.620774	-1.08197	AK018106 // GO:0008150 // biological_process // no biological data available /// AK083	AK018106 // GO:0003674 // molecular_function // no biological data available /// AK083	---	17265470
31510	17469887	AK011120 // 2510049J12Rik // RIKEN cDNA 2510049J12 gene // 6 E3|6 // 70291 /// AK028760	2510049J12Rik	AK011120	0.000334617	0.0478841	1.48646	0.573456	1.10483	NM_001101431 // GO:0008150 // biological_process // no biological data available /// E	NM_001101431 // GO:0003674 // molecular_function // no biological data available /// E	---	17469887
10533	17264159	AK140668 // Myocd // myocardin // 11 B3|11 // 214384 /// AK142216 // Myocd // myocardin	Myocd	AK140668	0.000335128	0.0991727	1.38007	0.265062	1.22998	AK140668 // GO:0000122 // negative regulation of transcription from RNA polymerase II p	AK140668 // GO:0001046 // core promoter sequence-specific DNA binding // not recorded	---	17264159
26623	17420874	AK033760 // Padi2 // peptidyl arginine deiminase, type II // 4 E1|4 73.01 cM // 18600 /	Padi2	AK033760	0.000336315	0.790358	-1.08093	0.703768	1.11805	AK033760 // GO:0006464 // cellular protein modification process // inferred from electr	AK033760 // GO:0004668 // protein-arginine deiminase activity // inferred from electron	---	17420874
31924	17474205	AB073971 // Dact3 // dapper homolog 3, antagonist of beta-catenin (xenopus) // 7 A2|7 /	Dact3	AB073971	0.00033728	0.918485	-1.00783	0.0868212	1.15491	AB073971 // GO:0016055 // Wnt receptor signaling pathway // inferred from electronic an	AB073971 // GO:0005080 // protein kinase C binding // inferred from direct assay /// A	---	17474205
28101	17436607	AK089455 // Sh3bp2 // SH3-domain binding protein 2 // 5 B2|5 // 24055 /// AK143548 // S	Sh3bp2	AK089455	0.000337345	0.000184897	1.51122	0.120428	1.11642	---	AK089455 // GO:0005515 // protein binding // inferred from physical interaction /// AK	---	17436607
35917	17512181	AK041651 // Tk2 // thymidine kinase 2, mitochondrial // 8 D3|8 // 57813 /// AK051286 //	Tk2	AK041651	0.000339629	0.0115442	-1.21947	0.271408	1.07457	AK041651 // GO:0006139 // nucleobase-containing compound metabolic process // inferred	AK041651 // GO:0000166 // nucleotide binding // inferred from electronic annotation //	---	17512181
20712	17361424	BC057046 // Peli3 // pellino 3 // 19 A|19 // 240518 /// AK044418 // Peli3 // pellino 3	Peli3	BC057046	0.00033992	0.0255741	-1.28284	0.328396	-1.09935	BC057046 // GO:0008063 // Toll signaling pathway // inferred from electronic annotation	BC057046 // GO:0016874 // ligase activity // inferred from electronic annotation /// B	---	17361424
18778	17342686	XM_003945570 // LOC101055719 // uncharacterized LOC101055719 // --- // 101055719 /// AK	LOC101055719	XM_003945570	0.00034031	0.724248	-1.05405	4.42266e-05	-3.15884	---	---	---	17342686
6850	17227266	AK143135 // Elf3 // E74-like factor 3 // 1|1 F // 13710 /// AF016294 // Elf3 // E74-lik	Elf3	AK143135	0.000341904	0.0622049	1.26391	0.259501	-1.14023	AK143135 // GO:0001824 // blastocyst development // inferred from mutant phenotype ///	AK143135 // GO:0003677 // DNA binding // inferred from direct assay /// AK143135 // GO	---	17227266
7940	17238210	AK011456 // Prim1 // DNA primase, p49 subunit // 10 D3|10 76.39 cM // 19075 /// AK08855	Prim1	AK011456	0.000342434	0.0128982	1.39989	0.328435	1.11618	AK011456 // GO:0006260 // DNA replication // inferred from electronic annotation /// A	AK011456 // GO:0003896 // DNA primase activity // inferred from electronic annotation	AK011456 // GenMAPP // DNA_replication_Reactome /// AK011456 // GenMAPP // G1_to_S_cell	17238210
10698	17266095	AK012352 // Nxn // nucleoredoxin // 11 B5|11 45.92 cM // 18230 /// AK048109 // Nxn // n	Nxn	AK012352	0.000343924	0.0093281	1.22961	0.555358	1.0381	AK012352 // GO:0007275 // multicellular organismal development // inferred from electro	AK012352 // GO:0004791 // thioredoxin-disulfide reductase activity // inferred from dir	---	17266095
27507	17429821	AK018971 // 1700121C08Rik // RIKEN cDNA 1700121C08 gene // 4|4 // 78641 /// ENSMUST0000	1700121C08Rik	AK018971	0.000344855	0.0126853	-1.17293	0.0003335	1.34724	---	---	---	17429821
19276	17347888	AK132796 // Pigf // phosphatidylinositol glycan anchor biosynthesis, class F // 17 E4-E	Pigf	AK132796	0.000345033	0.00256007	-1.53925	0.661681	1.04645	AK132796 // GO:0006506 // GPI anchor biosynthetic process // inferred from direct assay	AK132796 // GO:0016780 // phosphotransferase activity, for other substituted phosphate	AK132796 // GenMAPP // Circadian_Exercise /// AK171083 // GenMAPP // Circadian_Exercise	17347888
36273	17515436	AK170604 // 9530077C05Rik // RIKEN cDNA 9530077C05 gene // 9 A3|9 // 68283 /// AK220359	9530077C05Rik	AK170604	0.000345467	0.913885	-1.01419	0.35391	1.13225	AK170604 // GO:0008150 // biological_process // no biological data available /// AK220	AK170604 // GO:0003674 // molecular_function // no biological data available /// AK220	---	17515436
39208	17543885	NM_053206 // Magee2 // melanoma antigen, family E, 2 // X|X C3 // 272790 /// AK134670 /	Magee2	NM_053206	0.000347317	0.0227964	-1.4664	0.0957319	1.29314	NM_053206 // GO:0008150 // biological_process // no biological data available /// AK13	NM_053206 // GO:0003674 // molecular_function // no biological data available /// AK13	---	17543885
30522	17460879	BC016208 // Hdac11 // histone deacetylase 11 // 6 D1|6 // 232232 /// NM_144919 // Hdac1	Hdac11	BC016208	0.000347443	0.00757286	-1.40214	0.567361	-1.05853	BC016208 // GO:0006351 // transcription, DNA-dependent // inferred from electronic anno	BC016208 // GO:0004407 // histone deacetylase activity // not recorded /// BC016208 //	---	17460879
10602	17265156	AK005699 // Slc16a13 // solute carrier family 16 (monocarboxylic acid transporters), me	Slc16a13	AK005699	0.00034887	0.916615	1.00757	0.676658	-1.03067	AK005699 // GO:0006810 // transport // inferred from electronic annotation /// AK00569	AK005699 // GO:0015293 // symporter activity // inferred from electronic annotation //	---	17265156
32363	17477734	AK132009 // Tead2 // TEA domain family member 2 // 7 B5|7 29.19 cM // 21677 /// AK13706	Tead2	AK132009	0.000350161	0.389841	1.17528	0.392811	1.17404	AK132009 // GO:0001570 // vasculogenesis // inferred from genetic interaction /// AK13	AK132009 // GO:0003677 // DNA binding // inferred from direct assay /// AK132009 // GO	---	17477734
32616	17480641	AK008744 // Kcne3 // potassium voltage-gated channel, Isk-related subfamily, gene 3 //	Kcne3	AK008744	0.000353166	0.074404	-1.58678	0.526586	-1.16071	AK008744 // GO:0006810 // transport // inferred from electronic annotation /// AK00874	AK008744 // GO:0005244 // voltage-gated ion channel activity // inferred from electroni	---	17480641
13340	17290457	AK020368 // Ryr2 // ryanodine receptor 2, cardiac // 13 A1-A2|13 4.38 cM // 20191 /// A	Ryr2	AK020368	0.000354137	0.277519	-1.15747	0.760746	1.04034	AK020368 // GO:0001666 // response to hypoxia // inferred from direct assay /// AK0203	AK020368 // GO:0005216 // ion channel activity // inferred from electronic annotation	AK020368 // GenMAPP // Calcium_regulation_in_cardiac_cells /// AK020368 // GenMAPP // S	17290457
37049	17523633	AK019478 // Ccr9 // chemokine (C-C motif) receptor 9 // 9 F|9 74.33 cM // 12769 /// AK0	Ccr9	AK019478	0.000354381	0.0695012	1.15843	0.208752	-1.10074	AK019478 // GO:0006935 // chemotaxis // inferred from direct assay /// AK019478 // GO:	AK019478 // GO:0004871 // signal transducer activity // inferred from electronic annota	AK019478 // GenMAPP // GPCRDB_Class_A_Rhodopsin-like /// AK019478 // GenMAPP // Peptide	17523633
12185	17281084	AK011502 // Egln3 // EGL nine homolog 3 (C. elegans) // 12 C1|12 // 112407 /// AK033509	Egln3	AK011502	0.000355733	0.565777	-1.16625	0.955651	-1.01484	AK011502 // GO:0001666 // response to hypoxia // not recorded /// AK011502 // GO:00069	AK011502 // GO:0005506 // iron ion binding // inferred from electronic annotation ///	---	17281084
9016	17248561	NM_176999 // Atp10b // ATPase, class V, type 10B // 11 A5|11 // 319767 /// ENSMUST00000	Atp10b	NM_176999	0.000356596	0.0801752	-1.85443	0.889033	-1.04542	NM_176999 // GO:0006812 // cation transport // inferred from electronic annotation ///	NM_176999 // GO:0000166 // nucleotide binding // inferred from electronic annotation /	---	17248561
32320	17477299	AK089370 // Klk1b1 // kallikrein 1-related peptidase b1 // 7 B4|7 28.44 cM // 16623 ///	Klk1b1	AK089370	0.00035796	0.0805871	-1.63967	0.0697682	1.67776	AK089370 // GO:0002255 // tissue kallikrein-kinin cascade // inferred from mutant pheno	AK089370 // GO:0003824 // catalytic activity // inferred from electronic annotation //	---	17477299
13652	17292891	AK003019 // Pdlim7 // PDZ and LIM domain 7 // 13|13 B2 // 67399 /// AK003338 // Pdlim7	Pdlim7	AK003019	0.000359116	0.124564	1.26623	0.184982	1.22086	AK003019 // GO:0001503 // ossification // inferred from electronic annotation /// AK00	AK003019 // GO:0005515 // protein binding // inferred from physical interaction /// AK	---	17292891
31444	17469217	AK133771 // Lrig1 // leucine-rich repeats and immunoglobulin-like domains 1 // 6 D2|6 4	Lrig1	AK133771	0.00035999	0.348998	-1.07304	0.84648	-1.01427	---	ENSMUST00000032105 // GO:0005515 // protein binding // inferred from electronic annotat	---	17469217
21665	17370799	AK035433 // A430018G15Rik // RIKEN cDNA A430018G15 gene // --- // 414078 /// AK158207 /	A430018G15Rik	AK035433	0.000361866	0.0218451	-1.64304	0.998787	-1.00027	---	---	---	17370799
18353	17338571	AK030070 // Kat2b // K(lysine) acetyltransferase 2B // 17 C|17 27.86 cM // 18519 /// AK	Kat2b	AK030070	0.000361984	0.593802	-1.03076	0.854992	1.01035	AK030070 // GO:0006351 // transcription, DNA-dependent // inferred from electronic anno	AK030070 // GO:0003712 // transcription cofactor activity // not recorded /// AK030070	---	17338571
12939	17286973	AK002326 // Gmpr // guanosine monophosphate reductase // 13 A5|13 // 66355 /// AK009159	Gmpr	AK002326	0.000362006	0.966524	1.0038	0.726482	1.03224	AK002326 // GO:0009117 // nucleotide metabolic process // inferred from electronic anno	AK002326 // GO:0003824 // catalytic activity // inferred from electronic annotation //	---	17286973
29147	17448214	BC031198 // Rell1 // RELT-like 1 // 5 C3.1|5 // 100532 /// BC066137 // Rell1 // RELT-li	Rell1	BC031198	0.000362975	0.891808	1.02021	0.459896	-1.11697	BC031198 // GO:0008150 // biological_process // no biological data available /// BC066	BC031198 // GO:0003674 // molecular_function // no biological data available /// BC066	---	17448214
10924	17268523	AK030625 // Gpr179 // G protein-coupled receptor 179 // 11 D|11 // 217143 /// NM_001081	Gpr179	AK030625	0.000364863	0.126479	-1.31325	0.480109	-1.12561	AK030625 // GO:0007165 // signal transduction // inferred from electronic annotation /	AK030625 // GO:0004871 // signal transducer activity // inferred from electronic annota	---	17268523
9565	17254508	AK154754 // Car4 // carbonic anhydrase 4 // 11 C|11 // 12351 /// AK165399 // Car4 // ca	Car4	AK154754	0.000364871	0.196488	-1.91022	0.351232	-1.57567	AK154754 // GO:0006730 // one-carbon metabolic process // inferred from electronic anno	AK154754 // GO:0004089 // carbonate dehydratase activity // inferred from direct assay	---	17254508
20868	17363086	AK086624 // Dtx4 // deltex 4 homolog (Drosophila) // 19 A|19 // 207521 /// BC058647 //	Dtx4	AK086624	0.000365006	0.999004	1.00013	0.234746	1.135	AK086624 // GO:0007219 // Notch signaling pathway // inferred from electronic annotatio	AK086624 // GO:0008270 // zinc ion binding // inferred from electronic annotation ///	---	17363086
13659	17292974	AK039274 // H2afy // H2A histone family, member Y // 13|13 B2 // 26914 /// AK143498 //	H2afy	AK039274	0.000365137	0.968152	-1.00264	0.787299	-1.01803	AK039274 // GO:0006334 // nucleosome assembly // inferred from electronic annotation /	AK039274 // GO:0003677 // DNA binding // inferred from electronic annotation /// AK039	---	17292974
37689	17530339	AK030643 // Ccrl1 // chemokine (C-C motif) receptor-like 1 // 9 F1|9 // 252837 /// AK04	Ccrl1	AK030643	0.000365274	0.0181734	-1.37997	0.294855	-1.12975	AK030643 // GO:0006935 // chemotaxis // inferred from electronic annotation /// AK0306	AK030643 // GO:0004871 // signal transducer activity // inferred from electronic annota	---	17530339
32305	17477178	---		---	0.000369146	0.168036	-1.13876	0.0914252	1.17869	---	---	---	17477178
14326	17299764	ENSMUST00000103567 // Trav1 // T cell receptor alpha variable 1 // --- // ---	Trav1	ENSMUST00000103567	0.000369531	5.98199e-05	-1.37292	0.264971	1.05087	---	ENSMUST00000103567 // GO:0005515 // protein binding // inferred from electronic annotat	---	17299764
29564	17451649	AK155361 // Acads // acyl-Coenzyme A dehydrogenase, short chain // 5 F|5 55.99 cM // 11	Acads	AK155361	0.00037111	0.211778	1.08334	0.311222	1.06584	AK155361 // GO:0006629 // lipid metabolic process // inferred from electronic annotatio	AK155361 // GO:0000062 // fatty-acyl-CoA binding // not recorded /// AK155361 // GO:00	AK155361 // GenMAPP // Fatty_Acid_Degradation /// AK155361 // GenMAPP // Mitochondrial_	17451649
36319	17515998	BC100459 // Acrv1 // acrosomal vesicle protein 1 // 9 A4|9 20.67 cM // 11451 /// AK0057	Acrv1	BC100459	0.000372087	0.0435258	-1.56503	0.208419	-1.29163	---	---	---	17515998
25405	17408273	AK076815 // Phgdh // 3-phosphoglycerate dehydrogenase // 3|3 E1 // 236539 /// AK147946	Phgdh	AK076815	0.000372686	0.453872	-1.13801	0.990492	-1.00202	AK076815 // GO:0006541 // glutamine metabolic process // inferred from mutant phenotype	AK076815 // GO:0004617 // phosphoglycerate dehydrogenase activity // not recorded ///	---	17408273
22641	17380496	ENSMUST00000109047 // Gm14431 // predicted gene 14431 // 2|2 // 100303732 /// ENSMUST00	Gm14431	ENSMUST00000109047	0.000372839	0.754548	1.04263	0.563498	-1.08084	ENSMUST00000109047 // GO:0006355 // regulation of transcription, DNA-dependent // infer	ENSMUST00000109047 // GO:0003676 // nucleic acid binding // inferred from electronic an	---	17380496
5642	17214487	AK035543 // Speg // SPEG complex locus // 1 C4|1 38.88 cM // 11790 /// AK147475 // Speg	Speg	AK035543	0.000373692	0.743722	1.02458	0.227774	1.09825	AK035543 // GO:0001701 // in utero embryonic development // inferred from mutant phenot	AK035543 // GO:0000166 // nucleotide binding // inferred from electronic annotation //	---	17214487
17332	17328842	BC094364 // Prodh // proline dehydrogenase // 16 A3|16 11.19 cM // 19125 /// AK144068 /	Prodh	BC094364	0.00037409	0.226443	-1.10441	0.820604	1.01792	BC094364 // GO:0006537 // glutamate biosynthetic process // inferred from electronic an	BC094364 // GO:0004657 // proline dehydrogenase activity // not recorded /// BC094364	---	17328842
20048	17355483	AK083612 // Katnal2 // katanin p60 subunit A-like 2 // 18 E3|18 // 71206 /// BC056963 /	Katnal2	AK083612	0.000375789	0.00229811	-1.43437	0.486106	-1.06174	AK083612 // GO:0008150 // biological_process // no biological data available /// AK083	AK083612 // GO:0000166 // nucleotide binding // inferred from electronic annotation //	---	17355483
27319	17427860	AK031588 // Acot11 // acyl-CoA thioesterase 11 // 4 C7|4 // 329910 /// AK038546 // Acot	Acot11	AK031588	0.000376171	0.93268	-1.00502	0.00462195	1.25027	AK031588 // GO:0006631 // fatty acid metabolic process // non-traceable author statemen	AK031588 // GO:0004091 // carboxylesterase activity // inferred from electronic annotat	---	17427860
25669	17411262	AK021356 // St6galnac3 // ST6 (alpha-N-acetyl-neuraminyl-2,3-beta-galactosyl-1,3)-N-ace	St6galnac3	AK021356	0.000376897	0.0147906	-1.75992	0.977854	1.00525	AK021356 // GO:0006486 // protein glycosylation // not recorded /// AK021356 // GO:000	AK021356 // GO:0008373 // sialyltransferase activity // not recorded /// AK021356 // G	---	17411262
24942	17404200	BC039636 // Sirpb1a // signal-regulatory protein beta 1A // 3 A1|3 // 320832 /// AK0409	Sirpb1a	BC039636	0.000377853	0.00270973	1.60419	0.0760361	1.25263	BC039636 // GO:0035556 // intracellular signal transduction // inferred from direct ass	ENSMUST00000099201 // GO:0005515 // protein binding // inferred from electronic annotat	---	17404200
29553	17451549	AK002735 // Trpv4 // transient receptor potential cation channel, subfamily V, member 4	Trpv4	AK002735	0.000380514	0.591992	-1.13224	0.807581	-1.05761	AK002735 // GO:0006810 // transport // inferred from electronic annotation /// AK00273	AK002735 // GO:0000166 // nucleotide binding // inferred from electronic annotation //	---	17451549
40060	17548102	AK002732 // Cycs // cytochrome c, somatic // 6 B2.3|6 24.32 cM // 13063 /// AK003168 //	Cycs	AK002732	0.000383327	0.185358	-1.22589	0.138624	1.26009	AK002732 // GO:0006915 // apoptotic process // inferred from direct assay /// AK002732	AK002732 // GO:0009055 // electron carrier activity // not recorded /// AK002732 // GO	AK002732 // GenMAPP // Apoptosis /// AK002732 // GenMAPP // Apoptosis_GenMAPP /// AK002	17548102
40264	17548541	AK002732 // Cycs // cytochrome c, somatic // 6 B2.3|6 24.32 cM // 13063 /// AK003168 //	Cycs	AK002732	0.000383327	0.185358	-1.22589	0.138624	1.26009	AK002732 // GO:0006915 // apoptotic process // inferred from direct assay /// AK002732	AK002732 // GO:0009055 // electron carrier activity // not recorded /// AK002732 // GO	AK002732 // GenMAPP // Apoptosis /// AK002732 // GenMAPP // Apoptosis_GenMAPP /// AK002	17548541
27741	17432393	ENSMUST00000128385 // Gm13053 // predicted gene 13053 // --- // ---	Gm13053	ENSMUST00000128385	0.000385577	0.61987	-1.11992	0.865651	1.0391	---	---	---	17432393
14153	17298292	AK078809 // Nek4 // NIMA (never in mitosis gene a)-related expressed kinase 4 // 14 B|1	Nek4	AK078809	0.000386107	0.300236	-1.12371	0.999413	1.00008	AK078809 // GO:0006468 // protein phosphorylation // inferred from electronic annotatio	AK078809 // GO:0000166 // nucleotide binding // inferred from electronic annotation //	---	17298292
28153	17437272	AK080411 // 9630001P10Rik // RIKEN cDNA 9630001P10 gene // 5 B3|5 // 319251 /// NR_1023	9630001P10Rik	AK080411	0.000388243	0.443383	-1.16001	0.599755	-1.1058	---	---	---	17437272
6246	17220768	NR_027298 // A230020J21Rik // RIKEN cDNA A230020J21 gene // --- // 100125339 /// ENSMUS	A230020J21Rik	NR_027298	0.000392115	0.054914	-1.21674	0.751015	1.0291	---	---	---	17220768
12568	17284405	---		---	0.000392737	0.248687	1.19575	0.000116026	2.72275	---	---	---	17284405
10413	17262768	AK080177 // Slc22a21 // solute carrier family 22 (organic cation transporter), member 2	Slc22a21	AK080177	0.000393171	0.190364	1.24526	0.39587	-1.14743	AK080177 // GO:0006810 // transport // inferred from electronic annotation /// AK08017	AK080177 // GO:0000166 // nucleotide binding // inferred from electronic annotation //	---	17262768
14998	17305211	AK030593 // Tspan14 // tetraspanin 14 // 14 B|14 22.36 cM // 52588 /// BC024611 // Tspa	Tspan14	AK030593	0.000393789	0.929367	-1.00879	0.315086	1.10803	AK030593 // GO:0008150 // biological_process // no biological data available /// BC024	AK030593 // GO:0003674 // molecular_function // no biological data available /// BC024	---	17305211
19392	17348902	AK003829 // Dtna // dystrobrevin alpha // 18 A2|18 12.08 cM // 13527 /// AK019477 // Dt	Dtna	AK003829	0.000394656	0.550839	1.09841	0.993777	-1.00121	---	AK003829 // GO:0005509 // calcium ion binding // inferred from electronic annotation /	---	17348902
28315	17438920	AK143987 // Afm // afamin // 5 E1|5 // 280662 /// AJ011080 // Afm // afamin // 5 E1|5 /	Afm	AK143987	0.000395397	0.000536358	1.56346	0.381077	1.07739	AK143987 // GO:0006810 // transport // inferred from electronic annotation /// AK14398	AK143987 // GO:0008431 // vitamin E binding // not recorded /// AK143987 // GO:0008431	---	17438920
10071	17259523	---		---	0.000396329	0.000570579	-1.29304	0.372981	-1.04504	---	---	---	17259523
9051	17248896	AK029860 // Trim7 // tripartite motif-containing 7 // 11 B1.2|11 // 94089 /// AF220033	Trim7	AK029860	0.00039792	0.0121158	1.21911	0.36775	1.06036	AK029860 // GO:0008150 // biological_process // no biological data available /// AF220	AK029860 // GO:0008270 // zinc ion binding // inferred from electronic annotation ///	---	17248896
22920	17383748	AK143512 // Fnbp1 // formin binding protein 1 // 2 B|2 // 14269 /// AK157135 // Fnbp1 /	Fnbp1	AK143512	0.000400039	0.0350629	1.18633	0.50781	1.04786	AK143512 // GO:0006897 // endocytosis // inferred from electronic annotation /// AK143	AK143512 // GO:0005515 // protein binding // inferred from physical interaction /// AK	---	17383748
7704	17235915	AK011902 // Txnrd1 // thioredoxin reductase 1 // 10 C1|10 // 50493 /// AK087645 // Txnr	Txnrd1	AK011902	0.000403258	0.755062	1.02752	0.515743	-1.05882	AK011902 // GO:0001707 // mesoderm formation // inferred from mutant phenotype /// AK0	AK011902 // GO:0004791 // thioredoxin-disulfide reductase activity // inferred from dir	---	17235915
16602	17321761	BC004728 // Smagp // small cell adhesion glycoprotein // 15 F1|15 // 207818 /// BC13246	Smagp	BC004728	0.000403911	0.635335	-1.04824	0.610085	1.05203	BC004728 // GO:0008150 // biological_process // no biological data available /// BC132	BC004728 // GO:0003674 // molecular_function // no biological data available /// BC132	---	17321761
30843	17464146	AK087150 // Cmas // cytidine monophospho-N-acetylneuraminic acid synthetase // 6 G3|6 7	Cmas	AK087150	0.000409836	0.014293	-1.25552	0.643454	-1.03573	AK087150 // GO:0006055 // CMP-N-acetylneuraminate biosynthetic process // not recorded	AK087150 // GO:0008781 // N-acylneuraminate cytidylyltransferase activity // not record	---	17464146
15296	17307791	AK035740 // Scara3 // scavenger receptor class A, member 3 // 14 D1|14 // 219151 /// AK	Scara3	AK035740	0.000410118	0.00874164	1.32154	0.177141	1.12719	AK035740 // GO:0008150 // biological_process // no biological data available /// AK048	AK035740 // GO:0003674 // molecular_function // no biological data available /// AK048	---	17307791
11487	17274649	AK089966 // Adi1 // acireductone dioxygenase 1 // 12 A2|12 // 104923 /// AK145831 // Ad	Adi1	AK089966	0.000410541	9.11168e-05	-1.4042	0.536818	-1.03083	AK089966 // GO:0008652 // cellular amino acid biosynthetic process // inferred from ele	AK089966 // GO:0010309 // acireductone dioxygenase [iron(II)-requiring] activity // inf	---	17274649
9076	17249057	AK031959 // Mapk9 // mitogen-activated protein kinase 9 // 11 B1.2|11 // 26420 /// AK03	Mapk9	AK031959	0.000411211	0.0460181	-1.31969	0.364481	-1.11969	AK031959 // GO:0001836 // release of cytochrome c from mitochondria // not recorded //	AK031959 // GO:0000166 // nucleotide binding // inferred from electronic annotation //	AK031959 // GenMAPP // TGF_Beta_Signaling_Pathway /// AK031959 // GenMAPP // Wnt_Signal	17249057
31156	17467166	AK008978 // Pyurf // Pigy upstream reading frame // 6 B3|6 // 66459 /// AK011515 // Pyu	Pyurf	AK008978	0.000414048	0.0564512	-1.1444	0.0795075	1.12925	AK008978 // GO:0006506 // GPI anchor biosynthetic process // not recorded /// AK008978	AK008978 // GO:0003674 // molecular_function // no biological data available /// AK011	---	17467166
18483	17340177	AK042994 // Prkce // protein kinase C, epsilon // 17 E4|17 // 18754 /// AK082438 // Prk	Prkce	AK042994	0.000417053	0.046925	1.14307	0.310525	1.06363	AK042994 // GO:0002281 // macrophage activation involved in immune response // inferred	AK042994 // GO:0000166 // nucleotide binding // inferred from electronic annotation //	AK042994 // GenMAPP // G_Protein_Signaling /// AK042994 // GenMAPP // Wnt_Signaling ///	17340177
22846	17382822	AK002651 // Nacc2 // nucleus accumbens associated 2, BEN and BTB (POZ) domain containin	Nacc2	AK002651	0.000420069	0.821273	1.01708	0.705668	-1.0288	AK002651 // GO:0006366 // transcription from RNA polymerase II promoter // not recorded	AK002651 // GO:0000978 // RNA polymerase II core promoter proximal region sequence-spec	---	17382822
12049	17279916	AF525752 // Gdf7 // growth differentiation factor 7 // 12 A1.1|12 // 238057 /// NM_0135	Gdf7	AF525752	0.000424805	0.991723	1.00315	0.936498	1.02447	AF525752 // GO:0007411 // axon guidance // inferred from direct assay /// AF525752 //	AF525752 // GO:0005125 // cytokine activity // inferred from electronic annotation ///	---	17279916
30381	17459735	AK014545 // Lrrtm1 // leucine rich repeat transmembrane neuronal 1 // 6 C3|6 // 74342 /	Lrrtm1	AK014545	0.000426667	0.0207932	-1.99284	0.076332	1.63005	AK014545 // GO:0007626 // locomotory behavior // inferred from mutant phenotype /// AK	AK014545 // GO:0003674 // molecular_function // no biological data available /// AK080	---	17459735
25922	17413789	AK133991 // Ncbp1 // nuclear cap binding protein subunit 1 // 4 B1|4 24.49 cM // 433702	Ncbp1	AK133991	0.00042711	0.0523488	1.11797	0.974045	-1.00165	AK133991 // GO:0000184 // nuclear-transcribed mRNA catabolic process, nonsense-mediated	AK133991 // GO:0000339 // RNA cap binding // inferred from electronic annotation /// A	---	17413789
15203	17306906	AK012177 // Ripk3 // receptor-interacting serine-threonine kinase 3 // 14|14 C1 // 5653	Ripk3	AK012177	0.000430987	0.404047	1.17679	0.987632	-1.00296	AK012177 // GO:0006468 // protein phosphorylation // inferred from direct assay /// AK	AK012177 // GO:0000166 // nucleotide binding // inferred from electronic annotation //	---	17306906
9855	17257197	AK038797 // Mapt // microtubule-associated protein tau // 11 E1|11 67.79 cM // 17762 //	Mapt	AK038797	0.000432243	0.831872	-1.01474	0.21123	1.09489	AK038797 // GO:0000226 // microtubule cytoskeleton organization // inferred from mutant	AK038797 // GO:0005515 // protein binding // inferred from physical interaction /// AK	---	17257197
23862	17393336	AK029164 // Edem2 // ER degradation enhancer, mannosidase alpha-like 2 // 2 H1|2 // 108	Edem2	AK029164	0.000432566	0.0197342	-1.21528	0.175431	-1.10492	AK029164 // GO:0008150 // biological_process // no biological data available /// AK040	AK029164 // GO:0003674 // molecular_function // no biological data available /// AK029	---	17393336
21049	17365072	BC065806 // Bloc1s2 // biogenesis of lysosome-related organelles complex-1, subunit 2 /	Bloc1s2	BC065806	0.000434329	0.00107502	-1.90286	0.321008	1.14634	BC065806 // GO:0008284 // positive regulation of cell proliferation // not recorded //	BC065806 // GO:0005515 // protein binding // inferred from physical interaction /// BC	---	17365072
19997	17355026	AK036959 // Atp8b1 // ATPase, class I, type 8B, member 1 // 18 E1|18 // 54670 /// AK157	Atp8b1	AK036959	0.000435203	0.000632748	1.3492	0.955882	1.00316	AK036959 // GO:0006812 // cation transport // inferred from electronic annotation ///	AK036959 // GO:0000166 // nucleotide binding // inferred from electronic annotation //	---	17355026
29599	17451936	AK048257 // Gm2301 // predicted gene 2301 // 5 F|5 // 100039542 /// ENSMUST00000134493	Gm2301	AK048257	0.000435425	0.852833	1.03299	0.382556	1.16944	---	---	---	17451936
7530	17234136	AK004599 // Slc16a9 // solute carrier family 16 (monocarboxylic acid transporters), mem	Slc16a9	AK004599	0.000437671	0.0785317	-1.29005	0.89029	-1.01815	AK004599 // GO:0006810 // transport // inferred from electronic annotation /// AK00459	AK004599 // GO:0015293 // symporter activity // inferred from electronic annotation //	---	17234136
11318	17272877	BC057634 // Tbc1d16 // TBC1 domain family, member 16 // 11 E2|11 // 207592 /// NM_17244	Tbc1d16	BC057634	0.000439694	0.371471	-1.12788	0.751454	-1.04255	BC057634 // GO:0008150 // biological_process // no biological data available /// BC057	BC057634 // GO:0003674 // molecular_function // no biological data available /// BC057	---	17272877
17924	17334192	AK080281 // Prss27 // protease, serine, 27 // 17 A3.3|17 12.21 cM // 213171 /// AF54205	Prss27	AK080281	0.000446911	0.871256	-1.02786	0.122317	-1.32806	AK080281 // GO:0006508 // proteolysis // inferred from electronic annotation /// AF542	AK080281 // GO:0003824 // catalytic activity // inferred from electronic annotation //	---	17334192
7280	17231891	AK033726 // Map3k5 // mitogen-activated protein kinase kinase kinase 5 // 10 A3|10 // 2	Map3k5	AK033726	0.000447769	0.699157	1.05244	0.609931	-1.07007	AK033726 // GO:0000165 // MAPK cascade // not recorded /// AK033726 // GO:0000186 // a	AK033726 // GO:0000166 // nucleotide binding // inferred from electronic annotation //	---	17231891
15319	17308132	AK006155 // Slc25a37 // solute carrier family 25, member 37 // 14 D2|14 // 67712 /// AK	Slc25a37	AK006155	0.000449806	0.908349	-1.0149	0.572	-1.07608	AK006155 // GO:0034755 // iron ion transmembrane transport // inferred from mutant phen	AK006155 // GO:0005381 // iron ion transmembrane transporter activity // inferred from	---	17308132
17814	17333347	AK002428 // Sod2 // superoxide dismutase 2, mitochondrial // 17 A1|17 8.75 cM // 20656	Sod2	AK002428	0.000450671	0.373572	-1.08129	0.475579	1.06404	AK002428 // GO:0000302 // response to reactive oxygen species // inferred from mutant p	AK002428 // GO:0003677 // DNA binding // not recorded /// AK002428 // GO:0004784 // su	---	17333347
37385	17527027	AK031845 // AI593442 // expressed sequence AI593442 // 9 A5.3|9 // 330941 /// BC109328	AI593442	AK031845	0.000451102	0.895075	-1.01636	0.0111245	1.47908	AK031845 // GO:0008150 // biological_process // no biological data available /// BC109	AK031845 // GO:0003674 // molecular_function // no biological data available /// BC109	---	17527027
22440	17378540	AK008300 // Romo1 // reactive oxygen species modulator 1 // 2 H1|2 // 67067 /// BC02874	Romo1	AK008300	0.000451165	0.00800966	-1.13241	0.0443037	1.08821	AK008300 // GO:0001302 // replicative cell aging // not recorded /// AK008300 // GO:00	AK008300 // GO:0003674 // molecular_function // no biological data available /// BC028	---	17378540
6363	17221520	AK020340 // Crisp4 // cysteine-rich secretory protein 4 // 1 A3|1 // 78081 /// AY705449	Crisp4	AK020340	0.000452801	0.0100669	-2.57828	0.758627	1.09405	AK020340 // GO:0008150 // biological_process // no biological data available /// AY705	AK020340 // GO:0003674 // molecular_function // no biological data available /// AY705	---	17221520
34415	17496973	AK077471 // Ate1 // arginyltransferase 1 // 7 F3|7 // 11907 /// AK138277 // Ate1 // arg	Ate1	AK077471	0.000455136	0.568348	-1.0417	0.712	1.02662	AK077471 // GO:0016598 // protein arginylation // inferred from direct assay /// AK077	AK077471 // GO:0004057 // arginyltransferase activity // inferred from direct assay //	---	17496973
7365	17232763	AK017475 // Ddo // D-aspartate oxidase // 10 B1|10 // 70503 /// AK019898 // Ddo // D-as	Ddo	AK017475	0.000456207	0.238477	-1.10125	0.674201	-1.03358	AK017475 // GO:0006531 // aspartate metabolic process // inferred from mutant phenotype	AK017475 // GO:0003884 // D-amino-acid oxidase activity // inferred from electronic ann	---	17232763
21476	17368550	AK031034 // Rxra // retinoid X receptor alpha // 2 A3|2 19.38 cM // 20181 /// AK144675	Rxra	AK031034	0.000456294	0.411782	1.08499	0.186713	1.14574	AK031034 // GO:0000122 // negative regulation of transcription from RNA polymerase II p	AK031034 // GO:0003677 // DNA binding // inferred from direct assay /// AK031034 // GO	AK031034 // GenMAPP // Nuclear_Receptors /// AK144675 // GenMAPP // Nuclear_Receptors /	17368550
37650	17529930	AK048369 // Clstn2 // calsyntenin 2 // 9 E4|9 // 64085 /// BC063058 // Clstn2 // calsyn	Clstn2	AK048369	0.000459225	0.536827	1.11684	0.527123	1.11987	AK048369 // GO:0007155 // cell adhesion // inferred from electronic annotation /// AK0	AK048369 // GO:0005509 // calcium ion binding // inferred from electronic annotation /	---	17529930
15451	17309154	AK032276 // Kctd12 // potassium channel tetramerisation domain containing 12 // 14 E2.3	Kctd12	AK032276	0.000461583	0.0355969	1.47565	0.374857	1.1559	AK032276 // GO:0008277 // regulation of G-protein coupled receptor protein signaling pa	AK032276 // GO:0005515 // protein binding // inferred from physical interaction /// AK	---	17309154
25506	17409480	AK034465 // Ntng1 // netrin G1 // 3 F3|3 // 80883 /// AK039260 // Ntng1 // netrin G1 //	Ntng1	AK034465	0.000462623	0.251668	1.09093	0.459059	1.05631	AK034465 // GO:0007275 // multicellular organismal development // inferred from electro	AK034465 // GO:0003674 // molecular_function // no biological data available /// AK039	---	17409480
8073	17239005	AK081159 // Ipcef1 // interaction protein for cytohesin exchange factors 1 // 10 A1|10	Ipcef1	AK081159	0.000462951	0.762131	-1.02492	0.952783	-1.00481	AK081159 // GO:0033126 // positive regulation of GTP catabolic process // not recorded	AK081159 // GO:0005543 // phospholipid binding // inferred from electronic annotation	---	17239005
23370	17388353	BC004023 // Gyltl1b // glycosyltransferase-like 1B // 2 E1|2 // 228366 /// AK053214 //	Gyltl1b	BC004023	0.000467556	0.664626	-1.11626	0.365687	1.26408	BC004023 // GO:0008150 // biological_process // no biological data available /// AK053	BC004023 // GO:0016740 // transferase activity // inferred from electronic annotation	---	17388353
34569	17498607	BC020377 // Mcoln1 // mucolipin 1 // 8 A1.1|8 1.92 cM // 94178 /// AK028385 // Mcoln1 /	Mcoln1	BC020377	0.000468862	0.00194531	-1.30584	0.111611	-1.11127	BC020377 // GO:0006810 // transport // inferred from electronic annotation /// BC02037	BC020377 // GO:0005261 // cation channel activity // not recorded /// BC020377 // GO:0	---	17498607
14913	17304049	AK016979 // Dlg5 // discs, large homolog 5 (Drosophila) // 14 A3|14 // 71228 /// AK1475	Dlg5	AK016979	0.000470003	0.661586	-1.04961	0.213459	1.15489	AK016979 // GO:0008150 // biological_process // no biological data available /// AK016	AK016979 // GO:0008013 // beta-catenin binding // not recorded /// AK016979 // GO:0008	---	17304049
26012	17414651	NM_028326 // Zfp618 // zinc finger protein 618 // 4 B3|4 // 72701 /// ENSMUST0000003004	Zfp618	NM_028326	0.000470035	0.92604	-1.01255	0.664284	-1.06042	NM_028326 // GO:0006351 // transcription, DNA-dependent // inferred from electronic ann	NM_028326 // GO:0003676 // nucleic acid binding // inferred from electronic annotation	---	17414651
22593	17380060	AK044148 // Dok5 // docking protein 5 // 2 H3|2 92.26 cM // 76829 /// AF418208 // Dok5	Dok5	AK044148	0.000471469	0.0962288	1.32723	0.959615	-1.00788	AK044148 // GO:0000165 // MAPK cascade // inferred from direct assay /// AK044148 // G	AK044148 // GO:0005057 // receptor signaling protein activity // inferred from physical	---	17380060
37843	17532334	AK002677 // Cck // cholecystokinin // 9 F4|9 72.43 cM // 12424 /// BC028487 // Cck // c	Cck	AK002677	0.000474704	0.0459497	-1.21249	0.317196	1.091	AK002677 // GO:0001662 // behavioral fear response // not recorded /// AK002677 // GO:	AK002677 // GO:0005179 // hormone activity // not recorded /// AK002677 // GO:0005184	---	17532334
36017	17513104	AK052262 // Wdr59 // WD repeat domain 59 // 8 E1|8 // 319481 /// BC066082 // Wdr59 // W	Wdr59	AK052262	0.00047711	0.31849	-1.08891	0.507152	1.05717	AK052262 // GO:0008150 // biological_process // no biological data available /// BC066	AK052262 // GO:0003674 // molecular_function // no biological data available /// BC066	---	17513104
20851	17363025	AK038415 // Stx3 // syntaxin 3 // 19 A|19 // 20908 /// AK133830 // Stx3 // syntaxin 3 /	Stx3	AK038415	0.000477417	0.799783	1.03526	0.655797	1.06308	AK038415 // GO:0006810 // transport // inferred from electronic annotation /// AK03841	AK038415 // GO:0005484 // SNAP receptor activity // inferred from electronic annotation	---	17363025
12296	17282117	AF157600 // Plek2 // pleckstrin 2 // 12|12 D2 // 27260 /// AF170564 // Plek2 // pleckst	Plek2	AF157600	0.000481586	0.156697	1.14496	0.00338299	1.42779	AF157600 // GO:0035556 // intracellular signal transduction // inferred from electronic	AF157600 // GO:0005543 // phospholipid binding // inferred from electronic annotation	---	17282117
15085	17305910	AK014563 // 3632451O06Rik // RIKEN cDNA 3632451O06 gene // 14 C1|14 // 67419 /// AK0281	3632451O06Rik	AK014563	0.000484144	0.424498	1.06344	0.930962	-1.00656	AK014563 // GO:0008150 // biological_process // no biological data available /// AK028	AK014563 // GO:0003674 // molecular_function // no biological data available /// AK028	---	17305910
39143	17543246	XM_001477581 // 4932442L08Rik // RIKEN cDNA 4932442L08 gene // X C3|X // 631145 /// BC1	4932442L08Rik	XM_001477581	0.000484636	0.110107	-1.24198	0.607732	1.06655	XM_001477581 // GO:0008150 // biological_process // no biological data available /// B	XM_001477581 // GO:0003674 // molecular_function // no biological data available /// X	---	17543246
9100	17249347	AK007340 // Nhp2 // NHP2 ribonucleoprotein // 11 B1.3|11 31.14 cM // 52530 /// AK008766	Nhp2	AK007340	0.000485092	0.41809	-1.06713	0.917191	-1.0082	AK007340 // GO:0006364 // rRNA processing // inferred from electronic annotation /// A	AK007340 // GO:0003723 // RNA binding // inferred from electronic annotation /// AK007	---	17249347
27004	17424656	AK003186 // Tpm2 // tropomyosin 2, beta // 4 B1|4 // 22004 /// AK132162 // Tpm2 // trop	Tpm2	AK003186	0.000485437	0.642788	1.12377	0.613897	1.13553	AK003186 // GO:0006936 // muscle contraction // traceable author statement /// AK00318	AK003186 // GO:0003779 // actin binding // not recorded /// AK003186 // GO:0005200 //	AK003186 // GenMAPP // Striated_muscle_contraction /// AK132162 // GenMAPP // Striated_	17424656
25177	17406363	BC042779 // Fhdc1 // FH2 domain containing 1 // 3 F1|3 // 229474 /// BC137632 // Fhdc1	Fhdc1	BC042779	0.000485642	0.00274244	1.33969	0.0349634	1.18986	BC042779 // GO:0008150 // biological_process // no biological data available /// BC137	BC042779 // GO:0003674 // molecular_function // no biological data available /// BC137	---	17406363
6299	17221197	XM_003688767 // Tcf24 // transcription factor 24 // 1 A2|1 // 100039596	Tcf24	XM_003688767	0.000486821	0.276275	1.17058	0.967908	-1.00561	---	---	---	17221197
31279	17467706	AK016909 // Atoh8 // atonal homolog 8 (Drosophila) // 6 C1|6 // 71093 /// AB046527 // A	Atoh8	AK016909	0.000494616	0.735866	-1.05241	0.285131	-1.18237	AK016909 // GO:0006351 // transcription, DNA-dependent // inferred from electronic anno	AK016909 // GO:0003677 // DNA binding // inferred from electronic annotation /// AK016	---	17467706
20940	17363757	AK014471 // 4430402I18Rik // RIKEN cDNA 4430402I18 gene // 19 C1|19 // 381218 /// BC147	4430402I18Rik	AK014471	0.000496029	0.00261943	-2.20366	0.478963	-1.14624	AK014471 // GO:0008150 // biological_process // no biological data available /// BC147	AK014471 // GO:0003674 // molecular_function // no biological data available /// BC147	---	17363757
13367	17290828	NR_046032 // 4930448F12Rik // RIKEN cDNA 4930448F12 gene // 13 A2|13 // 73992	4930448F12Rik	NR_046032	0.000496797	0.000296612	1.20261	0.00171687	1.15045	---	---	---	17290828
13968	17296174	AF117340 // Map3k1 // mitogen-activated protein kinase kinase kinase 1 // 13 D2.2|13 63	Map3k1	AF117340	0.000497284	0.0277188	1.34516	0.445631	1.09264	AF117340 // GO:0000165 // MAPK cascade // not recorded /// AF117340 // GO:0000186 // a	AF117340 // GO:0000166 // nucleotide binding // inferred from electronic annotation //	AF117340 // GenMAPP // Apoptosis /// AF117340 // GenMAPP // Apoptosis_GenMAPP /// AF117	17296174
35795	17510881	AK143076 // Gm10645 // predicted gene 10645 // 8 C3|8 39.59 cM // 100313944 /// ENSMUST	Gm10645	AK143076	0.000498577	0.930332	-1.01156	0.877893	-1.02042	---	---	---	17510881
18181	17337133	BC090638 // H2-Q7 // histocompatibility 2, Q region locus 7 // 17 B1|17 18.67 cM // 150	H2-Q7	BC090638	0.00050009	0.00231246	1.32047	0.115272	1.11832	BC090638 // GO:0002474 // antigen processing and presentation of peptide antigen via MH	BC090638 // GO:0005102 // receptor binding // not recorded /// BC090638 // GO:0030881	---	17337133
20081	17355810	AK085308 // Cndp1 // carnosine dipeptidase 1 (metallopeptidase M20 family) // 18 E4|18	Cndp1	AK085308	0.000509169	0.975193	-1.00702	0.926461	-1.02099	AK085308 // GO:0006508 // proteolysis // not recorded /// AK085308 // GO:0008152 // me	AK085308 // GO:0004180 // carboxypeptidase activity // inferred from electronic annotat	---	17355810
12873	17286354	AK078753 // Serpinb6b // serine (or cysteine) peptidase inhibitor, clade B, member 6b /	Serpinb6b	AK078753	0.00050989	0.281175	-1.12143	0.0495308	-1.25769	AK078753 // GO:0008406 // gonad development // non-traceable author statement /// AK07	AK078753 // GO:0004867 // serine-type endopeptidase inhibitor activity // not recorded	---	17286354
8390	17242177	AK052924 // Col6a1 // collagen, type VI, alpha 1 // 10 B5-C1|10 39.71 cM // 12833 /// X	Col6a1	AK052924	0.000513729	0.0259273	1.28281	0.137064	1.16283	AK052924 // GO:0007155 // cell adhesion // inferred from electronic annotation /// AK0	AK052924 // GO:0048407 // platelet-derived growth factor binding // not recorded /// A	---	17242177
37933	17533004	AK033805 // Kcnd1 // potassium voltage-gated channel, Shal-related family, member 1 //	Kcnd1	AK033805	0.000514621	0.000962747	-2.87735	0.256732	-1.28981	AK033805 // GO:0006810 // transport // inferred from electronic annotation /// AK03380	AK033805 // GO:0005216 // ion channel activity // inferred from electronic annotation	---	17533004
37540	17528800	AK134584 // Unc13c // unc-13 homolog C (C. elegans) // 9 D|9 40.8 cM // 208898 /// BC03	Unc13c	AK134584	0.000516772	0.611157	-1.10707	0.539103	-1.13129	AK134584 // GO:0006887 // exocytosis // inferred from electronic annotation /// AK1345	AK134584 // GO:0001566 // non-kinase phorbol ester receptor activity // traceable autho	---	17528800
19537	17350332	AK033158 // Kcnn2 // potassium intermediate/small conductance calcium-activated channel	Kcnn2	AK033158	0.000517885	0.176498	-1.16952	0.304799	1.12279	AK033158 // GO:0006810 // transport // inferred from electronic annotation /// AK03315	AK033158 // GO:0005216 // ion channel activity // inferred from direct assay /// AK033	---	17350332
37410	17527421	AK006798 // Tspan3 // tetraspanin 3 // 9|9 C // 56434 /// AK053325 // Tspan3 // tetrasp	Tspan3	AK006798	0.000523073	0.586253	-1.05591	0.669792	1.04338	---	---	---	17527421
9383	17252351	NM_001099688 // Fbxo39 // F-box protein 39 // 11 B4|11 // 628100 /// ENSMUST00000108504	Fbxo39	NM_001099688	0.00052487	0.263096	-1.11346	0.000573872	-1.634	NM_001099688 // GO:0008150 // biological_process // no biological data available /// E	NM_001099688 // GO:0003674 // molecular_function // no biological data available /// E	---	17252351
40669	17549398	AK079570 // Emb // embigin // 13 D2.3|13 // 13723 /// AK138271 // Emb // embigin // 13	Emb	AK079570	0.000525623	0.193942	-1.28135	0.287125	1.22063	AK079570 // GO:0007155 // cell adhesion // not recorded /// AK079570 // GO:0007155 //	AK079570 // GO:0097159 // organic cyclic compound binding // not recorded /// AK138271	---	17549398
40860	17549784	AK079570 // Emb // embigin // 13 D2.3|13 // 13723 /// AK138271 // Emb // embigin // 13	Emb	AK079570	0.000525623	0.193942	-1.28135	0.287125	1.22063	AK079570 // GO:0007155 // cell adhesion // not recorded /// AK079570 // GO:0007155 //	AK079570 // GO:0097159 // organic cyclic compound binding // not recorded /// AK138271	---	17549784
22768	17381892	AK004461 // Ptpla // protein tyrosine phosphatase-like (proline instead of catalytic ar	Ptpla	AK004461	0.000529412	0.073724	1.28867	0.819196	1.02956	AK004461 // GO:0006629 // lipid metabolic process // inferred from electronic annotatio	AK004461 // GO:0016829 // lyase activity // inferred from electronic annotation /// AK	---	17381892
32445	17478883	BC038157 // Mcee // methylmalonyl CoA epimerase // 7|7 C // 73724 /// NM_028626 // Mcee	Mcee	BC038157	0.000529633	0.270275	-1.09004	0.174747	1.11451	BC038157 // GO:0046491 // L-methylmalonyl-CoA metabolic process // not recorded /// BC	BC038157 // GO:0004493 // methylmalonyl-CoA epimerase activity // not recorded /// BC0	---	17478883
33909	17492722	AK011929 // Nmb // neuromedin B // 7 D3|7 // 68039 /// AK014077 // Nmb // neuromedin B	Nmb	AK011929	0.000532836	0.624046	1.06808	0.245322	-1.17587	AK011929 // GO:0007204 // elevation of cytosolic calcium ion concentration // not recor	AK011929 // GO:0031710 // neuromedin B receptor binding // not recorded /// AK014077 /	---	17492722
32572	17480205	AK017185 // Rab30 // RAB30, member RAS oncogene family // 7 E1|7 // 75985 /// AK142206	Rab30	AK017185	0.000537877	0.674164	-1.02684	0.592801	1.03439	AK017185 // GO:0007030 // Golgi organization // not recorded /// AK017185 // GO:000726	AK017185 // GO:0000166 // nucleotide binding // inferred from electronic annotation //	---	17480205
20607	17360166	AK010787 // Neurl1a // neuralized homolog 1A (Drosophila) // 19 C3|19 39.39 cM // 18011	Neurl1a	AK010787	0.000539544	0.08848	-1.26789	0.624888	-1.06421	AK010787 // GO:0007219 // Notch signaling pathway // inferred from electronic annotatio	AK010787 // GO:0005515 // protein binding // inferred from physical interaction /// AK	---	17360166
9036	17248786	BC104394 // Fndc9 // fibronectin type III domain containing 9 // 11 B1.1|11 // 320116 /	Fndc9	BC104394	0.000543614	0.771578	-1.04585	0.0282185	-1.49041	BC104394 // GO:0008150 // biological_process // no biological data available /// BC104	BC104394 // GO:0003674 // molecular_function // no biological data available /// BC104	---	17248786
34506	17497947	AK140493 // Efcab4a // EF-hand calcium binding domain 4A // 7 F5|7 // 213573 /// AK1491	Efcab4a	AK140493	0.000545667	0.951011	1.00595	0.23051	1.12923	AK140493 // GO:0034613 // cellular protein localization // not recorded /// AK140493 /	AK140493 // GO:0005509 // calcium ion binding // inferred from electronic annotation /	---	17497947
22158	17375685	AK033934 // Fgf7 // fibroblast growth factor 7 // 2|2 F-G // 14178 /// AK037172 // Fgf7	Fgf7	AK033934	0.000548981	0.306719	1.16485	0.119591	1.27576	AK033934 // GO:0001541 // ovarian follicle development // not recorded /// AK033934 //	AK033934 // GO:0005111 // type 2 fibroblast growth factor receptor binding // not recor	---	17375685
10652	17265721	AK076313 // 4732414G09Rik // RIKEN cDNA 4732414G09 gene // 11 B4|11 // 100043309 /// EN	4732414G09Rik	AK076313	0.00054899	0.970927	-1.00568	0.0899535	1.33732	---	---	---	17265721
30136	17457831	BC048592 // 1700034O15Rik // RIKEN cDNA 1700034O15 gene // 6|6 B2 // 76606 /// ENSMUST0	1700034O15Rik	BC048592	0.000549209	0.52911	1.15	0.0189349	-1.86443	BC048592 // GO:0008150 // biological_process // no biological data available /// ENSMU	BC048592 // GO:0003674 // molecular_function // no biological data available /// ENSMU	---	17457831
24191	17396504	NM_001033479 // Gm1527 // predicted gene 1527 // 3 A3|3 // 385263 /// ENSMUST0000009917	Gm1527	NM_001033479	0.000549922	0.331999	1.05733	0.0072251	-1.21297	NM_001033479 // GO:0007165 // signal transduction // inferred from electronic annotatio	NM_001033479 // GO:0005096 // GTPase activator activity // inferred from electronic ann	---	17396504
25300	17407426	AK019072 // Lce6a // late cornified envelope 6A // 3|3 // 78382 /// NM_001166172 // Lce	Lce6a	AK019072	0.000551239	0.0840853	2.62694	0.19106	-2.01282	NM_001166172 // GO:0008150 // biological_process // no biological data available /// E	NM_001166172 // GO:0003674 // molecular_function // no biological data available /// E	---	17407426
34504	17497904	AK010193 // Slc25a22 // solute carrier family 25 (mitochondrial carrier, glutamate), me	Slc25a22	AK010193	0.000552295	0.215653	-1.34638	0.972542	1.00789	AK010193 // GO:0006810 // transport // inferred from electronic annotation /// AK01019	AK010193 // GO:0005313 // L-glutamate transmembrane transporter activity // not recorde	---	17497904
29022	17447013	AK036733 // AI839979 // expressed sequence AI839979 // --- // 100740 /// NR_102275 // A	AI839979	AK036733	0.000553562	0.0234303	1.92049	0.570974	1.14799	---	---	---	17447013
13683	17293237	AK009072 // Golm1 // golgi membrane protein 1 // 13|13 B3 // 105348 /// AK051066 // Gol	Golm1	AK009072	0.000557011	0.194765	-1.3062	0.674123	1.08585	AK009072 // GO:0006997 // nucleus organization // inferred from mutant phenotype /// A	AK009072 // GO:0003674 // molecular_function // no biological data available /// AK051	---	17293237
4151	17208441	---		---	0.000559746	0.00106419	-1.74151	0.000510102	-1.86343	---	---	---	17208441
19705	17352102	BC158101 // Gm6133 // 60S ribosomal protein L17 pseudogene // 18 E3|18 // 620155 /// EN	Gm6133	BC158101	0.000560797	0.274916	-1.15961	0.9145	-1.0141	BC158101 // GO:0006412 // translation // inferred from electronic annotation /// ENSMU	BC158101 // GO:0003735 // structural constituent of ribosome // inferred from electroni	---	17352102
18410	17339310	NM_001206661 // Tmem200c // transmembrane protein 200C // 17 E1.3|17 // 622645 /// ENSM	Tmem200c	NM_001206661	0.000564996	0.0745986	1.22458	0.900634	1.01282	NM_001206661 // GO:0008150 // biological_process // no biological data available /// E	NM_001206661 // GO:0003674 // molecular_function // no biological data available /// E	---	17339310
31098	17466723	AK002732 // Cycs // cytochrome c, somatic // 6 B2.3|6 24.32 cM // 13063 /// AK003168 //	Cycs	AK002732	0.000566011	0.797629	-1.01799	0.96188	1.00332	AK002732 // GO:0006915 // apoptotic process // inferred from direct assay /// AK002732	AK002732 // GO:0009055 // electron carrier activity // not recorded /// AK002732 // GO	AK002732 // GenMAPP // Apoptosis /// AK002732 // GenMAPP // Apoptosis_GenMAPP /// AK002	17466723
6462	17222606	AK170820 // Mfsd9 // major facilitator superfamily domain containing 9 // 1 B|1 // 2117	Mfsd9	AK170820	0.000567215	0.836207	-1.02332	0.108087	-1.21558	AK170820 // GO:0006810 // transport // inferred from electronic annotation /// AK17082	AK170820 // GO:0005215 // transporter activity // inferred from electronic annotation	---	17222606
31640	17471394	AK138836 // BC048546 // cDNA sequence BC048546 // 6 F3|6 // 232400 /// AK161068 // BC04	BC048546	AK138836	0.00056732	0.191071	-1.33269	0.0480316	1.59819	AK138836 // GO:0010466 // negative regulation of peptidase activity // inferred from el	AK138836 // GO:0004866 // endopeptidase inhibitor activity // inferred from electronic	---	17471394
16110	17316290	AK131675 // Ropn1l // ropporin 1-like // 15 B2|15 // 252967 /// AF305427 // Ropn1l // r	Ropn1l	AK131675	0.000568457	0.664406	-1.04389	0.00448496	-1.45191	AK131675 // GO:0001539 // ciliary or flagellar motility // not recorded /// AK131675 /	AK131675 // GO:0008603 // cAMP-dependent protein kinase regulator activity // inferred	---	17316290
33303	17487457	AK155016 // Bcl3 // B cell leukemia/lymphoma 3 // 7 A3|7 9.95 cM // 12051 /// AF067774	Bcl3	AK155016	0.000568857	7.13215e-05	2.58498	0.639454	-1.06385	AK155016 // GO:0000060 // protein import into nucleus, translocation // not recorded /	AK155016 // GO:0003677 // DNA binding // inferred from direct assay /// AK155016 // GO	---	17487457
16040	17315514	AK051173 // Hoxc8 // homeobox C8 // 15 F3|15 58.05 cM // 15426 /// AK079948 // Hoxc8 //	Hoxc8	AK051173	0.00057055	0.273929	1.30185	0.916453	1.02461	AK051173 // GO:0000122 // negative regulation of transcription from RNA polymerase II p	AK051173 // GO:0000976 // transcription regulatory region sequence-specific DNA binding	---	17315514
28558	17441453	BC066101 // Nos1 // nitric oxide synthase 1, neuronal // 5 F|5 57.29 cM // 18125 /// D1	Nos1	BC066101	0.000573756	0.000291878	-2.32964	0.732016	-1.05046	BC066101 // GO:0002028 // regulation of sodium ion transport // inferred from mutant ph	BC066101 // GO:0003958 // NADPH-hemoprotein reductase activity // not recorded /// BC0	BC066101 // GenMAPP // Smooth_muscle_contraction /// D14552 // GenMAPP // Smooth_muscle	17441453
6842	17227138	AK004922 // Tmem183a // transmembrane protein 183A // 1 E4|1 // 57439 /// AK005019 // T	Tmem183a	AK004922	0.000574271	0.479286	1.0553	0.63084	-1.0369	AK004922 // GO:0008150 // biological_process // no biological data available /// AK005	AK004922 // GO:0003674 // molecular_function // no biological data available /// AK005	---	17227138
14548	17300591	AK043697 // Irf9 // interferon regulatory factor 9 // 14 C3|14 28.19 cM // 16391 /// AK	Irf9	AK043697	0.000575571	0.11508	1.26424	0.686888	-1.05702	AK043697 // GO:0006351 // transcription, DNA-dependent // inferred from electronic anno	AK043697 // GO:0000975 // regulatory region DNA binding // inferred from electronic ann	---	17300591
24755	17402321	AK031275 // Pde5a // phosphodiesterase 5A, cGMP-specific // 3 G1|3 // 242202 /// AF5419	Pde5a	AK031275	0.000576726	0.0770792	1.3119	0.102149	1.28025	AK031275 // GO:0002026 // regulation of the force of heart contraction // not recorded	AK031275 // GO:0000166 // nucleotide binding // inferred from electronic annotation //	---	17402321
26539	17419980	AK077842 // Hmgcl // 3-hydroxy-3-methylglutaryl-Coenzyme A lyase // 4 D3|4 68.14 cM //	Hmgcl	AK077842	0.00057742	0.237141	-1.08934	0.40421	-1.06075	AK077842 // GO:0006637 // acyl-CoA metabolic process // not recorded /// AK077842 // G	AK077842 // GO:0000062 // fatty-acyl-CoA binding // not recorded /// AK077842 // GO:00	---	17419980
22936	17383886	AK079725 // 1110008P14Rik // RIKEN cDNA 1110008P14 gene // 2 B|2 // 73737 /// AK081091	1110008P14Rik	AK079725	0.000579737	0.0994589	-1.20713	0.299378	1.11865	AK079725 // GO:0008150 // biological_process // no biological data available /// AK081	AK079725 // GO:0003674 // molecular_function // no biological data available /// AK081	---	17383886
12725	17285414	AK144851 // Gli3 // GLI-Kruppel family member GLI3 // 13 A2|13 5.43 cM // 14634 /// AK1	Gli3	AK144851	0.000579859	0.843256	-1.02086	0.147878	1.17574	AK144851 // GO:0000122 // negative regulation of transcription from RNA polymerase II p	AK144851 // GO:0003676 // nucleic acid binding // inferred from electronic annotation	---	17285414
27106	17425686	AK030330 // Lpar1 // lysophosphatidic acid receptor 1 // 4 B3|4 32.2 cM // 14745 /// BC	Lpar1	AK030330	0.000580191	0.363053	1.06034	0.462735	-1.04796	AK030330 // GO:0000187 // activation of MAPK activity // inferred from direct assay //	AK030330 // GO:0001965 // G-protein alpha-subunit binding // not recorded /// AK030330	---	17425686
25221	17406718	BC031815 // Bglap3 // bone gamma-carboxyglutamate protein 3 // 3 F1|3 38.81 cM // 12095	Bglap3	BC031815	0.000584033	0.328803	1.16073	0.809791	1.0363	BC031815 // GO:0030500 // regulation of bone mineralization // inferred from electronic	BC031815 // GO:0005509 // calcium ion binding // inferred from electronic annotation /	---	17406718
30897	17464588	AK076102 // Sgce // sarcoglycan, epsilon // 6 A1|6 1.81 cM // 20392 /// AK132210 // Sgc	Sgce	AK076102	0.000584839	0.299538	1.0961	0.0249056	1.25584	---	AK076102 // GO:0005509 // calcium ion binding // inferred from electronic annotation /	---	17464588
24302	17397750	AK148484 // Tm4sf4 // transmembrane 4 superfamily member 4 // 3 D|3 // 229302 /// AK165	Tm4sf4	AK148484	0.000588095	0.0155224	-1.43213	0.029096	1.36506	AK148484 // GO:0008150 // biological_process // no biological data available /// AK148	AK148484 // GO:0003674 // molecular_function // no biological data available /// AK165	---	17397750
13690	17293244	---		---	0.000590078	0.36511	-1.25671	0.168281	1.43407	---	---	---	17293244
20396	17358266	BC087877 // Tmem252 // transmembrane protein 252 // 19 B|19 // 226040 /// NM_183160 //	Tmem252	BC087877	0.000590451	0.150922	1.23665	0.183593	1.21493	BC087877 // GO:0008150 // biological_process // no biological data available /// NM_18	BC087877 // GO:0003674 // molecular_function // no biological data available /// NM_18	---	17358266
36060	17513525	AK028375 // Gins2 // GINS complex subunit 2 (Psf2 homolog) // 8 E1|8 // 272551 /// AK03	Gins2	AK028375	0.000591249	0.1154	1.2763	0.24965	1.18707	AK028375 // GO:0006260 // DNA replication // inferred from electronic annotation /// A	AK028375 // GO:0003674 // molecular_function // no biological data available /// AK030	---	17513525
7278	17231877	ENSMUST00000052806 // 9230106D20Rik // RIKEN cDNA 9230106D20 gene // --- // ---	9230106D20Rik	ENSMUST00000052806	0.000591673	0.142304	-1.99961	0.978626	1.01184	---	---	---	17231877
19949	17354434	AK004991 // Aldh7a1 // aldehyde dehydrogenase family 7, member A1 // 18 D3|18 30.55 cM	Aldh7a1	AK004991	0.000593185	0.180571	-1.13815	0.881112	1.01371	AK004991 // GO:0008152 // metabolic process // inferred from electronic annotation ///	AK004991 // GO:0004029 // aldehyde dehydrogenase (NAD) activity // inferred from electr	---	17354434
35405	17507221	AK007638 // Cd209f // CD209f antigen // 8 A1.1|8 // 69142 /// BC021323 // Cd209f // CD2	Cd209f	AK007638	0.00059377	0.00275803	1.59338	0.219752	1.15669	AK007638 // GO:0008150 // biological_process // no biological data available /// BC021	AK007638 // GO:0005537 // mannose binding // inferred from direct assay /// AK007638 /	---	17507221
6170	17219978	AK019293 // Cox20 // COX20 Cox2 chaperone // 1|1 H3 // 66359 /// BC055277 // Cox20 // C	Cox20	AK019293	0.00059437	0.0217316	-1.20013	0.273394	1.0784	AK019293 // GO:0008150 // biological_process // no biological data available /// BC055	AK019293 // GO:0003674 // molecular_function // no biological data available /// BC055	---	17219978
14816	17303010	NM_001024706 // Gm5458 // predicted gene 5458 // 14 A3|14 // 432825 /// XR_032590 // 26	Gm5458	NM_001024706	0.000596101	0.548802	-1.09343	0.000112782	-2.71476	NM_001024706 // GO:0008150 // biological_process // no biological data available /// X	NM_001024706 // GO:0003674 // molecular_function // no biological data available /// X	---	17303010
34505	17497924	AK004702 // Lrdd // leucine-rich and death domain containing // 7 F5|7 // 57913 /// AK1	Lrdd	AK004702	0.000598313	0.143742	-1.20742	0.550643	1.07514	AK004702 // GO:0006915 // apoptotic process // inferred from direct assay /// AK004702	AK004702 // GO:0005515 // protein binding // inferred from physical interaction /// AK	---	17497924
9933	17257937	AK044915 // Kcnj2 // potassium inwardly-rectifying channel, subfamily J, member 2 // 11	Kcnj2	AK044915	0.000599091	0.152165	-1.32693	0.031365	1.59302	AK044915 // GO:0006810 // transport // inferred from electronic annotation /// AK04491	AK044915 // GO:0005242 // inward rectifier potassium channel activity // not recorded	---	17257937
14983	17305064	NM_030062 // 9230112D13Rik // RIKEN cDNA 9230112D13 gene // 14 B|14 // 78243 /// ENSMUS	9230112D13Rik	NM_030062	0.000599127	0.560348	-1.11719	0.166265	-1.32021	NM_030062 // GO:0008150 // biological_process // no biological data available /// ENSM	NM_030062 // GO:0003674 // molecular_function // no biological data available /// ENSM	---	17305064
38574	17538590	AK132629 // Pfkfb1 // 6-phosphofructo-2-kinase/fructose-2,6-biphosphatase 1 // X|X F2 /	Pfkfb1	AK132629	0.00060072	0.0773767	-1.6578	0.670606	-1.11645	AK132629 // GO:0006000 // fructose metabolic process // inferred from electronic annota	AK132629 // GO:0000166 // nucleotide binding // inferred from electronic annotation //	---	17538590
22733	17381448	AK133652 // Proser2 // proline and serine rich 2 // 2 A1|2 // 227545 /// BC023193 // Pr	Proser2	AK133652	0.000601005	0.300148	-1.16415	0.478774	1.10731	AK133652 // GO:0008150 // biological_process // no biological data available /// BC023	AK133652 // GO:0003674 // molecular_function // no biological data available /// BC023	---	17381448
32904	17483471	BC018525 // Hsd3b7 // hydroxy-delta-5-steroid dehydrogenase, 3 beta- and steroid delta-	Hsd3b7	BC018525	0.000604552	0.0463438	-1.60114	0.868352	-1.03481	BC018525 // GO:0001558 // regulation of cell growth // not recorded /// BC018525 // GO	BC018525 // GO:0003854 // 3-beta-hydroxy-delta5-steroid dehydrogenase activity // infer	---	17483471
6699	17225506	AK044658 // Per2 // period circadian clock 2 // 1|1 C5 // 18627 /// AK159847 // Per2 //	Per2	AK044658	0.000604952	0.829541	1.01856	0.0333704	1.23628	AK044658 // GO:0000122 // negative regulation of transcription from RNA polymerase II p	AK044658 // GO:0000988 // protein binding transcription factor activity // not recorded	AK044658 // GenMAPP // Circadian_Exercise /// AK159847 // GenMAPP // Circadian_Exercise	17225506
17200	17327331	AK011243 // Chaf1b // chromatin assembly factor 1, subunit B (p60) // 16 C4|16 54.96 cM	Chaf1b	AK011243	0.000610765	0.000460176	1.40235	0.583718	1.03452	AK011243 // GO:0006260 // DNA replication // inferred from electronic annotation /// A	AK011243 // GO:0005515 // protein binding // inferred from physical interaction /// AK	---	17327331
20079	17355790	AK017514 // Tshz1 // teashirt zinc finger family member 1 // 18 E4|18 57.53 cM // 11079	Tshz1	AK017514	0.000612167	0.48964	1.04908	0.642157	1.03247	AK017514 // GO:0006351 // transcription, DNA-dependent // inferred from electronic anno	AK017514 // GO:0003677 // DNA binding // inferred from electronic annotation /// AK017	---	17355790
32486	17479303	AK017644 // Aen // apoptosis enhancing nuclease // 7|7 D2 // 68048 /// AK076421 // Aen	Aen	AK017644	0.00061378	0.188603	-1.1713	0.726852	1.04061	AK017644 // GO:0006915 // apoptotic process // inferred from electronic annotation ///	AK017644 // GO:0003676 // nucleic acid binding // inferred from electronic annotation	---	17479303
28734	17443689	AK080079 // Zcwpw1 // zinc finger, CW type with PWWP domain 1 // 5 G2|5 // 381678 /// A	Zcwpw1	AK080079	0.000613797	0.0241804	1.304	0.645945	1.04674	AK080079 // GO:0008150 // biological_process // no biological data available /// AK137	AK080079 // GO:0008270 // zinc ion binding // inferred from electronic annotation ///	---	17443689
21813	17372388	AK029613 // Prdx6b // peroxiredoxin 6B // 2 C3|2 48.03 cM // 320769 /// AK077012 // Prd	Prdx6b	AK029613	0.000614482	0.724778	1.02152	0.000621548	-1.37317	AK029613 // GO:0008150 // biological_process // no biological data available /// AK029	AK029613 // GO:0003674 // molecular_function // no biological data available /// AK029	---	17372388
32474	17479183	BC110691 // Fam174b // family with sequence similarity 174, member B // 7|7 // 10003834	Fam174b	BC110691	0.000616392	0.624746	-1.08702	0.997357	1.00056	BC110691 // GO:0008150 // biological_process // no biological data available /// NM_00	BC110691 // GO:0003674 // molecular_function // no biological data available /// NM_00	---	17479183
8389	17242150	AK044870 // Col6a2 // collagen, type VI, alpha 2 // 10 B5-C1|10 39.32 cM // 12834 /// A	Col6a2	AK044870	0.000616451	0.00866059	1.30186	0.182743	1.1179	AK044870 // GO:0007155 // cell adhesion // inferred from electronic annotation /// AK0	ENSMUST00000001181 // GO:0005515 // protein binding // inferred from electronic annotat	---	17242150
7724	17236132	AK009972 // Pwp1 // PWP1 homolog (S. cerevisiae) // 10 C1|10 // 103136 /// AK011891 //	Pwp1	AK009972	0.000617061	0.150115	-1.15038	0.262948	1.1118	AK009972 // GO:0008150 // biological_process // no biological data available /// AK011	AK009972 // GO:0003674 // molecular_function // no biological data available /// AK011	---	17236132
23701	17391792	AK090192 // Gfra4 // glial cell line derived neurotrophic factor family receptor alpha	Gfra4	AK090192	0.000620448	0.104047	-1.25196	0.193335	1.1901	AK090192 // GO:0007169 // transmembrane receptor protein tyrosine kinase signaling path	AK090192 // GO:0004872 // receptor activity // inferred from electronic annotation ///	---	17391792
7277	17231869	AK040641 // Il22ra2 // interleukin 22 receptor, alpha 2 // 10 A3|10 // 237310 /// AK138	Il22ra2	AK040641	0.000623562	0.0425698	-1.88405	0.828082	-1.06077	AK040641 // GO:0042516 // regulation of tyrosine phosphorylation of Stat3 protein // in	AK040641 // GO:0005515 // protein binding // inferred from physical interaction /// AK	---	17231869
6922	17228164	AK141201 // Lamc1 // laminin, gamma 1 // 1 G3|1 65.3 cM // 226519 /// AK144233 // Lamc1	Lamc1	AK141201	0.000625746	0.0142484	1.32578	0.137912	1.1607	AK141201 // GO:0006461 // protein complex assembly // not recorded /// AK141201 // GO:	AK141201 // GO:0005201 // extracellular matrix structural constituent // not recorded	AK141201 // GenMAPP // Inflammatory_Response_Pathway /// AK144233 // GenMAPP // Inflamm	17228164
32984	17484419	AK046817 // Kndc1 // kinase non-catalytic C-lobe domain (KIND) containing 1 // 7 F4|7 /	Kndc1	AK046817	0.00062659	0.148432	-1.25548	0.174046	1.23647	AK046817 // GO:0001934 // positive regulation of protein phosphorylation // inferred fr	AK046817 // GO:0004674 // protein serine/threonine kinase activity // inferred from dir	---	17484419
15929	17314460	AK020397 // Irak4 // interleukin-1 receptor-associated kinase 4 // 15 F1|15 // 266632 /	Irak4	AK020397	0.00062722	0.0245574	1.19599	0.404917	-1.0586	AK020397 // GO:0001816 // cytokine production // inferred from direct assay /// AK0203	AK020397 // GO:0000166 // nucleotide binding // inferred from electronic annotation //	---	17314460
5766	17216031	AK050860 // Farp2 // FERM, RhoGEF and pleckstrin domain protein 2 // 1 D|1 // 227377 //	Farp2	AK050860	0.000629427	0.0354191	-1.50204	0.130062	1.31207	AK050860 // GO:0007155 // cell adhesion // inferred from mutant phenotype /// AK050860	AK050860 // GO:0005085 // guanyl-nucleotide exchange factor activity // inferred from e	---	17216031
32525	17479769	AK020361 // Adamtsl3 // ADAMTS-like 3 // 7 D3|7 // 269959 /// NM_001190374 // Adamtsl3	Adamtsl3	AK020361	0.000629737	0.173076	-1.15467	0.0619635	-1.23182	AK020361 // GO:0008150 // biological_process // no biological data available /// NM_00	AK020361 // GO:0003674 // molecular_function // no biological data available /// AK020	---	17479769
13692	17293246	---		---	0.000630658	0.375667	-1.22687	0.927078	1.0208	---	---	---	17293246
25989	17414416	AK008359 // Dnajc25 // DnaJ (Hsp40) homolog, subfamily C, member 25 // 4 B3|4 // 72429	Dnajc25	AK008359	0.000633454	0.0833869	1.16489	0.232024	1.10497	AK008359 // GO:0008150 // biological_process // no biological data available /// AK008	ENSMUST00000148366 // GO:0051082 // unfolded protein binding // inferred from electroni	---	17414416
40080	17548145	AK003563 // Atp6v1g1 // ATPase, H+ transporting, lysosomal V1 subunit G1 // 4 C1|4 // 6	Atp6v1g1	AK003563	0.000635829	0.00453743	-1.46379	0.0271906	1.3014	AK003563 // GO:0006200 // ATP catabolic process // inferred from direct assay /// AK00	AK003563 // GO:0005515 // protein binding // inferred from physical interaction /// AK	---	17548145
30436	17460185	AK034587 // Dysf // dysferlin // 6 C3|6 36.14 cM // 26903 /// AK087986 // Dysf // dysfe	Dysf	AK034587	0.00063721	0.0776195	1.58013	0.770196	1.07071	AK034587 // GO:0001778 // plasma membrane repair // inferred from direct assay /// AK0	AK034587 // GO:0005515 // protein binding // inferred from physical interaction /// AK	---	17460185
14141	17298112	AK031512 // Wnt5a // wingless-related MMTV integration site 5A // 14 A3|14 16.8 cM // 2	Wnt5a	AK031512	0.000637354	0.37301	1.12467	0.225404	1.1777	AK031512 // GO:0000187 // activation of MAPK activity // not recorded /// AK031512 //	AK031512 // GO:0003700 // sequence-specific DNA binding transcription factor activity /	AK031512 // GenMAPP // Wnt_Signaling /// AK031597 // GenMAPP // Wnt_Signaling /// AK032	17298112
37727	17530923	XM_003689437 // Lsmem2 // leucine-rich single-pass membrane protein 2 // 9 F1|9 // 4344	Lsmem2	XM_003689437	0.000637714	0.982758	1.00392	0.510665	-1.12838	---	---	---	17530923
8760	17246352	AF092734 // Gdf11 // growth differentiation factor 11 // 10 D3|10 // 14561 /// NM_01027	Gdf11	AF092734	0.00064102	0.000191653	-2.9652	0.330952	1.18951	AF092734 // GO:0001656 // metanephros development // inferred from direct assay /// AF	AF092734 // GO:0005125 // cytokine activity // inferred from electronic annotation ///	---	17246352
18809	17343035	BC029723 // Mtch1 // mitochondrial carrier homolog 1 (C. elegans) // 17 A3.3|17 // 5646	Mtch1	BC029723	0.000641107	0.108928	-1.25483	0.760618	-1.04048	BC029723 // GO:0006810 // transport // inferred from electronic annotation /// BC02972	ENSMUST00000095427 // GO:0005515 // protein binding // inferred from electronic annotat	---	17343035
20378	17358119	BC048232 // Zfand5 // zinc finger, AN1-type domain 5 // 19 B|19 14.32 cM // 22682 /// A	Zfand5	BC048232	0.000642394	0.376685	1.10478	0.529061	1.07256	BC048232 // GO:0001701 // in utero embryonic development // inferred from mutant phenot	BC048232 // GO:0003677 // DNA binding // inferred from electronic annotation /// BC048	---	17358119
16576	17321493	AK088116 // Mcrs1 // microspherule protein 1 // 15 F1|15 // 51812 /// AK158347 // Mcrs1	Mcrs1	AK088116	0.00064298	0.337813	-1.09884	0.200612	1.13763	AK088116 // GO:0006281 // DNA repair // inferred from electronic annotation /// AK0881	AK088116 // GO:0043995 // histone acetyltransferase activity (H4-K5 specific) // not re	---	17321493
18399	17339108	AK081775 // Man2a1 // mannosidase 2, alpha 1 // 17|17 E1.2 // 17158 /// AK144763 // Man	Man2a1	AK081775	0.000644729	0.0054748	1.55479	0.304546	-1.13708	AK081775 // GO:0001701 // in utero embryonic development // inferred from genetic inter	AK081775 // GO:0003824 // catalytic activity // inferred from electronic annotation //	---	17339108
32983	17484409	AK019347 // Gpr123 // G protein-coupled receptor 123 // 7 F4|7 84.89 cM // 52389 /// AK	Gpr123	AK019347	0.000644981	0.72224	1.02148	0.489047	1.04273	AK019347 // GO:0007166 // cell surface receptor signaling pathway // inferred from elec	AK019347 // GO:0003674 // molecular_function // no biological data available /// AK019	---	17484409
9560	17254395	AK040962 // Acaca // acetyl-Coenzyme A carboxylase alpha // 11 C|11 // 107476 /// AJ619	Acaca	AK040962	0.000647455	0.547283	-1.06508	0.270507	1.12612	AK040962 // GO:0001894 // tissue homeostasis // inferred from mutant phenotype /// AK0	AK040962 // GO:0000166 // nucleotide binding // inferred from electronic annotation //	---	17254395
14632	17301514	XR_141750 // Gm10032 // predicted gene 10032 // 14 D1|14 // 791407 /// AK040737 // Gm10	Gm10032	XR_141750	0.000653979	0.266704	-1.23209	0.657547	1.08379	XR_141750 // GO:0008150 // biological_process // no biological data available /// AK04	XR_141750 // GO:0003674 // molecular_function // no biological data available /// AK04	---	17301514
14624	17301414	AK016543 // Scara5 // scavenger receptor class A, member 5 (putative) // 14 D1|14 // 71	Scara5	AK016543	0.000654774	0.299843	1.12168	0.814745	1.0254	AK016543 // GO:0006810 // transport // inferred from electronic annotation /// AK01654	AK016543 // GO:0005044 // scavenger receptor activity // inferred from electronic annot	---	17301414
16596	17321683	AK049856 // Slc11a2 // solute carrier family 11 (proton-coupled divalent metal ion tran	Slc11a2	AK049856	0.000655458	0.147758	-1.29777	0.504449	-1.1204	AK049856 // GO:0000041 // transition metal ion transport // not recorded /// AK049856	AK049856 // GO:0005215 // transporter activity // inferred from electronic annotation	---	17321683
24133	17396009	AK012273 // Zc2hc1a // zinc finger, C2HC-type containing 1A // 3 A1|3 // 67306 /// AK01	Zc2hc1a	AK012273	0.000657501	0.128482	-1.19539	0.396009	1.09902	AK012273 // GO:0008150 // biological_process // no biological data available /// AK014	AK012273 // GO:0046872 // metal ion binding // inferred from electronic annotation ///	---	17396009
31325	17468183	AK146631 // Actg2 // actin, gamma 2, smooth muscle, enteric // 6 C3|6 35.94 cM // 11468	Actg2	AK146631	0.000658132	0.0161085	1.94765	0.457097	1.18701	---	AK146631 // GO:0000166 // nucleotide binding // inferred from electronic annotation //	---	17468183
15282	17307650	AK035026 // Mtmr9 // myotubularin related protein 9 // 14 D1|14 // 210376 /// AK044957	Mtmr9	AK035026	0.000659493	0.120958	-1.26389	0.588548	1.07903	AK035026 // GO:0016311 // dephosphorylation // inferred from electronic annotation ///	AK035026 // GO:0005515 // protein binding // inferred from physical interaction /// AK	---	17307650
23824	17392956	BC139131 // Defb26 // defensin beta 26 // 2 H1|2 // 654457 /// DQ012037 // Defb26 // de	Defb26	BC139131	0.000659969	0.0781171	-2.48843	0.618328	-1.26356	BC139131 // GO:0006952 // defense response // inferred from electronic annotation ///	BC139131 // GO:0003674 // molecular_function // no biological data available /// DQ012	---	17392956
11805	17278073	AK007592 // Golga5 // golgi autoantigen, golgin subfamily a, 5 // 12|12 F1 // 27277 ///	Golga5	AK007592	0.00066086	0.130604	-1.17218	0.376166	-1.0924	AK007592 // GO:0000301 // retrograde transport, vesicle recycling within Golgi // not r	AK007592 // GO:0005515 // protein binding // inferred from physical interaction /// AK	---	17278073
34502	17497885	AK181635 // Pddc1 // Parkinson disease 7 domain containing 1 // 7 F5|7 // 213350 /// BC	Pddc1	AK181635	0.000662707	0.0153337	-1.42038	0.841418	-1.0239	AK181635 // GO:0008150 // biological_process // no biological data available /// BC023	AK181635 // GO:0003674 // molecular_function // no biological data available /// BC023	---	17497885
28482	17440538	AK032568 // Galnt9 // UDP-N-acetyl-alpha-D-galactosamine:polypeptide N-acetylgalactosam	Galnt9	AK032568	0.000664215	0.179859	1.15545	0.110817	-1.19271	AK032568 // GO:0008150 // biological_process // no biological data available /// AK170	AK032568 // GO:0016740 // transferase activity // inferred from electronic annotation	---	17440538
16961	17325206	AK147590 // Adcy5 // adenylate cyclase 5 // 16|16 B-5 // 224129 /// AK147649 // Adcy5 /	Adcy5	AK147590	0.000667685	0.96961	-1.00601	0.750386	-1.05145	AK147590 // GO:0001973 // adenosine receptor signaling pathway // inferred from genetic	AK147590 // GO:0000166 // nucleotide binding // inferred from electronic annotation //	---	17325206
16598	17321714	AK050864 // Csrnp2 // cysteine-serine-rich nuclear protein 2 // 15 F1|15 // 207785 ///	Csrnp2	AK050864	0.000669757	0.12789	-1.36209	0.737678	1.06514	AK050864 // GO:0006351 // transcription, DNA-dependent // inferred from electronic anno	AK050864 // GO:0003677 // DNA binding // inferred from electronic annotation /// AK050	---	17321714
11499	17274813	AK018566 // Slc26a3 // solute carrier family 26, member 3 // 12 A3|12 13.45 cM // 13487	Slc26a3	AK018566	0.000671934	0.179074	-1.43536	0.490072	-1.19426	AK018566 // GO:0006810 // transport // inferred from electronic annotation /// AK01856	AK018566 // GO:0008271 // secondary active sulfate transmembrane transporter activity /	---	17274813
22628	17380399	AK008984 // 2210418O10Rik // RIKEN cDNA 2210418O10 gene // 2 H4 // 100380879 /// AK1344	2210418O10Rik	AK008984	0.000677143	0.942012	-1.01155	0.446962	-1.13019	BC092391 // GO:0008150 // biological_process // no biological data available /// BC092	AK008984 // GO:0003676 // nucleic acid binding // inferred from electronic annotation	---	17380399
30528	17460941	AK041141 // Slc6a6 // solute carrier family 6 (neurotransmitter transporter, taurine),	Slc6a6	AK041141	0.00067934	0.328142	-1.15999	0.748826	1.04837	AK041141 // GO:0001762 // beta-alanine transport // inferred from direct assay /// AK0	AK041141 // GO:0001761 // beta-alanine transmembrane transporter activity // inferred f	---	17460941
19679	17351811	AK002555 // Acaa2 // acetyl-Coenzyme A acyltransferase 2 (mitochondrial 3-oxoacyl-Coenz	Acaa2	AK002555	0.000679389	0.0159082	-1.22941	0.134012	1.11967	AK002555 // GO:0006084 // acetyl-CoA metabolic process // not recorded /// AK002555 //	AK002555 // GO:0003824 // catalytic activity // inferred from electronic annotation //	---	17351811
14939	17304297	NM_009785 // Cacna2d3 // calcium channel, voltage-dependent, alpha2/delta subunit 3 //	Cacna2d3	NM_009785	0.000681076	0.868108	1.0192	0.116708	1.21539	NM_009785 // GO:0006810 // transport // inferred from electronic annotation /// NM_009	NM_009785 // GO:0005244 // voltage-gated ion channel activity // inferred from electron	---	17304297
19312	17348202	BC090987 // Zeb1 // zinc finger E-box binding homeobox 1 // 18 A1|18 4.42 cM // 21417 /	Zeb1	BC090987	0.00068155	0.0890536	1.20705	0.585713	-1.05678	BC090987 // GO:0000122 // negative regulation of transcription from RNA polymerase II p	BC090987 // GO:0003676 // nucleic acid binding // inferred from electronic annotation	---	17348202
10820	17267430	AK039183 // Gdpd1 // glycerophosphodiester phosphodiesterase domain containing 1 // 11	Gdpd1	AK039183	0.000682029	0.257114	-1.27138	0.224808	-1.29542	AK039183 // GO:0006071 // glycerol metabolic process // inferred from electronic annota	AK039183 // GO:0008081 // phosphoric diester hydrolase activity // inferred from electr	---	17267430
15720	17312186	AK008851 // Psca // prostate stem cell antigen // 15 D3|15 // 72373 /// AF319173 // Psc	Psca	AK008851	0.000683069	0.335003	-1.40514	0.176865	-1.6341	---	ENSMUST00000023265 // GO:0004675 // transmembrane receptor protein serine/threonine kin	---	17312186
20806	17362544	AK006147 // Asrgl1 // asparaginase like 1 // 19 A|19 // 66514 /// AK010381 // Asrgl1 //	Asrgl1	AK006147	0.000684617	0.0196975	-1.48491	0.158513	-1.23559	AK006147 // GO:0006508 // proteolysis // inferred from electronic annotation /// AK006	AK006147 // GO:0004067 // asparaginase activity // not recorded /// AK006147 // GO:000	---	17362544
11274	17272198	BC023875 // Fbf1 // Fas (TNFRSF6) binding factor 1 // 11 E2|11 // 217335 /// AK004058 /	Fbf1	BC023875	0.000685936	0.408476	-1.02799	0.335678	1.03295	BC023875 // GO:0043297 // apical junction assembly // not recorded /// BC023875 // GO:	BC023875 // GO:0005515 // protein binding // inferred from physical interaction /// AK	---	17272198
21596	17370309	AK046457 // Ptgs1 // prostaglandin-endoperoxide synthase 1 // 2 B|2 24.19 cM // 19224 /	Ptgs1	AK046457	0.000687105	0.942012	-1.00791	0.211367	1.15324	AK046457 // GO:0001516 // prostaglandin biosynthetic process // inferred from mutant ph	AK046457 // GO:0004601 // peroxidase activity // inferred from electronic annotation /	AK046457 // GenMAPP // Eicosanoid_Synthesis /// AK046457 // GenMAPP // Prostaglandin_sy	17370309
11859	17278561	BC098329 // Eml1 // echinoderm microtubule associated protein like 1 // 12 F1|12 59.46	Eml1	BC098329	0.00068974	0.817582	1.02314	0.501979	1.06979	BC098329 // GO:0008150 // biological_process // no biological data available /// AK044	BC098329 // GO:0003674 // molecular_function // no biological data available /// AK044	---	17278561
22018	17374028	AK012553 // Mpped2 // metallophosphoesterase domain containing 2 // 2 E3|2 55.8 cM // 7	Mpped2	AK012553	0.000691655	0.82482	-1.02187	0.984446	1.0019	AK012553 // GO:0008150 // biological_process // no biological data available /// NM_02	AK012553 // GO:0016787 // hydrolase activity // inferred from electronic annotation //	---	17374028
40354	17548730	AK006616 // 4930524O07Rik // RIKEN cDNA 4930524O07 gene // 9 F1|9 // 406209 /// AK01969	4930524O07Rik	AK006616	0.000691752	0.000236766	-1.70409	0.0918576	1.17634	---	---	---	17548730
13688	17293242	---		---	0.000695844	0.358829	-1.21183	0.849587	-1.03942	---	---	---	17293242
32343	17477508	AK002520 // Napsa // napsin A aspartic peptidase // 7 B4|7 // 16541 /// AK007861 // Nap	Napsa	AK002520	0.000699158	0.0433116	-1.59441	0.00559448	-2.07558	AK002520 // GO:0006508 // proteolysis // inferred from electronic annotation /// AK002	AK002520 // GO:0004175 // endopeptidase activity // inferred from mutant phenotype ///	---	17477508
19620	17351193	ENSMUST00000163259 // Gm17732 // predicted gene, 17732 // --- // ---	Gm17732	ENSMUST00000163259	0.000700835	0.0201225	-1.64918	0.617951	1.09388	---	---	---	17351193
37381	17527004	AK004879 // Fdx1 // ferredoxin 1 // 9|9 B // 14148 /// AK054524 // Fdx1 // ferredoxin 1	Fdx1	AK004879	0.000702817	0.000711189	-1.26016	0.410887	-1.03843	AK004879 // GO:0006629 // lipid metabolic process // inferred from electronic annotatio	AK004879 // GO:0005506 // iron ion binding // not recorded /// AK004879 // GO:0008386	---	17527004
37457	17527927	AK007832 // Rplp1 // ribosomal protein, large, P1 // 9 B|9 // 56040 /// AK010656 // Rpl	Rplp1	AK007832	0.000707773	0.200292	-1.07304	0.315637	-1.05555	AK007832 // GO:0006414 // translational elongation // inferred from electronic annotati	AK007832 // GO:0003735 // structural constituent of ribosome // inferred from electroni	AK007832 // GenMAPP // Ribosomal_Proteins /// AK010656 // GenMAPP // Ribosomal_Proteins	17527927
35515	17508134	AK045235 // Agpat6 // 1-acylglycerol-3-phosphate O-acyltransferase 6 (lysophosphatidic	Agpat6	AK045235	0.00070827	0.56856	-1.05383	0.0154595	-1.31039	AK045235 // GO:0002071 // glandular epithelial cell maturation // inferred from mutant	AK045235 // GO:0004366 // glycerol-3-phosphate O-acyltransferase activity // inferred f	---	17508134
10025	17258961	ENSMUST00000143291 // Gm11752 // predicted gene 11752 // --- // ---	Gm11752	ENSMUST00000143291	0.000708924	0.120981	-1.18135	0.35703	1.09843	---	---	---	17258961
22577	17379981	AF252291 // Pard6b // par-6 (partitioning defective 6) homolog beta (C. elegans) // 2 H	Pard6b	AF252291	0.00070895	0.616512	-1.04691	0.628012	-1.04533	AF252291 // GO:0006461 // protein complex assembly // not recorded /// AF252291 // GO:	AF252291 // GO:0005515 // protein binding // inferred from physical interaction /// BC	---	17379981
37290	17526114	ENSMUST00000065379 // Rnf26 // ring finger protein 26 // 9 A5.1|9 // 213211 /// ENSMUST	Rnf26	ENSMUST00000065379	0.000709349	0.024803	-1.48395	0.0103427	-1.61154	AK169538 // GO:0008150 // biological_process // no biological data available /// ENSMU	AK169538 // GO:0003674 // molecular_function // no biological data available /// AK169	---	17526114
34024	17493739	AK010805 // Pold3 // polymerase (DNA-directed), delta 3, accessory subunit // 7|7 F1 //	Pold3	AK010805	0.000710562	0.0183129	1.24438	0.0774641	1.16169	AK010805 // GO:0006260 // DNA replication // inferred from electronic annotation /// A	AK010805 // GO:0003887 // DNA-directed DNA polymerase activity // inferred from electro	AK010805 // GenMAPP // DNA_replication_Reactome /// AK012386 // GenMAPP // DNA_replicat	17493739
33053	17485297	AK136370 // Cd81 // CD81 antigen // 7 F5|7 88.1 cM // 12520 /// AK166521 // Cd81 // CD8	Cd81	AK136370	0.00071151	0.205552	1.15995	0.612922	1.05832	AK136370 // GO:0000187 // activation of MAPK activity // not recorded /// AK136370 //	AK136370 // GO:0005515 // protein binding // inferred from physical interaction /// AK	---	17485297
39092	17542829	AK018257 // Rab39b // RAB39B, member RAS oncogene family // X A7.3|X 38.26 cM // 67790	Rab39b	AK018257	0.000712594	0.0258296	-1.58392	0.274448	1.2185	AK018257 // GO:0006810 // transport // inferred from electronic annotation /// AK01825	AK018257 // GO:0000166 // nucleotide binding // inferred from electronic annotation //	---	17542829
20644	17360632	AK133486 // Vwa2 // von Willebrand factor A domain containing 2 // 19 D2|19 // 240675 /	Vwa2	AK133486	0.00071471	0.707715	1.07542	0.440388	-1.16404	AK133486 // GO:0007161 // calcium-independent cell-matrix adhesion // inferred from dir	AK133486 // GO:0042802 // identical protein binding // inferred from direct assay ///	---	17360632
19972	17354730	AK007212 // Slc26a2 // solute carrier family 26 (sulfate transporter), member 2 // 18|1	Slc26a2	AK007212	0.000718333	0.00564483	-1.42686	0.813772	1.02336	AK007212 // GO:0001503 // ossification // not recorded /// AK007212 // GO:0006810 // t	AK007212 // GO:0008271 // secondary active sulfate transmembrane transporter activity /	---	17354730
26595	17420514	AY523601 // Camk2n1 // calcium/calmodulin-dependent protein kinase II inhibitor 1 // 4	Camk2n1	AY523601	0.000718996	0.0789873	1.22852	0.630416	-1.05249	AY523601 // GO:0006469 // negative regulation of protein kinase activity // inferred fr	AY523601 // GO:0004860 // protein kinase inhibitor activity // inferred from direct ass	---	17420514
5734	17215650	AK041162 // Lrrfip1 // leucine rich repeat (in FLII) interacting protein 1 // 1 D|1 //	Lrrfip1	AK041162	0.000729527	0.0242692	1.31983	0.283203	1.12212	AK041162 // GO:0006351 // transcription, DNA-dependent // inferred from electronic anno	AK041162 // GO:0003677 // DNA binding // inferred from electronic annotation /// AK041	---	17215650
26716	17421766	AK035687 // Gm17029 // predicted gene 17029 // 4|4 78.87 cM // 100504613 /// AK052342 /	Gm17029	AK035687	0.000730586	0.558207	1.03739	0.768078	-1.0185	---	---	---	17421766
29800	17454568	AK021365 // Grifin // galectin-related inter-fiber protein // 5 G2|5 // 77998 /// BC107	Grifin	AK021365	0.000732957	0.671052	1.01292	0.000187971	-1.20849	AK021365 // GO:0008150 // biological_process // no biological data available /// BC107	AK021365 // GO:0005515 // protein binding // inferred from physical interaction /// AK	---	17454568
1560	17203151	---		---	0.000733884	0.000589792	4.54864	0.302542	1.35634	---	---	---	17203151
10267	17261470	AK144437 // Rhbdf1 // rhomboid family 1 (Drosophila) // 11 A4|11 18.83 cM // 13650 ///	Rhbdf1	AK144437	0.000739432	0.0270367	1.20529	0.404606	-1.06271	AK144437 // GO:0006508 // proteolysis // inferred from electronic annotation /// AK144	AK144437 // GO:0004252 // serine-type endopeptidase activity // inferred from electroni	---	17261470
19985	17354857	AK080241 // Adrb2 // adrenergic receptor, beta 2 // 18 E1|18 35.1 cM // 11555 /// AK080	Adrb2	AK080241	0.000744771	0.13308	1.23177	0.429439	1.10933	AK080241 // GO:0000185 // activation of MAPKKK activity // inferred from electronic ann	AK080241 // GO:0001965 // G-protein alpha-subunit binding // not recorded /// AK080241	AK080241 // GenMAPP // GPCRDB_Class_A_Rhodopsin-like /// AK080241 // GenMAPP // Monoami	17354857
16893	17324637	BC099947 // Fam43a // family with sequence similarity 43, member A // 16 B2|16 // 22409	Fam43a	BC099947	0.000745055	0.0378241	1.33277	0.947189	-1.00793	BC099947 // GO:0008150 // biological_process // no biological data available /// BC138	BC099947 // GO:0003674 // molecular_function // no biological data available /// BC138	---	17324637
23588	17391089	AK038847 // Slc27a2 // solute carrier family 27 (fatty acid transporter), member 2 // 2	Slc27a2	AK038847	0.000745478	0.560124	-1.08902	0.0191666	-1.50714	AK038847 // GO:0000038 // very long-chain fatty acid metabolic process // inferred from	AK038847 // GO:0000166 // nucleotide binding // inferred from electronic annotation //	---	17391089
19644	17351420	AK033454 // Gm9926 // predicted gene 9926 // 18 E1|18 // 100503565 /// AK136461 // Gm99	Gm9926	AK033454	0.000747684	0.00613089	1.83242	0.848999	-1.0328	AK033454 // GO:0008150 // biological_process // no biological data available /// AK136	AK033454 // GO:0003674 // molecular_function // no biological data available /// AK136	---	17351420
39095	17542853	AK146087 // Pls3 // plastin 3 (T-isoform) // X A7.3|X // 102866 /// AK146455 // Pls3 //	Pls3	AK146087	0.000750573	0.880339	-1.00957	0.918	-1.00654	AK146087 // GO:0008150 // biological_process // no biological data available /// AK146	AK146087 // GO:0003779 // actin binding // inferred from electronic annotation /// AK1	---	17542853
23709	17391899	NM_013460 // Adra1d // adrenergic receptor, alpha 1d // 2 F1|2 63.5 cM // 11550 /// ENS	Adra1d	NM_013460	0.000751812	0.48197	-1.12479	0.253838	-1.21663	NM_013460 // GO:0000185 // activation of MAPKKK activity // inferred from electronic an	NM_013460 // GO:0004871 // signal transducer activity // inferred from electronic annot	NM_013460 // GenMAPP // GPCRDB_Class_A_Rhodopsin-like /// NM_013460 // GenMAPP // Monoa	17391899
37278	17525955	AK043825 // Sc5d // sterol-C5-desaturase (fungal ERG3, delta-5-desaturase) homolog (S.	Sc5d	AK043825	0.000754438	0.308844	-1.12666	0.692152	1.04609	AK043825 // GO:0006629 // lipid metabolic process // inferred from electronic annotatio	AK043825 // GO:0000248 // C-5 sterol desaturase activity // not recorded /// AK043825	AK043825 // GenMAPP // Cholesterol_Biosynthesis /// AK077670 // GenMAPP // Cholesterol_	17525955
35951	17512476	AK080383 // Gm5914 // predicted gene 5914 // 8 D3|8 // 546100 /// AK086852 // Gm5914 //	Gm5914	AK080383	0.000755816	0.00499481	-1.17689	0.00142709	1.22415	---	---	---	17512476
23826	17392965	ENSMUST00000137020 // Gm14161 // predicted gene 14161 // --- // ---	Gm14161	ENSMUST00000137020	0.000756326	0.0136155	-1.85857	0.497391	-1.15016	---	---	---	17392965
5498	17212719	AK035324 // Sdpr // serum deprivation response // 1 C1.1|1 // 20324 /// AK084096 // Sdp	Sdpr	AK035324	0.000756361	0.590972	-1.07176	0.408558	1.11402	AK035324 // GO:0045944 // positive regulation of transcription from RNA polymerase II p	AK035324 // GO:0001786 // phosphatidylserine binding // not recorded /// AK035324 // G	---	17212719
8491	17243278	AB074494 // Gipc3 // GIPC PDZ domain containing family, member 3 // 10 C1|10 // 209047	Gipc3	AB074494	0.000758068	0.188288	1.08953	0.00052671	1.39408	AB074494 // GO:0008150 // biological_process // no biological data available /// NM_14	ENSMUST00000045102 // GO:0005515 // protein binding // inferred from electronic annotat	---	17243278
7676	17235597	AK033837 // 2310050B05Rik // RIKEN cDNA 2310050B05 gene // 10|10 // 69678 /// AK084504	2310050B05Rik	AK033837	0.000762665	0.0333311	-1.32741	0.534384	-1.07429	---	---	---	17235597
39193	17543767	BC107248 // 4930519F16Rik // RIKEN cDNA 4930519F16 gene // X D|X 45.97 cM // 75106 ///	4930519F16Rik	BC107248	0.000763864	0.000103068	-1.39864	0.751223	-1.01565	BC107248 // GO:0006508 // proteolysis // inferred from electronic annotation /// BC107	BC107248 // GO:0003674 // molecular_function // no biological data available /// BC107	---	17543767
35142	17504190	AK087268 // Gpr56 // G protein-coupled receptor 56 // 8 D1|8 47.12 cM // 14766 /// AK13	Gpr56	AK087268	0.000765636	0.394021	1.10545	0.829515	1.02507	AK087268 // GO:0007155 // cell adhesion // not recorded /// AK087268 // GO:0007165 //	AK087268 // GO:0004871 // signal transducer activity // inferred from electronic annota	AK087268 // GenMAPP // GPCRDB_Other /// AK133678 // GenMAPP // GPCRDB_Other /// AK14188	17504190
36789	17520560	AK029055 // Tfdp2 // transcription factor Dp 2 // 9 E3.3|9 // 211586 /// AK033356 // Tf	Tfdp2	AK029055	0.000766193	0.296279	-1.0976	0.296723	-1.0975	AK029055 // GO:0006351 // transcription, DNA-dependent // inferred from electronic anno	AK029055 // GO:0003677 // DNA binding // inferred from electronic annotation /// AK029	AK029055 // GenMAPP // G1_to_S_cell_cycle_Reactome /// AK033356 // GenMAPP // G1_to_S_c	17520560
11710	17277101	AK053198 // Papln // papilin, proteoglycan-like sulfated glycoprotein // 12 D1|12 // 17	Papln	AK053198	0.000767767	0.362018	-1.11085	0.299597	1.12819	AK053198 // GO:0010466 // negative regulation of peptidase activity // inferred from el	AK053198 // GO:0004222 // metalloendopeptidase activity // inferred from electronic ann	---	17277101
38895	17541036	AK007840 // Ndufa1 // NADH dehydrogenase (ubiquinone) 1 alpha subcomplex, 1 // X|X A2 /	Ndufa1	AK007840	0.000774247	0.00581932	-1.36444	0.985674	1.00155	AK007840 // GO:0006810 // transport // inferred from electronic annotation /// AK00784	---	AK007840 // GenMAPP // Electron_Transport_Chain /// BC024364 // GenMAPP // Electron_Tra	17541036
34350	17496345	AK009572 // Nupr1 // nuclear protein transcription regulator 1 // 7 F4|7 // 56312 /// A	Nupr1	AK009572	0.000779873	0.0956878	1.36878	0.926799	-1.01589	AK009572 // GO:0002526 // acute inflammatory response // inferred from mutant phenotype	AK009572 // GO:0003677 // DNA binding // inferred from electronic annotation /// AK009	---	17496345
28735	17443710	AK005051 // Azgp1 // alpha-2-glycoprotein 1, zinc // 5 G2|5 76.92 cM // 12007 /// AY248	Azgp1	AK005051	0.00078084	0.735509	1.16997	0.00153518	8.25218	AK005051 // GO:0006955 // immune response // inferred from electronic annotation /// A	AK005051 // GO:0042605 // peptide antigen binding // inferred from electronic annotatio	---	17443710
17001	17325592	AK084713 // Popdc2 // popeye domain containing 2 // 16 B3|16 // 64082 /// AK171056 // P	Popdc2	AK084713	0.000785224	0.0770236	1.27561	0.904037	1.01504	AK084713 // GO:0008150 // biological_process // no biological data available /// AK171	AK084713 // GO:0003674 // molecular_function // no biological data available /// AK171	---	17325592
29872	17455488	AK082086 // 5730422E09Rik // RIKEN cDNA 5730422E09 gene // 5 G3|5 // 433966 /// NR_0154	5730422E09Rik	AK082086	0.000786453	0.0686772	-1.16541	0.000212559	1.59181	AK082086 // GO:0000122 // negative regulation of transcription from RNA polymerase II p	AK082086 // GO:0001786 // phosphatidylserine binding // traceable author statement ///	---	17455488
20734	17361741	AK087817 // Ehbp1l1 // EH domain binding protein 1-like 1 // 19 A|19 // 114601 /// AK08	Ehbp1l1	AK087817	0.000791763	0.020371	1.37568	0.576125	1.06656	AK087817 // GO:0008150 // biological_process // no biological data available /// AK089	AK087817 // GO:0003674 // molecular_function // no biological data available /// AK089	---	17361741
25490	17409261	AK052749 // Sypl2 // synaptophysin-like 2 // 3|3 F3-H2 // 17306 /// AK082471 // Sypl2 /	Sypl2	AK052749	0.00079293	0.0356173	-1.24656	0.680569	1.03801	AK052749 // GO:0006810 // transport // inferred from electronic annotation /// AK05274	AK052749 // GO:0005215 // transporter activity // inferred from electronic annotation	---	17409261
23269	17387778	NM_146637 // Olfr1141 // olfactory receptor 1141 // 2 E1|2 // 258630 /// ENSMUST0000009	Olfr1141	NM_146637	0.000792964	0.538042	1.06208	0.0569299	1.23136	NM_146637 // GO:0007165 // signal transduction // inferred from electronic annotation	NM_146637 // GO:0004871 // signal transducer activity // inferred from electronic annot	---	17387778
14159	17298407	BC042489 // Bap1 // Brca1 associated protein 1 // 14 B|14 // 104416 /// AK009033 // Bap	Bap1	BC042489	0.000793663	0.188738	-1.07457	0.369619	1.04874	BC042489 // GO:0001558 // regulation of cell growth // not recorded /// BC042489 // GO	BC042489 // GO:0003682 // chromatin binding // not recorded /// BC042489 // GO:0004221	---	17298407
15503	17309688	AK080939 // 4930594M22Rik // RIKEN cDNA 4930594M22 gene // 14 E5|14 // 654799 /// BC006	4930594M22Rik	AK080939	0.000797497	0.0623221	-1.22004	0.417722	1.08166	AK080939 // GO:0008150 // biological_process // no biological data available /// BC006	AK080939 // GO:0003674 // molecular_function // no biological data available /// BC006	---	17309688
32613	17480600	AK154558 // Xrra1 // X-ray radiation resistance associated 1 // 7 E1|7 // 446101 /// BC	Xrra1	AK154558	0.000798459	0.00637983	-1.73506	0.0204623	-1.54275	AK154558 // GO:0010165 // response to X-ray // not recorded /// AK154558 // GO:0010165	AK154558 // GO:0003674 // molecular_function // no biological data available /// BC151	---	17480600
39851	17547652	---		---	0.000800045	0.0901445	1.08257	0.000151441	1.31809	---	---	---	17547652
9870	17257444	AK087056 // Ace // angiotensin I converting enzyme (peptidyl-dipeptidase A) 1 // 11 E1|	Ace	AK087056	0.00080073	0.786684	-1.08784	0.729099	1.11395	AK087056 // GO:0001822 // kidney development // inferred from mutant phenotype /// AK0	AK087056 // GO:0003779 // actin binding // not recorded /// AK087056 // GO:0004175 //	AK087056 // GenMAPP // ACE-Inhibitor_pathway_PharmGKB /// AK154632 // GenMAPP // ACE-In	17257444
34646	17499485	AK142174 // Myom2 // myomesin 2 // 8 A1.1|8 // 17930 /// AJ001038 // Myom2 // myomesin	Myom2	AK142174	0.000801794	0.027075	-3.67944	0.944066	-1.03555	AK142174 // GO:0006936 // muscle contraction // inferred from direct assay /// AJ00103	AK142174 // GO:0005200 // structural constituent of cytoskeleton // traceable author st	AK142174 // GenMAPP // Striated_muscle_contraction /// AJ001038 // GenMAPP // Striated_	17499485
12711	17285225	ENSMUST00000104944 // Gm2399 // predicted gene 2399 // --- // ---	Gm2399	ENSMUST00000104944	0.000804136	0.00317952	1.43392	0.150813	1.14768	ENSMUST00000104944 // GO:0008150 // biological_process // no biological data available	ENSMUST00000104944 // GO:0003674 // molecular_function // no biological data available	---	17285225
29973	17456369	AK043534 // Wnt16 // wingless-related MMTV integration site 16 // 6|6 A3 // 93735 /// A	Wnt16	AK043534	0.000804792	0.327718	-1.13557	0.0926872	-1.26215	AK043534 // GO:0007275 // multicellular organismal development // inferred from electro	AK043534 // GO:0005102 // receptor binding // inferred from electronic annotation ///	AK043534 // GenMAPP // Wnt_Signaling /// AK053805 // GenMAPP // Wnt_Signaling /// AK054	17456369
16601	17321758	AK021197 // C330013E15Rik // RIKEN cDNA C330013E15 gene // 15|15 // 78445 /// AK083680	C330013E15Rik	AK021197	0.000808611	0.00949428	-1.10724	0.000384753	-1.192	---	---	---	17321758
33552	17489587	BC018515 // Uba2 // ubiquitin-like modifier activating enzyme 2 // 7 B1|7 // 50995 ///	Uba2	BC018515	0.000812769	0.0427793	1.07853	0.171643	1.04831	BC018515 // GO:0006464 // cellular protein modification process // inferred from electr	BC018515 // GO:0000166 // nucleotide binding // inferred from electronic annotation //	---	17489587
6947	17228563	BC052851 // Tor3a // torsin family 3, member A // 1 H1|1 // 30935 /// AK007814 // Tor3a	Tor3a	BC052851	0.000813531	0.00377589	1.62472	0.356881	1.12487	BC052851 // GO:0051085 // chaperone mediated protein folding requiring cofactor // infe	BC052851 // GO:0000166 // nucleotide binding // inferred from electronic annotation //	---	17228563
20478	17359212	BC090671 // Hells // helicase, lymphoid specific // 19|19 C3-D1 // 15201 /// AK013266 /	Hells	BC090671	0.000817822	0.000987367	2.34056	0.0737186	1.41377	BC090671 // GO:0001655 // urogenital system development // inferred from mutant phenoty	BC090671 // GO:0000166 // nucleotide binding // inferred from electronic annotation //	BC090671 // GenMAPP // Apoptosis /// AK013266 // GenMAPP // Apoptosis /// AK147126 // G	17359212
39464	17546001	AK135134 // Glra2 // glycine receptor, alpha 2 subunit // X F5|X 76.75 cM // 237213 ///	Glra2	AK135134	0.000822393	0.840677	-1.02138	0.0849639	-1.22163	AK135134 // GO:0006810 // transport // inferred from electronic annotation /// AK13513	AK135134 // GO:0005230 // extracellular ligand-gated ion channel activity // inferred f	---	17546001
32458	17479027	DQ358087 // Cers3 // ceramide synthase 3 // 7 C|7 // 545975 /// DQ646881 // Cers3 // ce	Cers3	DQ358087	0.000823889	0.0165735	-1.90605	0.370543	1.22467	DQ358087 // GO:0030148 // sphingolipid biosynthetic process // inferred from direct ass	DQ358087 // GO:0003677 // DNA binding // inferred from electronic annotation /// DQ358	---	17479027
19837	17353370	AK020629 // Nrep // neuronal regeneration related protein // 18 B1|18 // 27528 /// AK04	Nrep	AK020629	0.000832084	0.936435	-1.00664	0.0340867	1.22771	AK020629 // GO:0017015 // regulation of transforming growth factor beta receptor signal	AK020629 // GO:0005515 // protein binding // inferred from physical interaction /// AK	---	17353370
36799	17520624	AK011641 // Rbp1 // retinol binding protein 1, cellular // 9 E3.3|9 51.36 cM // 19659 /	Rbp1	AK011641	0.000835932	0.0437286	1.5037	0.539311	-1.11556	AK011641 // GO:0006810 // transport // inferred from electronic annotation /// AK01164	AK011641 // GO:0005215 // transporter activity // inferred from electronic annotation	---	17520624
14096	17297551	AK035184 // Vcl // vinculin // 14 A3|14 11.53 cM // 22330 /// AK077850 // Vcl // vincul	Vcl	AK035184	0.000836908	0.145127	1.11097	0.381738	1.0622	AK035184 // GO:0002009 // morphogenesis of an epithelium // not recorded /// AK035184	AK035184 // GO:0002162 // dystroglycan binding // not recorded /// AK035184 // GO:0003	AK035184 // GenMAPP // Integrin-mediated_cell_adhesion_KEGG /// AK077850 // GenMAPP //	17297551
29718	17453496	AK145152 // Cldn4 // claudin 4 // 5 G2|5 74.9 cM // 12740 /// AK162721 // Cldn4 // clau	Cldn4	AK145152	0.000840779	0.00140942	2.02403	0.763318	1.04714	AK145152 // GO:0016338 // calcium-independent cell-cell adhesion // inferred from seque	AK145152 // GO:0005198 // structural molecule activity // inferred from electronic anno	---	17453496
7152	17230735	AK013440 // Marc2 // mitochondrial amidoxime reducing component 2 // 1|1 H4 // 67247 //	Marc2	AK013440	0.000841567	0.0196868	-1.31399	0.394976	1.08811	AK013440 // GO:0042126 // nitrate metabolic process // not recorded /// AK013440 // GO	AK013440 // GO:0003824 // catalytic activity // inferred from electronic annotation //	---	17230735
40879	17549822	AK135046 // Apod // apolipoprotein D // 16 B2|16 21.41 cM // 11815 /// AK160729 // Apod	Apod	AK135046	0.000841782	0.173668	-1.35636	0.318033	-1.24275	AK135046 // GO:0000302 // response to reactive oxygen species // inferred from mutant p	AK135046 // GO:0005215 // transporter activity // inferred from electronic annotation	---	17549822
22545	17379692	AK137718 // Eya2 // eyes absent 2 homolog (Drosophila) // 2 H3|2 85.83 cM // 14049 ///	Eya2	AK137718	0.000842521	0.000123819	1.4494	0.230015	1.07233	AK137718 // GO:0006281 // DNA repair // inferred from electronic annotation /// AK1377	AK137718 // GO:0000287 // magnesium ion binding // not recorded /// AK137718 // GO:000	---	17379692
10299	17261931	ENSMUST00000127604 // Gm12146 // predicted gene 12146 // --- // ---	Gm12146	ENSMUST00000127604	0.000843271	0.0865894	-1.41374	0.346456	1.19403	---	---	---	17261931
29764	17454139	BC028660 // Gm15498 // predicted gene 15498 // 5 G2|5 // 100134986 /// ENSMUST000001266	Gm15498	BC028660	0.000844245	0.00137005	-1.29444	0.00532434	1.22635	---	---	---	17454139
12526	17284147	BC053092 // Ppp1r13b // protein phosphatase 1, regulatory (inhibitor) subunit 13B // 12	Ppp1r13b	BC053092	0.000845026	0.309058	-1.1555	0.787718	1.03775	BC053092 // GO:0006915 // apoptotic process // inferred from electronic annotation ///	ENSMUST00000054815 // GO:0005515 // protein binding // inferred from electronic annotat	---	17284147
34707	17499831	AJ575427 // Defb13 // defensin beta 13 // 8 A2|8 // 246083 /// NM_139223 // Defb13 // d	Defb13	AJ575427	0.000845736	0.160963	-1.54238	0.401539	1.28207	AJ575427 // GO:0006952 // defense response // inferred from electronic annotation ///	AJ575427 // GO:0003674 // molecular_function // no biological data available /// NM_13	---	17499831
38683	17539027	NM_027327 // 2210013O21Rik // RIKEN cDNA 2210013O21 gene // X F3|X // 70123	2210013O21Rik	NM_027327	0.000846564	0.00258273	-1.29782	0.019916	1.1917	---	---	---	17539027
34684	17499732	NM_001177481 // Gm10104 // predicted gene 10104 // 8 A2|8 // 100041688 /// ENSMUST00000	Gm10104	NM_001177481	0.00084725	0.586206	1.07384	0.0216863	1.4294	NM_001177481 // GO:0006952 // defense response // inferred from electronic annotation	NM_001177481 // GO:0003674 // molecular_function // no biological data available /// E	---	17499732
39150	17543309	BC053442 // Amer1 // APC membrane recruitment 1 // X C3|X // 72345 /// NM_175179 // Ame	Amer1	BC053442	0.000848009	0.75997	-1.02643	0.20192	1.12154	BC053442 // GO:0001822 // kidney development // inferred from mutant phenotype /// BC0	BC053442 // GO:0005546 // phosphatidylinositol-4,5-bisphosphate binding // not recorded	---	17543309
16828	17323849	AK085206 // Yeats2 // YEATS domain containing 2 // 16 A3|16 // 208146 /// AK122463 // Y	Yeats2	AK085206	0.000848089	0.789777	-1.03069	0.77503	-1.03295	AK085206 // GO:0000122 // negative regulation of transcription from RNA polymerase II p	AK085206 // GO:0017025 // TBP-class protein binding // not recorded /// AK085206 // GO	---	17323849
14062	17297125	AK053271 // Ptprg // protein tyrosine phosphatase, receptor type, G // 14 A2|14 6.33 cM	Ptprg	AK053271	0.000848445	0.0682419	1.17939	0.500939	1.05676	AK053271 // GO:0006470 // protein dephosphorylation // inferred from electronic annotat	AK053271 // GO:0004721 // phosphoprotein phosphatase activity // inferred from electron	---	17297125
27823	17433251	AK045199 // H6pd // hexose-6-phosphate dehydrogenase (glucose 1-dehydrogenase) // 4 E2|	H6pd	AK045199	0.000851333	0.0655877	1.13768	0.867876	-1.01045	AK045199 // GO:0005975 // carbohydrate metabolic process // not recorded /// AK045199	AK045199 // GO:0003824 // catalytic activity // inferred from electronic annotation //	---	17433251
20056	17355558	AY971517 // Siglec15 // sialic acid binding Ig-like lectin 15 // 18 E3|18 // 620235 ///	Siglec15	AY971517	0.000851582	0.00394291	-1.28479	0.560409	-1.03878	AY971517 // GO:0032956 // regulation of actin cytoskeleton organization // inferred fro	AY971517 // GO:0005515 // protein binding // inferred from physical interaction /// NM	---	17355558
28079	17436237	AK089371 // Fosl2 // fos-like antigen 2 // 5 B1|5 17.33 cM // 14284 /// AK137197 // Fos	Fosl2	AK089371	0.000853711	0.000598588	1.67475	0.719422	-1.03575	AK089371 // GO:0006351 // transcription, DNA-dependent // inferred from electronic anno	AK089371 // GO:0000977 // RNA polymerase II regulatory region sequence-specific DNA bin	---	17436237
13687	17293241	---		---	0.000863878	0.202068	-1.31018	0.94157	1.01481	---	---	---	17293241
35660	17509591	AK080919 // Tll1 // tolloid-like // 8 B3.1|8 32.19 cM // 21892 /// AK139103 // Tll1 //	Tll1	AK080919	0.000864293	0.103287	-1.12991	0.333624	-1.07074	AK080919 // GO:0006508 // proteolysis // inferred from electronic annotation /// AK080	AK080919 // GO:0004222 // metalloendopeptidase activity // inferred from electronic ann	---	17509591
10780	17266911	AK051258 // Mmp28 // matrix metallopeptidase 28 (epilysin) // 11 C|11 // 118453 /// AK0	Mmp28	AK051258	0.000866323	0.188635	-1.25215	0.0508342	1.43214	AK051258 // GO:0006508 // proteolysis // inferred from electronic annotation /// AK051	AK051258 // GO:0004222 // metalloendopeptidase activity // not recorded /// AK051258 /	---	17266911
13689	17293243	---		---	0.00086754	0.219674	-1.32075	0.530798	1.14666	---	---	---	17293243
14604	17301200	BC146022 // Defb42 // defensin beta 42 // 14 D1|14 // 619548 /// BC146024 // Defb42 //	Defb42	BC146022	0.000872331	0.511015	1.30064	0.412885	1.39109	BC146022 // GO:0008150 // biological_process // no biological data available /// BC146	BC146022 // GO:0003674 // molecular_function // no biological data available /// BC146	---	17301200
12304	17282226	BC038919 // Actn1 // actinin, alpha 1 // 12 C3|12 36.49 cM // 109711 /// AK014073 // Ac	Actn1	BC038919	0.000887074	0.00139597	1.76041	0.879604	1.01869	BC038919 // GO:0030865 // cortical cytoskeleton organization // traceable author statem	BC038919 // GO:0003779 // actin binding // inferred from electronic annotation /// BC0	BC038919 // GenMAPP // Integrin-mediated_cell_adhesion_KEGG /// AK014073 // GenMAPP //	17282226
26843	17423146	AK009170 // Asph // aspartate-beta-hydroxylase // 4 A1|4 // 65973 /// AK009903 // Asph	Asph	AK009170	0.000888518	0.0654535	-1.17065	0.909071	1.00874	AK009170 // GO:0007389 // pattern specification process // inferred from mutant phenoty	AK009170 // GO:0004597 // peptide-aspartate beta-dioxygenase activity // inferred from	---	17423146
27055	17425181	AK132870 // Tex10 // testis expressed gene 10 // 4 B1|4 // 269536 /// AK141288 // Tex10	Tex10	AK132870	0.000890644	0.42979	1.07326	0.294413	-1.1001	AK132870 // GO:0008150 // biological_process // no biological data available /// AK141	AK132870 // GO:0003674 // molecular_function // no biological data available /// AK141	---	17425181
37451	17527877	AK038653 // 9230112J17Rik // RIKEN cDNA 9230112J17 gene // 9|9 // 100504561 /// NR_0404	9230112J17Rik	AK038653	0.000894034	0.393434	1.23962	0.36477	1.25713	---	---	---	17527877
22429	17378359	AK028586 // Acss2 // acyl-CoA synthetase short-chain family member 2 // 2|2 H2 // 60525	Acss2	AK028586	0.000894141	0.428291	-1.0846	0.00314513	1.49987	AK028586 // GO:0006085 // acetyl-CoA biosynthetic process // inferred from direct assay	AK028586 // GO:0000166 // nucleotide binding // inferred from electronic annotation //	---	17378359
7715	17236049	AK016791 // Rfx4 // regulatory factor X, 4 (influences HLA class II expression) // 10 C	Rfx4	AK016791	0.000896546	0.228706	-1.12717	0.0135765	-1.33564	AK016791 // GO:0006351 // transcription, DNA-dependent // inferred from electronic anno	AK016791 // GO:0003677 // DNA binding // inferred from electronic annotation /// AK016	---	17236049
21017	17364642	AK087295 // Pik3ap1 // phosphoinositide-3-kinase adaptor protein 1 // 19|19 D1 // 83490	Pik3ap1	AK087295	0.000898559	0.000829853	2.02251	0.498804	1.10086	AK087295 // GO:0014068 // positive regulation of phosphatidylinositol 3-kinase cascade	AK087295 // GO:0005515 // protein binding // inferred from physical interaction /// AK	---	17364642
35221	17505124	AK031265 // Cdh3 // cadherin 3 // 8 D3|8 53.16 cM // 12560 /// AK045041 // Cdh3 // cadh	Cdh3	AK031265	0.000900528	0.163765	1.22512	0.936631	-1.01092	AK031265 // GO:0007155 // cell adhesion // inferred from electronic annotation /// AK0	AK031265 // GO:0005509 // calcium ion binding // inferred from electronic annotation /	---	17505124
7545	17234317	AK016555 // Specc1l // sperm antigen with calponin homology and coiled-coil domains 1-l	Specc1l	AK016555	0.000906865	0.361063	1.04218	0.727443	-1.01552	AK016555 // GO:0007026 // negative regulation of microtubule depolymerization // inferr	AK016555 // GO:0003674 // molecular_function // no biological data available /// AK041	---	17234317
13874	17294991	AK035559 // Jmy // junction-mediating and regulatory protein // 13 C3|13 // 57748 /// A	Jmy	AK035559	0.000907123	0.337066	-1.12673	0.549655	1.07571	AK035559 // GO:0006281 // DNA repair // inferred from electronic annotation /// AK0355	AK035559 // GO:0003713 // transcription coactivator activity // inferred from direct as	---	17294991
29543	17451431	BC025600 // Tmem119 // transmembrane protein 119 // 5 F|5 // 231633 /// NM_146162 // Tm	Tmem119	BC025600	0.000907771	0.762484	-1.02156	0.00849561	1.26666	BC025600 // GO:0001649 // osteoblast differentiation // inferred from direct assay ///	BC025600 // GO:0005515 // protein binding // inferred from physical interaction /// NM	---	17451431
37230	17525661	AK003270 // Tbrg1 // transforming growth factor beta regulated gene 1 // 9 A4|9 // 2137	Tbrg1	AK003270	0.000907782	0.994385	-1.00045	0.65003	1.02936	AK003270 // GO:0006260 // DNA replication // not recorded /// AK003270 // GO:0006260 /	AK003270 // GO:0003674 // molecular_function // no biological data available /// AK010	---	17525661
36550	17517812	AK156123 // Sema7a // sema domain, immunoglobulin domain (Ig), and GPI membrane anchor,	Sema7a	AK156123	0.000912277	0.07611	1.34976	0.362724	1.15276	AK156123 // GO:0006954 // inflammatory response // inferred from electronic annotation	AK156123 // GO:0004872 // receptor activity // inferred from electronic annotation ///	---	17517812
33282	17487218	AK011811 // Cd3eap // CD3E antigen, epsilon polypeptide associated protein // 7 A3|7 //	Cd3eap	AK011811	0.000912676	0.485813	-1.03479	0.385262	1.04392	AK011811 // GO:0009303 // rRNA transcription // inferred from direct assay /// AK07570	AK011811 // GO:0005515 // protein binding // inferred from physical interaction /// AK	---	17487218
14391	17299962	AK088475 // Trav16d-dv11 // T cell receptor alpha variable 16D-DV11 // 14 C2|14 // 5473	Trav16d-dv11	AK088475	0.000913574	0.000202096	-1.74882	0.0836934	1.18723	---	---	---	17299962
34819	17500873	---		---	0.000914804	0.061938	1.18836	0.685104	1.03404	---	---	---	17500873
38151	17534843	ENSMUST00000119138 // Gm6664 // predicted gene 6664 // --- // --- /// AK015913 // Slxl1	Gm6664	ENSMUST00000119138	0.000916363	0.267979	-1.20624	0.000323944	-2.5723	AK015913 // GO:0007286 // spermatid development // inferred from genetic interaction /	AK015913 // GO:0005515 // protein binding // inferred from physical interaction /// NM	---	17534843
17543	17330901	AK005741 // Ccdc54 // coiled-coil domain containing 54 // 16 B5|16 // 69339 /// BC04974	Ccdc54	AK005741	0.000922225	0.0681117	-1.31846	0.000167157	-2.38064	AK005741 // GO:0008150 // biological_process // no biological data available /// BC049	AK005741 // GO:0003674 // molecular_function // no biological data available /// BC049	---	17330901
24264	17397421	AK037490 // Slc7a11 // solute carrier family 7 (cationic amino acid transporter, y+ sys	Slc7a11	AK037490	0.000928484	0.0932301	-1.28696	0.472433	1.10501	AK037490 // GO:0003333 // amino acid transmembrane transport // inferred from electroni	AK037490 // GO:0015171 // amino acid transmembrane transporter activity // inferred fro	---	17397421
32813	17482310	AK033461 // Acsm3 // acyl-CoA synthetase medium-chain family member 3 // 7|7 F3 // 2021	Acsm3	AK033461	0.000928797	0.00534672	-1.73323	0.0707971	1.35341	AK033461 // GO:0006629 // lipid metabolic process // inferred from electronic annotatio	AK033461 // GO:0000166 // nucleotide binding // inferred from electronic annotation //	---	17482310
31494	17469705	BC025510 // Camk1 // calcium/calmodulin-dependent protein kinase I // 6 E3|6 52.75 cM /	Camk1	BC025510	0.000929574	0.000811436	1.56738	0.355875	1.08817	BC025510 // GO:0006468 // protein phosphorylation // inferred from direct assay /// BC	BC025510 // GO:0000166 // nucleotide binding // inferred from electronic annotation //	BC025510 // GenMAPP // Calcium_regulation_in_cardiac_cells /// BC042494 // GenMAPP // C	17469705
10128	17260119	BC012248 // Emid1 // EMI domain containing 1 // 11 A1|11 // 140703 /// AK153702 // Emid	Emid1	BC012248	0.000931171	0.0805241	1.33076	0.381113	1.1416	BC012248 // GO:0008150 // biological_process // no biological data available /// AK153	BC012248 // GO:0005515 // protein binding // inferred from physical interaction /// AK	---	17260119
6812	17226752	AK035114 // Dyrk3 // dual-specificity tyrosine-(Y)-phosphorylation regulated kinase 3 /	Dyrk3	AK035114	0.000933079	0.215188	1.1781	0.610976	1.06657	AK035114 // GO:0006468 // protein phosphorylation // inferred from direct assay /// AK	AK035114 // GO:0000166 // nucleotide binding // inferred from electronic annotation //	---	17226752
35715	17510120	AK003373 // Pgpep1 // pyroglutamyl-peptidase I // 8|8 C1 // 66522 /// AK012658 // Pgpep	Pgpep1	AK003373	0.000940058	0.51455	-1.05756	0.404004	1.07498	AK003373 // GO:0006508 // proteolysis // not recorded /// AK003373 // GO:0006508 // pr	AK003373 // GO:0008233 // peptidase activity // not recorded /// AK003373 // GO:000823	---	17510120
32169	17476119	AK003249 // Ppp1r14a // protein phosphatase 1, regulatory (inhibitor) subunit 14A // 7	Ppp1r14a	AK003249	0.000940636	0.052124	-1.39573	0.583798	1.08708	AK003249 // GO:0042325 // regulation of phosphorylation // inferred from electronic ann	AK003249 // GO:0004864 // protein phosphatase inhibitor activity // inferred from elect	---	17476119
31437	17469089	AK004037 // Mrps25 // mitochondrial ribosomal protein S25 // 6|6 D3 // 64658 /// AK0131	Mrps25	AK004037	0.000946724	0.86905	-1.01137	0.983431	1.00142	AK004037 // GO:0008150 // biological_process // no biological data available /// AK013	AK004037 // GO:0003735 // structural constituent of ribosome // not recorded /// AK004	---	17469089
8813	17246613	AK018791 // Selm // selenoprotein M // 11 A1|11 // 114679 /// AK035312 // Selm // selen	Selm	AK018791	0.00094698	0.0383296	1.27064	0.20488	1.14281	AK018791 // GO:0008150 // biological_process // no biological data available /// AK035	AK018791 // GO:0003674 // molecular_function // no biological data available /// AK035	---	17246613
35662	17509617	AK002935 // Cpe // carboxypeptidase E // 8 B3.1|8 32.3 cM // 12876 /// AK013509 // Cpe	Cpe	AK002935	0.000947105	0.233552	1.13972	0.694213	1.04224	AK002935 // GO:0003214 // cardiac left ventricle morphogenesis // not recorded /// AK0	AK002935 // GO:0004180 // carboxypeptidase activity // inferred from mutant phenotype	---	17509617
14450	17300149	ENSMUST00000103691 // Traj52 // T cell receptor alpha joining 52 // --- // ---	Traj52	ENSMUST00000103691	0.0009478	0.9981	-1.00011	0.00801562	-1.16524	---	---	---	17300149
37981	17533336	AK017482 // Atp6ap2 // ATPase, H+ transporting, lysosomal accessory protein 2 // X A1.1	Atp6ap2	AK017482	0.000948185	0.967692	-1.00362	0.0800656	-1.18936	AK017482 // GO:0002003 // angiotensin maturation // not recorded /// AK017482 // GO:00	AK017482 // GO:0004190 // aspartic-type endopeptidase activity // not recorded /// AK0	---	17533336
38731	17539536	BC062809 // Figf // c-fos induced growth factor // X F5|X 76.35 cM // 14205 /// BC08077	Figf	BC062809	0.000948332	0.63933	1.06387	0.704086	1.05132	BC062809 // GO:0001525 // angiogenesis // inferred from electronic annotation /// BC06	BC062809 // GO:0005172 // vascular endothelial growth factor receptor binding // not re	---	17539536
21402	17367880	BC047927 // Tprn // taperin // 2 A3|2 // 97031 /// BC089508 // Tprn // taperin // 2 A3|	Tprn	BC047927	0.000952085	0.121576	1.10003	0.0208797	-1.17107	BC047927 // GO:0007605 // sensory perception of sound // not recorded /// BC047927 //	BC047927 // GO:0019902 // phosphatase binding // inferred from electronic annotation /	---	17367880
24815	17402936	AK014895 // Slc39a8 // solute carrier family 39 (metal ion transporter), member 8 // 3	Slc39a8	AK014895	0.000954088	0.0227429	-2.93785	0.811423	-1.09909	AK014895 // GO:0006810 // transport // inferred from electronic annotation /// AK01489	AK014895 // GO:0046873 // metal ion transmembrane transporter activity // inferred from	---	17402936
15790	17312899	BC131950 // Galr3 // galanin receptor 3 // 15 E1|15 37.7 cM // 14429 /// BC131952 // Ga	Galr3	BC131950	0.00095992	0.764715	1.03994	0.0582968	1.32206	BC131950 // GO:0007193 // adenylate cyclase-inhibiting G-protein coupled receptor signa	BC131950 // GO:0004966 // galanin receptor activity // not recorded /// BC131950 // GO	BC131950 // GenMAPP // GPCRDB_Class_A_Rhodopsin-like /// BC131950 // GenMAPP // Peptide	17312899
20666	17360863	AK163106 // E330013P04Rik // RIKEN cDNA E330013P04 gene // 19 D3|19 // 107376 /// NR_02	E330013P04Rik	AK163106	0.000961091	0.853976	-1.04092	0.978629	1.00585	AK163106 // GO:0008150 // biological_process // no biological data available /// NR_02	AK163106 // GO:0003674 // molecular_function // no biological data available /// NR_02	---	17360863
39593	17546700	ENSMUST00000179970 // Gm21627 // predicted gene, 21627 // Y|Y // 100862297 /// ENSMUST0	Gm21627	ENSMUST00000179970	0.000963499	0.627678	1.12597	0.000179612	-4.66309	ENSMUST00000179970 // GO:0008150 // biological_process // no biological data available	ENSMUST00000179970 // GO:0005515 // protein binding // inferred from physical interacti	---	17546700
39602	17546737	XM_001473811 // Gm20824 // predicted gene, 20824 // Y|Y // 100040054	Gm20824	XM_001473811	0.000963499	0.627678	1.12597	0.000179612	-4.66309	---	---	---	17546737
39603	17546739	XM_001473811 // Gm20824 // predicted gene, 20824 // Y|Y // 100040054 /// BC049626 // Sl	Gm20824	XM_001473811	0.000963499	0.627678	1.12597	0.000179612	-4.66309	BC049626 // GO:0008150 // biological_process // no biological data available /// NM_20	BC049626 // GO:0005515 // protein binding // inferred from physical interaction /// NM	---	17546739
39604	17546741	ENSMUST00000179970 // Gm21627 // predicted gene, 21627 // Y|Y // 100862297 /// ENSMUST0	Gm21627	ENSMUST00000179970	0.000963499	0.627678	1.12597	0.000179612	-4.66309	ENSMUST00000179970 // GO:0008150 // biological_process // no biological data available	ENSMUST00000179970 // GO:0005515 // protein binding // inferred from physical interacti	---	17546741
39671	17547149	ENSMUST00000180170 // Gm21627 // predicted gene, 21627 // Y|Y // 100862297 /// ENSMUST0	Gm21627	ENSMUST00000180170	0.000963499	0.627678	1.12597	0.000179612	-4.66309	ENSMUST00000180170 // GO:0008150 // biological_process // no biological data available	ENSMUST00000180170 // GO:0005515 // protein binding // inferred from physical interacti	---	17547149
7067	17229923	AK153637 // 4933439K11Rik // RIKEN cDNA 4933439K11 gene // 1|1 // 71319 /// NR_040558 /	4933439K11Rik	AK153637	0.000963842	0.0114936	-1.37329	0.0851185	1.21046	---	---	---	17229923
39164	17543451	AK005373 // Pja1 // praja1, RING-H2 motif containing // X C3|X 43.38 cM // 18744 /// AK	Pja1	AK005373	0.00096457	0.077588	-1.19217	0.600493	1.04849	AK005373 // GO:0016567 // protein ubiquitination // inferred from direct assay /// AK0	AK005373 // GO:0004842 // ubiquitin-protein ligase activity // inferred from direct ass	---	17543451
33727	17491420	AK005663 // Svip // small VCP/p97-interacting protein // 7 B4|7 // 75744 /// AK018351 /	Svip	AK005663	0.000964598	0.293292	-1.10471	0.0430406	-1.23697	AK005663 // GO:0008150 // biological_process // no biological data available /// AK018	AK005663 // GO:0003674 // molecular_function // no biological data available /// AK018	---	17491420
25726	17411848	AK089791 // Cdh17 // cadherin 17 // 4|4 A2 // 12557 /// AK155633 // Cdh17 // cadherin 1	Cdh17	AK089791	0.000965334	0.0715032	1.89886	0.458114	1.27217	AK089791 // GO:0006810 // transport // inferred from electronic annotation /// AK08979	AK089791 // GO:0005427 // proton-dependent oligopeptide secondary active transmembrane	---	17411848
30991	17465587	AK006265 // Tsga13 // testis specific gene A13 // 6 A3.3|6 // 116732 /// AF294348 // Ts	Tsga13	AK006265	0.000965427	0.0332891	1.45627	0.0799014	-1.34124	AK006265 // GO:0008150 // biological_process // no biological data available /// AF294	AK006265 // GO:0003674 // molecular_function // no biological data available /// AF294	---	17465587
15968	17314848	AK082699 // Aqp6 // aquaporin 6 // 15 F1|15 56.13 cM // 11831 /// BC115586 // Aqp6 // a	Aqp6	AK082699	0.000968255	0.313555	1.74723	0.842849	1.11212	AK082699 // GO:0006810 // transport // inferred from electronic annotation /// AK08269	AK082699 // GO:0005215 // transporter activity // inferred from electronic annotation	---	17314848
12021	17279670	AK043108 // Rapgef5 // Rap guanine nucleotide exchange factor (GEF) 5 // 12 F2|12 // 21	Rapgef5	AK043108	0.000973039	0.38349	-1.12708	0.135946	1.23998	AK043108 // GO:0007264 // small GTPase mediated signal transduction // inferred from el	AK043108 // GO:0005085 // guanyl-nucleotide exchange factor activity // inferred from e	---	17279670
10772	17266851	AK050355 // Slfn9 // schlafen 9 // 11 C|11 // 237886 /// AY261800 // Slfn9 // schlafen	Slfn9	AK050355	0.000973245	0.000361699	5.49011	0.154064	1.57521	AK050355 // GO:0008150 // biological_process // no biological data available /// AY261	AK050355 // GO:0003674 // molecular_function // no biological data available /// AK050	---	17266851
16322	17318428	AK158391 // Oplah // 5-oxoprolinase (ATP-hydrolysing) // 15 D3|15 // 75475 /// AK164524	Oplah	AK158391	0.000974108	0.830819	1.01856	0.510492	1.05904	AK158391 // GO:0006749 // glutathione metabolic process // inferred from sequence or st	AK158391 // GO:0000166 // nucleotide binding // inferred from electronic annotation //	---	17318428
10816	17267393	AK004610 // Dhx40 // DEAH (Asp-Glu-Ala-His) box polypeptide 40 // 11 C|11 // 67487 ///	Dhx40	AK004610	0.00097869	0.150874	-1.11498	0.495529	1.05014	AK004610 // GO:0008150 // biological_process // no biological data available /// AK010	AK004610 // GO:0000166 // nucleotide binding // inferred from electronic annotation //	---	17267393
36321	17516010	AK138656 // Fez1 // fasciculation and elongation protein zeta 1 (zygin I) // 9 A4|9 //	Fez1	AK138656	0.000982519	0.510561	1.05672	0.624909	1.04157	AK138656 // GO:0006810 // transport // inferred from electronic annotation /// AK13865	AK138656 // GO:0005080 // protein kinase C binding // not recorded /// AK138656 // GO:	---	17516010
17177	17327069	AK132431 // Ifnar1 // interferon (alpha and beta) receptor 1 // 16 C3.3|16 52.98 cM //	Ifnar1	AK132431	0.000982704	0.018683	1.24004	0.990326	1.00092	AK132431 // GO:0019221 // cytokine-mediated signaling pathway // inferred from mutant p	AK132431 // GO:0004637 // phosphoribosylamine-glycine ligase activity // inferred from	---	17327069
21013	17364585	AK037477 // C330026H20Rik // RIKEN cDNA C330026H20 gene // 19 C3|19 // 109358 /// AK082	C330026H20Rik	AK037477	0.00098913	0.0966064	1.39862	0.446909	1.15324	---	---	---	17364585
7449	17233534	NM_172939 // Sowahc // sosondowah ankyrin repeat domain family member C // 10 B4|10 //	Sowahc	NM_172939	0.000990118	0.881256	-1.02066	0.748767	-1.04494	NM_172939 // GO:0008150 // biological_process // no biological data available /// ENSM	NM_172939 // GO:0003674 // molecular_function // no biological data available /// ENSM	---	17233534
40259	17548530	AK019391 // Ldhb // lactate dehydrogenase B // 6 G2|6 74.17 cM // 16832 /// AK131637 //	Ldhb	AK019391	0.000991708	0.360498	-1.22526	0.623891	1.11271	AK019391 // GO:0005975 // carbohydrate metabolic process // inferred from electronic an	AK019391 // GO:0003824 // catalytic activity // inferred from electronic annotation //	AK019391 // GenMAPP // Glycolysis_and_Gluconeogenesis /// AK131637 // GenMAPP // Glycol	17548530
22664	17380729	AK010919 // Adrm1 // adhesion regulating molecule 1 // 2 H4|2 // 56436 /// AK075674 //	Adrm1	AK010919	0.000993642	0.413243	1.04068	0.759892	1.01472	AK010919 // GO:0001541 // ovarian follicle development // inferred from mutant phenotyp	AK010919 // GO:0002020 // protease binding // not recorded /// AK010919 // GO:0061133	---	17380729
28398	17439585	---		---	0.000995048	0.033027	-1.45429	0.300932	-1.17472	---	---	---	17439585
12074	17280062	AK014526 // Lpin1 // lipin 1 // 12 A1.1|12 7.9 cM // 14245 /// AK019539 // Lpin1 // lip	Lpin1	AK014526	0.000996197	0.0698765	-1.26961	0.000177268	-2.11356	AK014526 // GO:0000122 // negative regulation of transcription from RNA polymerase II p	AK014526 // GO:0001085 // RNA polymerase II transcription factor binding // inferred fr	---	17280062
30232	17458616	AK133929 // Hoxa11as // HOXA11 antisense RNA (non-protein coding) // 6 B3|6 25.4 cM //	Hoxa11as	AK133929	0.000999653	0.297415	-1.1643	0.0759802	1.3206	---	---	---	17458616
37551	17528924	BC120577 // Fam83b // family with sequence similarity 83, member B // 9 D|9 // 208994 /	Fam83b	BC120577	0.00100172	0.153142	1.22154	0.529369	1.08692	BC120577 // GO:0008150 // biological_process // no biological data available /// BC120	BC120577 // GO:0003674 // molecular_function // no biological data available /// BC120	---	17528924
40878	17549820	AK135046 // Apod // apolipoprotein D // 16 B2|16 21.41 cM // 11815 /// AK160729 // Apod	Apod	AK135046	0.00100304	0.219004	-1.31675	0.31644	-1.24665	AK135046 // GO:0000302 // response to reactive oxygen species // inferred from mutant p	AK135046 // GO:0005215 // transporter activity // inferred from electronic annotation	---	17549820
25037	17405082	AK037490 // Slc7a11 // solute carrier family 7 (cationic amino acid transporter, y+ sys	Slc7a11	AK037490	0.00100852	0.797442	-1.04159	0.200056	1.23917	AK037490 // GO:0003333 // amino acid transmembrane transport // inferred from electroni	AK037490 // GO:0015171 // amino acid transmembrane transporter activity // inferred fro	---	17405082
13896	17295266	AK003522 // Plp2 // proteolipid protein 2 // X A2-A3.1|X 3.45 cM // 18824 /// AK011282	Plp2	AK003522	0.00101299	0.0196633	1.24969	0.810434	1.01919	---	AK003522 // GO:0019956 // chemokine binding // not recorded /// AK003522 // GO:0019956	---	17295266
16414	17319488	ENSMUST00000133273 // Gm17025 // predicted gene 17025 // --- // ---	Gm17025	ENSMUST00000133273	0.00101516	0.634026	-1.08854	0.863935	1.03081	---	---	---	17319488
39435	17545712	AK047636 // Cnksr2 // connector enhancer of kinase suppressor of Ras 2 // X F4|X // 245	Cnksr2	AK047636	0.00101811	0.774154	1.08947	0.540699	1.20258	AK047636 // GO:0007243 // intracellular protein kinase cascade // not recorded /// AK0	AK047636 // GO:0005543 // phospholipid binding // inferred from electronic annotation	---	17545712
37495	17528350	AK035656 // Fbxl22 // F-box and leucine-rich repeat protein 22 // 9 C|9 // 74165 /// AK	Fbxl22	AK035656	0.00101887	0.0933119	1.19607	0.153611	1.15972	AK035656 // GO:0008150 // biological_process // no biological data available /// AK035	AK035656 // GO:0003674 // molecular_function // no biological data available /// AK084	---	17528350
13294	17290083	AK010733 // Emb // embigin // 13 D2.3|13 // 13723 /// AK079570 // Emb // embigin // 13	Emb	AK010733	0.00102111	0.0609079	-1.49515	0.454629	1.15606	AK010733 // GO:0007155 // cell adhesion // not recorded /// AK010733 // GO:0007155 //	AK010733 // GO:0097159 // organic cyclic compound binding // not recorded /// AK079570	---	17290083
17275	17328124	XR_141791 // Gm19955 // predicted gene, 19955 // 16|16 6.29 cM // 100503907 /// AK01857	Gm19955	XR_141791	0.00103028	0.00529771	1.3437	0.531432	1.05228	AK018578 // GO:0001817 // regulation of cytokine production // inferred from mutant phe	AK018578 // GO:0004871 // signal transducer activity // not recorded /// AK018578 // G	---	17328124
32827	17482560	AK028524 // Eef2k // eukaryotic elongation factor-2 kinase // 7|7 F3 // 13631 /// AK080	Eef2k	AK028524	0.00103888	0.165103	-1.17799	0.144622	1.18928	AK028524 // GO:0006414 // translational elongation // traceable author statement /// A	AK028524 // GO:0000166 // nucleotide binding // inferred from electronic annotation //	AK028524 // GenMAPP // Translation_Factors /// AK080915 // GenMAPP // Translation_Facto	17482560
31057	17466322	AK077234 // Trpv6 // transient receptor potential cation channel, subfamily V, member 6	Trpv6	AK077234	0.00104121	0.124658	-1.22356	0.798643	-1.03151	AK077234 // GO:0006810 // transport // inferred from electronic annotation /// AK07723	AK077234 // GO:0005216 // ion channel activity // inferred from electronic annotation	---	17466322
21487	17368714	AK030318 // Tsc1 // tuberous sclerosis 1 // 2|2 B-C1.1 // 64930 /// AK078140 // Tsc1 //	Tsc1	AK030318	0.00104592	0.0191884	-1.25417	0.357442	-1.07858	AK030318 // GO:0001822 // kidney development // inferred from mutant phenotype /// AK0	AK030318 // GO:0005515 // protein binding // inferred from physical interaction /// AK	---	17368714
33461	17488817	NM_001081028 // Sipa1l3 // signal-induced proliferation-associated 1 like 3 // 7 B1|7 /	Sipa1l3	NM_001081028	0.0010503	0.161688	1.22967	0.523594	1.09355	NM_001081028 // GO:0008150 // biological_process // no biological data available /// N	NM_001081028 // GO:0003674 // molecular_function // no biological data available /// N	---	17488817
27536	17430103	AK030018 // Ago4 // argonaute RISC catalytic subunit 4 // 4 D2.2|4 // 76850 /// AB08147	Ago4	AK030018	0.00105118	0.894586	1.01748	0.285262	1.15615	AK030018 // GO:0006402 // mRNA catabolic process // not recorded /// AK030018 // GO:00	AK030018 // GO:0003676 // nucleic acid binding // inferred from electronic annotation	---	17430103
36268	17515400	---		---	0.00105505	0.000319173	-1.28107	0.765157	1.01282	---	---	---	17515400
22357	17377738	AK005872 // Defb36 // defensin beta 36 // 2 H1|2 // 266620 /// AY591385 // Defb36 // de	Defb36	AK005872	0.00106276	0.193791	1.24514	0.693811	1.06513	AK005872 // GO:0006952 // defense response // inferred from electronic annotation ///	AK005872 // GO:0003674 // molecular_function // no biological data available /// AY591	---	17377738
33630	17490282	AK088310 // Pold1 // polymerase (DNA directed), delta 1, catalytic subunit // 7 B4|7 28	Pold1	AK088310	0.00106319	0.0143426	1.40334	0.203049	-1.16279	AK088310 // GO:0000084 // S phase of mitotic cell cycle // not recorded /// AK088310 /	AK088310 // GO:0000166 // nucleotide binding // inferred from electronic annotation //	AK088310 // GenMAPP // DNA_replication_Reactome /// AK088310 // GenMAPP // Nucleotide_M	17490282
28380	17439481	AK046752 // Bmp2k // BMP2 inducible kinase // 5 E3|5 // 140780 /// AY050249 // Bmp2k //	Bmp2k	AK046752	0.00106603	0.743608	-1.04766	0.697222	1.05703	AK046752 // GO:0006468 // protein phosphorylation // inferred from direct assay /// AK	AK046752 // GO:0000166 // nucleotide binding // inferred from electronic annotation //	---	17439481
34559	17498502	AK005352 // Ccnd1 // cyclin D1 // 7 F5|7 88.92 cM // 12443 /// AK017834 // Ccnd1 // cyc	Ccnd1	AK005352	0.00106816	0.000175837	2.08749	0.217166	1.16206	AK005352 // GO:0000079 // regulation of cyclin-dependent protein serine/threonine kinas	AK005352 // GO:0004672 // protein kinase activity // inferred from direct assay /// AK	AK005352 // GenMAPP // G1_to_S_cell_cycle_Reactome /// AK005352 // GenMAPP // Wnt_Signa	17498502
40864	17549792	---		---	0.0010686	0.000765468	-1.26447	0.0852254	1.09155	---	---	---	17549792
30823	17463898	AK012558 // Dera // 2-deoxyribose-5-phosphate aldolase homolog (C. elegans) // 6 G1|6 /	Dera	AK012558	0.00106951	0.523542	-1.04579	0.0331168	1.1883	AK012558 // GO:0009264 // deoxyribonucleotide catabolic process // inferred from electr	AK012558 // GO:0003824 // catalytic activity // inferred from electronic annotation //	---	17463898
37339	17526576	AK002880 // Tagln // transgelin // 9 A5.2|9 25.36 cM // 21345 /// AK077235 // Tagln //	Tagln	AK002880	0.00106985	0.026687	1.98792	0.857979	-1.04798	AK002880 // GO:0007010 // cytoskeleton organization // inferred from mutant phenotype	ENSMUST00000034590 // GO:0005515 // protein binding // inferred from electronic annotat	---	17526576
31013	17465772	AK041880 // 2010107G12Rik // RIKEN cDNA 2010107G12 gene // 6 B1|6 // 243753 /// BC07565	2010107G12Rik	AK041880	0.00107019	0.11738	-1.96364	0.701058	-1.16537	AK041880 // GO:0006810 // transport // inferred from electronic annotation /// AK04188	AK041880 // GO:0003674 // molecular_function // no biological data available /// AK041	---	17465772
19994	17354992	ENSMUST00000124013 // 1700091E21Rik // RIKEN cDNA 1700091E21 gene // --- // --- /// ENS	1700091E21Rik	ENSMUST00000124013	0.00107223	0.00162128	-1.31342	0.61886	1.03073	AK166187 // GO:0001701 // in utero embryonic development // inferred from mutant phenot	AK166187 // GO:0004014 // adenosylmethionine decarboxylase activity // inferred from di	---	17354992
15542	17310320	AK005793 // 4930556M19Rik // RIKEN cDNA 4930556M19 gene // 15 A1|15 // 75259 /// AK0161	4930556M19Rik	AK005793	0.00107253	0.0149653	-1.10229	0.0958917	-1.06134	---	---	---	17310320
33837	17491890	AK005204 // Vimp // VCP-interacting membrane protein // 7 C|7 35.49 cM // 109815 /// AF	Vimp	AK005204	0.00107492	0.00188872	-1.43934	0.00689042	1.33542	AK005204 // GO:0002865 // negative regulation of acute inflammatory response to antigen	AK005204 // GO:0005515 // protein binding // inferred from physical interaction /// AK	---	17491890
31377	17468571	AK011997 // 2610306M01Rik // RIKEN cDNA 2610306M01 gene // 6 D1|6 // 67170 /// AK015614	2610306M01Rik	AK011997	0.00107863	0.074193	-1.12613	0.527102	1.039	---	---	---	17468571
39563	17546578	---		---	0.00107969	0.818572	1.04738	0.000200552	-3.51666	---	---	---	17546578
39564	17546582	ENSMUST00000177834 // SLY // --- // --- // ---	SLY	ENSMUST00000177834	0.00107969	0.818572	1.04738	0.000200552	-3.51666	---	---	---	17546582
39581	17546654	ENSMUST00000181626 // 4932431L22RIK // --- // --- // ---	4932431L22RIK	ENSMUST00000181626	0.00107969	0.818572	1.04738	0.000200552	-3.51666	---	---	---	17546654
39582	17546658	---		---	0.00107969	0.818572	1.04738	0.000200552	-3.51666	---	---	---	17546658
39590	17546686	---		---	0.00107969	0.818572	1.04738	0.000200552	-3.51666	---	---	---	17546686
39773	17547480	FJ541087 // 1700040F15Rik // RIKEN cDNA 1700040F15 gene // Y A1|Y // 73329	1700040F15Rik	FJ541087	0.00107969	0.818572	1.04738	0.000200552	-3.51666	---	---	---	17547480
20993	17364280	AK009153 // Myof // myoferlin // 19 C2|19 // 226101 /// AK028612 // Myof // myoferlin /	Myof	AK009153	0.00108471	0.000820075	1.66924	0.547715	1.06377	AK009153 // GO:0001778 // plasma membrane repair // inferred from mutant phenotype ///	AK009153 // GO:0005543 // phospholipid binding // inferred from mutant phenotype /// A	---	17364280
21467	17368473	ENSMUST00000149378 // Gm13398 // predicted gene 13398 // --- // ---	Gm13398	ENSMUST00000149378	0.00108646	0.513998	1.20817	0.136556	1.58139	---	---	---	17368473
29833	17454977	AK004918 // Baiap2l1 // BAI1-associated protein 2-like 1 // 5 G2|5 // 66898 /// AK00820	Baiap2l1	AK004918	0.00109593	0.207621	-1.21909	0.932891	-1.01264	AK004918 // GO:0007165 // signal transduction // inferred from electronic annotation /	AK004918 // GO:0003779 // actin binding // inferred from electronic annotation /// AK0	---	17454977
6676	17225253	NM_001110227 // Kcnj13 // potassium inwardly-rectifying channel, subfamily J, member 13	Kcnj13	NM_001110227	0.00109822	0.0138159	-1.39029	0.0193212	-1.35849	NM_001110227 // GO:0006810 // transport // inferred from electronic annotation /// NM_	NM_001110227 // GO:0005242 // inward rectifier potassium channel activity // inferred f	---	17225253
10858	17267745	AK009826 // Tom1l1 // target of myb1-like 1 (chicken) // 11 D|11 55.47 cM // 71943 ///	Tom1l1	AK009826	0.00110363	0.0119394	1.39255	0.206092	1.15118	AK009826 // GO:0006810 // transport // inferred from electronic annotation /// AK00982	AK009826 // GO:0005515 // protein binding // inferred from physical interaction /// AK	---	17267745
10130	17260150	BC151080 // Znrf3 // zinc and ring finger 3 // 11 A1|11 // 407821 /// BC151083 // Znrf3	Znrf3	BC151080	0.00110637	0.747476	-1.02287	0.229306	-1.0923	BC151080 // GO:0006511 // ubiquitin-dependent protein catabolic process // not recorded	BC151080 // GO:0004842 // ubiquitin-protein ligase activity // not recorded /// BC1510	---	17260150
25200	17406552	AK014179 // Pear1 // platelet endothelial aggregation receptor 1 // 3 F1|3 // 73182 ///	Pear1	AK014179	0.00110742	0.637323	1.05162	0.321493	1.11466	AK014179 // GO:0043654 // recognition of apoptotic cell // inferred from direct assay	AK014179 // GO:0003674 // molecular_function // no biological data available /// AK042	---	17406552
8391	17242207	AK034811 // Pcbp3 // poly(rC) binding protein 3 // 10|10 B5.1-B5.3 // 59093 /// AK07956	Pcbp3	AK034811	0.00110938	0.0570195	1.20742	0.693638	1.03526	---	AK034811 // GO:0003677 // DNA binding // inferred from electronic annotation /// AK034	AK034811 // GenMAPP // mRNA_processing_binding_Reactome /// AK079564 // GenMAPP // mRNA	17242207
40441	17548920	AY512928 // Gm19552 // predicted gene, 19552 // 1|1 42.11 cM // 100503095	Gm19552	AY512928	0.00111775	0.000152298	-1.34887	0.464073	1.03492	---	---	---	17548920
21059	17365161	---		---	0.00112132	0.66631	1.03165	0.0497883	1.17436	---	---	---	17365161
17482	17330271	AK035159 // Stxbp5l // syntaxin binding protein 5-like // 16 B3|16 26.32 cM // 207227 /	Stxbp5l	AK035159	0.0011226	0.000351923	-1.21604	0.0112978	1.11413	AK035159 // GO:0006810 // transport // inferred from electronic annotation /// AK03515	AK035159 // GO:0019905 // syntaxin binding // inferred from direct assay /// AK161955	---	17330271
6202	17220417	AK082116 // Susd4 // sushi domain containing 4 // 1 H5|1 // 96935 /// BC021842 // Susd4	Susd4	AK082116	0.00112937	0.326524	1.1854	0.720475	1.06219	AK082116 // GO:0008150 // biological_process // no biological data available /// BC021	AK082116 // GO:0003674 // molecular_function // no biological data available /// BC021	---	17220417
9594	17254751	XM_003688748 // Gm11492 // uncharacterized protein C17orf47 homolog // --- // 100503535	Gm11492	XM_003688748	0.00113293	0.346224	1.11577	0.506743	-1.07904	XM_003688748 // GO:0008150 // biological_process // no biological data available /// B	XM_003688748 // GO:0003674 // molecular_function // no biological data available /// B	---	17254751
14738	17302472	ENSMUST00000181443 // Kctd12 // potassium channel tetramerisation domain containing 12	Kctd12	ENSMUST00000181443	0.00113622	0.809466	-1.01369	0.813297	-1.0134	ENSMUST00000181443 // GO:0008277 // regulation of G-protein coupled receptor protein si	ENSMUST00000181443 // GO:0005515 // protein binding // inferred from physical interacti	---	17302472
25640	17410974	AK156723 // Cyr61 // cysteine rich protein 61 // 3 H2|3 70.18 cM // 16007 /// AK159452	Cyr61	AK156723	0.00113985	0.282344	1.19525	0.000164519	-2.7888	AK156723 // GO:0001558 // regulation of cell growth // inferred from electronic annotat	AK156723 // GO:0005178 // integrin binding // inferred from direct assay /// AK156723	---	17410974
21581	17370103	AK004578 // Hspa5 // heat shock protein 5 // 2 B|2 22.94 cM // 14828 /// AK076079 // Hs	Hspa5	AK004578	0.00114306	0.0542434	-1.08446	0.153421	-1.05838	AK004578 // GO:0006983 // ER overload response // inferred from direct assay /// AK004	AK004578 // GO:0000166 // nucleotide binding // inferred from electronic annotation //	---	17370103
6767	17226194	AK017698 // Ralb // v-ral simian leukemia viral oncogene homolog B (ras related) // 1|1	Ralb	AK017698	0.00114412	0.00545347	1.38768	0.885931	1.01295	AK017698 // GO:0000910 // cytokinesis // not recorded /// AK017698 // GO:0001928 // re	AK017698 // GO:0000166 // nucleotide binding // inferred from electronic annotation //	---	17226194
22117	17375111	AK138464 // Stard9 // START domain containing 9 // 2 E5|2 // 668880 /// AB001425 // Sta	Stard9	AK138464	0.00114416	0.154972	1.07807	0.142277	1.08103	AK138464 // GO:0007018 // microtubule-based movement // inferred from electronic annota	AK138464 // GO:0000166 // nucleotide binding // inferred from electronic annotation //	---	17375111
22764	17381779	AK009288 // Rsu1 // Ras suppressor protein 1 // 2 A1|2 // 20163 /// AK011857 // Rsu1 //	Rsu1	AK009288	0.0011455	0.0611534	1.21785	0.165112	1.14833	AK009288 // GO:0007265 // Ras protein signal transduction // inferred from mutant pheno	AK009288 // GO:0003674 // molecular_function // no biological data available /// AK011	---	17381779
7134	17230566	---		---	0.00114897	0.881711	-1.01467	0.228641	1.13152	---	---	---	17230566
18011	17335234	AK083515 // Scube3 // signal peptide, CUB domain, EGF-like 3 // 17 A3.3|17 // 268935 //	Scube3	AK083515	0.0011505	0.454017	-1.14518	0.479977	1.13612	AK083515 // GO:0051260 // protein homooligomerization // not recorded /// AK083515 //	AK083515 // GO:0005509 // calcium ion binding // inferred from electronic annotation /	---	17335234
29600	17451943	AK083542 // Gm16065 // predicted gene 16065 // 5 F|5 // 433944 /// NR_040416 // Gm16065	Gm16065	AK083542	0.00115069	0.346163	-1.24183	0.346203	1.24181	---	---	---	17451943
5500	17212750	AK018544 // Stat1 // signal transducer and activator of transcription 1 // 1 C1.1|1 26.	Stat1	AK018544	0.00115401	0.00109802	2.28697	0.568714	1.10406	AK018544 // GO:0001937 // negative regulation of endothelial cell proliferation // not	AK018544 // GO:0000978 // RNA polymerase II core promoter proximal region sequence-spec	AK018544 // GenMAPP // TGF_Beta_Signaling_Pathway /// AK039458 // GenMAPP // TGF_Beta_S	17212750
12777	17285749	NM_145850 // Vmn1r188 // vomeronasal 1 receptor 188 // 13 A3.1|13 // 252912 /// ENSMUST	Vmn1r188	NM_145850	0.00115827	0.00239232	-1.67791	0.783288	-1.03429	NM_145850 // GO:0007186 // G-protein coupled receptor signaling pathway // inferred fro	NM_145850 // GO:0005550 // pheromone binding // inferred from sequence or structural si	---	17285749
23357	17388128	BC030369 // Madd // MAP-kinase activating death domain // 2 E1|2 // 228355 /// AK035777	Madd	BC030369	0.00116393	0.311352	-1.12181	0.40863	1.09718	BC030369 // GO:0000187 // activation of MAPK activity // inferred from mutant phenotype	BC030369 // GO:0005085 // guanyl-nucleotide exchange factor activity // inferred from e	---	17388128
6802	17226655	AK136735 // C4bp // complement component 4 binding protein // 1 E4|1 56.89 cM // 12269	C4bp	AK136735	0.00116567	0.735357	-1.1713	0.82972	1.10558	AK136735 // GO:0006958 // complement activation, classical pathway // inferred from ele	AK136735 // GO:0005515 // protein binding // inferred from physical interaction /// AK	---	17226655
25536	17409826	AK011015 // Snx7 // sorting nexin 7 // 3|3 G2 // 76561 /// AK038971 // Snx7 // sorting	Snx7	AK011015	0.00116599	0.0428893	1.1793	0.454421	1.05541	AK011015 // GO:0006810 // transport // inferred from electronic annotation /// AK01101	AK011015 // GO:0008289 // lipid binding // inferred from electronic annotation /// AK0	---	17409826
38235	17535535	AK090015 // Zfp275 // zinc finger protein 275 // X A7.3|X 37.29 cM // 27081 /// AK14295	Zfp275	AK090015	0.00117721	0.0192772	-1.40123	0.403144	-1.10734	AK090015 // GO:0006355 // regulation of transcription, DNA-dependent // inferred from e	AK090015 // GO:0046872 // metal ion binding // inferred from electronic annotation ///	---	17535535
24381	17398499	AK146828 // Fga // fibrinogen alpha chain // 3 F1|3 36.96 cM // 14161 /// BC005467 // F	Fga	AK146828	0.00117788	0.16236	1.42737	0.080507	-1.58793	AK146828 // GO:0007596 // blood coagulation // inferred from mutant phenotype /// AK14	AK146828 // GO:0005102 // receptor binding // inferred from electronic annotation ///	AK146828 // GenMAPP // Blood_Clotting_Cascade /// BC005467 // GenMAPP // Blood_Clotting	17398499
30608	17461923	AK029181 // Syn2 // synapsin II // 6 F|6 53.2 cM // 20965 /// AK043584 // Syn2 // synap	Syn2	AK029181	0.00117945	0.00826233	-3.60189	0.78993	1.10661	AK029181 // GO:0007269 // neurotransmitter secretion // inferred from genetic interacti	AK029181 // GO:0003824 // catalytic activity // inferred from electronic annotation //	---	17461923
5641	17214476	AK131922 // Des // desmin // 1 C3|1 38.85 cM // 13346 /// AK132391 // Des // desmin //	Des	AK131922	0.00118175	0.158658	1.53041	0.970048	1.01066	AK131922 // GO:0007517 // muscle organ development // traceable author statement /// A	AK131922 // GO:0005198 // structural molecule activity // inferred from electronic anno	AK131922 // GenMAPP // Striated_muscle_contraction /// AK132391 // GenMAPP // Striated_	17214476
38365	17536861	AK142977 // Nhsl2 // NHS-like 2 // X D|X // 100042480 /// AK158124 // Nhsl2 // NHS-like	Nhsl2	AK142977	0.00118457	0.382393	-1.06135	0.893118	1.00898	AK142977 // GO:0008150 // biological_process // no biological data available /// AK158	AK142977 // GO:0003674 // molecular_function // no biological data available /// AK158	---	17536861
26064	17415136	AK045085 // Adamtsl1 // ADAMTS-like 1 // 4 C4|4 // 77739 /// BC062814 // Adamtsl1 // AD	Adamtsl1	AK045085	0.0011849	0.915622	-1.01858	0.266161	1.22294	AK045085 // GO:0008150 // biological_process // no biological data available /// BC062	AK045085 // GO:0008233 // peptidase activity // inferred from electronic annotation //	---	17415136
10248	17261247	AK083953 // A630052C17Rik // RIKEN cDNA A630052C17 gene // 11 A3.3|11 // 320757 /// BC0	A630052C17Rik	AK083953	0.00118674	0.000511232	-1.51783	0.0300113	1.21689	AK083953 // GO:0008150 // biological_process // no biological data available /// BC037	AK083953 // GO:0003674 // molecular_function // no biological data available /// BC037	---	17261247
5938	17217848	AK032887 // Atp6v1g3 // ATPase, H+ transporting, lysosomal V1 subunit G3 // 1 E4|1 // 3	Atp6v1g3	AK032887	0.00118688	0.0277734	-1.39568	0.19151	-1.19392	AK032887 // GO:0006200 // ATP catabolic process // inferred from direct assay /// AK03	AK032887 // GO:0008553 // hydrogen-exporting ATPase activity, phosphorylative mechanism	---	17217848
32456	17479006	NM_001081163 // Chsy1 // chondroitin sulfate synthase 1 // 7 C|7 // 269941 /// ENSMUST0	Chsy1	NM_001081163	0.00118852	0.00532057	1.1809	0.151155	1.07213	NM_001081163 // GO:0030206 // chondroitin sulfate biosynthetic process // not recorded	NM_001081163 // GO:0016740 // transferase activity // inferred from electronic annotati	---	17479006
15238	17307184	AK029242 // Lats2 // large tumor suppressor 2 // 14 C3|14 // 50523 /// AK029870 // Lats	Lats2	AK029242	0.00119091	0.190381	1.05964	0.134685	-1.06969	AK029242 // GO:0000082 // G1/S transition of mitotic cell cycle // inferred from direct	AK029242 // GO:0000166 // nucleotide binding // inferred from electronic annotation //	---	17307184
14912	17304012	AK135652 // Kcnma1 // potassium large conductance calcium-activated channel, subfamily	Kcnma1	AK135652	0.00119323	0.851256	-1.01509	0.492814	-1.05713	AK135652 // GO:0001666 // response to hypoxia // inferred from direct assay /// AK1356	AK135652 // GO:0003779 // actin binding // not recorded /// AK135652 // GO:0005216 //	---	17304012
20393	17358240	AK032261 // Apba1 // amyloid beta (A4) precursor protein binding, family A, member 1 //	Apba1	AK032261	0.0011967	0.553808	1.05297	0.269456	-1.1042	AK032261 // GO:0001701 // in utero embryonic development // inferred from genetic inter	AK032261 // GO:0001540 // beta-amyloid binding // not recorded /// AK032261 // GO:0005	---	17358240
19865	17353663	BC046640 // Tmem173 // transmembrane protein 173 // 18 B3|18 // 72512 /// DQ910493 // T	Tmem173	BC046640	0.00120278	0.00834458	2.11229	0.234693	1.31826	BC046640 // GO:0002218 // activation of innate immune response // not recorded /// BC0	BC046640 // GO:0000166 // nucleotide binding // inferred from electronic annotation //	---	17353663
15967	17314840	BC026379 // Aqp5 // aquaporin 5 // 15 F1|15 56.13 cM // 11830 /// AK004736 // Aqp5 // a	Aqp5	BC026379	0.00120749	0.340226	-1.16572	0.639973	1.07626	BC026379 // GO:0006810 // transport // inferred from electronic annotation /// BC02637	BC026379 // GO:0005215 // transporter activity // inferred from electronic annotation	---	17314840
20049	17355508	ENSMUST00000097520 // Gm7276 // predicted gene 7276 // --- // --- /// AK158289 // Gm727	Gm7276	ENSMUST00000097520	0.00120985	0.0927721	-1.21849	0.752168	-1.03443	ENSMUST00000097520 // GO:0008150 // biological_process // no biological data available	ENSMUST00000097520 // GO:0003674 // molecular_function // no biological data available	---	17355508
16398	17319364	AK035732 // D730005E14Rik // RIKEN cDNA D730005E14 gene // 15 E1|15 // 109361 /// AK037	D730005E14Rik	AK035732	0.0012109	0.00894671	1.54413	0.727158	-1.04683	---	---	---	17319364
36086	17513831	BC032935 // A530010L16Rik // RIKEN cDNA A530010L16 gene // 8 E1|8 // 382036 /// AK07992	A530010L16Rik	BC032935	0.00121381	0.572454	1.13372	0.999185	-1.00022	---	---	---	17513831
12833	17286055	AK004957 // Gpld1 // glycosylphosphatidylinositol specific phospholipase D1 // 13 A3.1|	Gpld1	AK004957	0.00121406	0.0129266	-1.39193	0.798773	-1.02776	AK004957 // GO:0002042 // cell migration involved in sprouting angiogenesis // not reco	AK004957 // GO:0004621 // glycosylphosphatidylinositol phospholipase D activity // infe	---	17286055
13271	17289889	AK142637 // Il6st // interleukin 6 signal transducer // 13 D2.2|13 63.73 cM // 16195 //	Il6st	AK142637	0.00121906	0.0617922	1.18388	0.177407	1.12191	AK142637 // GO:0005977 // glycogen metabolic process // inferred from mutant phenotype	AK142637 // GO:0004896 // cytokine receptor activity // inferred from electronic annota	---	17289889
23407	17388774	AK028651 // Ehf // ets homologous factor // 2 E2|2 // 13661 /// AF035527 // Ehf // ets	Ehf	AK028651	0.00122408	0.298105	-1.12461	0.709947	1.04152	AK028651 // GO:0006351 // transcription, DNA-dependent // inferred from electronic anno	AK028651 // GO:0003677 // DNA binding // not recorded /// AK028651 // GO:0003700 // se	---	17388774
31976	17474669	AK007000 // Tomm40 // translocase of outer mitochondrial membrane 40 homolog (yeast) //	Tomm40	AK007000	0.00122441	0.466011	-1.04601	0.0487938	1.14619	AK007000 // GO:0006626 // protein targeting to mitochondrion // not recorded /// AK007	AK007000 // GO:0008320 // protein transmembrane transporter activity // not recorded /	---	17474669
29285	17449052	AK003784 // Hopx // HOP homeobox // 5 C3.3|5 // 74318 /// AK008297 // Hopx // HOP homeo	Hopx	AK003784	0.00122704	0.327879	1.1096	0.15059	1.17193	AK003784 // GO:0000122 // negative regulation of transcription from RNA polymerase II p	AK003784 // GO:0003677 // DNA binding // inferred from electronic annotation /// AK003	---	17449052
29132	17448103	ENSMUST00000163795 // Gm17182 // predicted gene 17182 // --- // ---	Gm17182	ENSMUST00000163795	0.0012283	0.112504	-1.30925	0.605774	1.08458	---	---	---	17448103
35992	17512833	AK050468 // Ist1 // increased sodium tolerance 1 homolog (yeast) // 8 D3|8 // 71955 ///	Ist1	AK050468	0.00123084	0.16645	-1.041	0.788013	1.00737	AK050468 // GO:0000910 // cytokinesis // not recorded /// AK050468 // GO:0007049 // ce	AK050468 // GO:0019904 // protein domain specific binding // not recorded /// AK050468	---	17512833
18862	17343602	AK036614 // March2 // membrane-associated ring finger (C3HC4) 2 // 17 B1|17 // 224703 /	2016-03-02	AK036614	0.00123105	0.47057	-1.04396	0.64425	-1.02763	AK036614 // GO:0006897 // endocytosis // inferred from electronic annotation /// AK036	AK036614 // GO:0004842 // ubiquitin-protein ligase activity // not recorded /// AK0366	---	17343602
7912	17237915	AK147446 // Agap2 // ArfGAP with GTPase domain, ankyrin repeat and PH domain 2 // 10 D3	Agap2	AK147446	0.00123515	0.462664	1.07369	0.774042	-1.02775	AK147446 // GO:0007264 // small GTPase mediated signal transduction // inferred from el	AK147446 // GO:0000166 // nucleotide binding // inferred from electronic annotation //	---	17237915
37205	17525418	BC035953 // Hyls1 // hydrolethalus syndrome 1 // 9 A4|9 // 76832 /// NM_029762 // Hyls1	Hyls1	BC035953	0.00123532	0.41831	-1.10465	0.719711	1.04432	BC035953 // GO:0008150 // biological_process // no biological data available /// NM_02	BC035953 // GO:0003674 // molecular_function // no biological data available /// NM_02	---	17525418
10929	17268576	---		---	0.00123782	0.0102737	-1.84714	0.260245	1.24955	---	---	---	17268576
28346	17439184	BC060180 // Ccng2 // cyclin G2 // 5|5 E3.3-F1.3 // 12452 /// AK038376 // Ccng2 // cycli	Ccng2	BC060180	0.00124437	0.528822	-1.06871	0.973567	1.00346	BC060180 // GO:0007049 // cell cycle // inferred from electronic annotation /// BC0601	---	BC060180 // GenMAPP // G1_to_S_cell_cycle_Reactome /// AK038376 // GenMAPP // G1_to_S_c	17439184
34678	17499703	NR_002880 // Gm21944 // defensin beta 48 pseudogene // 8 A1.3|8 // 654455	Gm21944	NR_002880	0.00124746	0.625983	1.11925	0.254175	1.31403	---	---	---	17499703
37967	17533269	AK004776 // Tspan7 // tetraspanin 7 // X|X A1.3-A2 // 21912 /// AK147306 // Tspan7 // t	Tspan7	AK004776	0.00125064	0.279577	1.22952	0.0941971	1.40245	---	---	---	17533269
6985	17229059	AK050123 // Fmo3 // flavin containing monooxygenase 3 // 1 H2.1|1 70.34 cM // 14262 ///	Fmo3	AK050123	0.0012524	0.0274792	-2.34056	0.443557	-1.29014	AK050123 // GO:0017144 // drug metabolic process // not recorded /// AK050123 // GO:00	AK050123 // GO:0004497 // monooxygenase activity // inferred from electronic annotation	---	17229059
15030	17305432	ENSMUST00000166927 // Gm3216 // predicted gene 3216 // --- // --- /// ENSMUST0000016692	Gm3216	ENSMUST00000166927	0.00125356	0.200692	1.2491	0.00034078	-2.5846	BC061060 // GO:0008150 // biological_process // no biological data available /// NM_00	BC061060 // GO:0003674 // molecular_function // no biological data available /// NM_00	---	17305432
38724	17539434	AK032018 // Ctps2 // cytidine 5'-triphosphate synthase 2 // X|X F5 // 55936 /// AK05285	Ctps2	AK032018	0.00125535	0.159198	1.14261	0.278895	1.10491	AK032018 // GO:0006221 // pyrimidine nucleotide biosynthetic process // inferred from e	AK032018 // GO:0000166 // nucleotide binding // inferred from electronic annotation //	---	17539434
32605	17480534	AK158132 // Gdpd5 // glycerophosphodiester phosphodiesterase domain containing 5 // 7 E	Gdpd5	AK158132	0.00125835	0.10299	-1.52044	0.988616	1.00336	AK158132 // GO:0006071 // glycerol metabolic process // inferred from electronic annota	AK158132 // GO:0008081 // phosphoric diester hydrolase activity // inferred from electr	---	17480534
10530	17264124	AK053220 // Arhgap44 // Rho GTPase activating protein 44 // 11 B3|11 // 216831 /// BC05	Arhgap44	AK053220	0.00126152	0.00888409	-1.32747	0.716165	1.03155	AK053220 // GO:0007165 // signal transduction // inferred from electronic annotation /	AK053220 // GO:0005096 // GTPase activator activity // inferred from electronic annotat	---	17264124
6507	17223245	AK031158 // Rftn2 // raftlin family member 2 // 1|1 C1 // 74013 /// BC026871 // Rftn2 /	Rftn2	AK031158	0.00126522	0.0692555	1.21565	0.261495	1.11908	AK031158 // GO:0008150 // biological_process // no biological data available /// BC026	AK031158 // GO:0003674 // molecular_function // no biological data available /// BC026	---	17223245
19773	17352763	NM_001190371 // Ankrd29 // ankyrin repeat domain 29 // 18 A1|18 // 225187 /// ENSMUST00	Ankrd29	NM_001190371	0.0012676	0.0237409	-1.80822	0.915782	-1.02348	NM_001190371 // GO:0008150 // biological_process // no biological data available /// E	NM_001190371 // GO:0003674 // molecular_function // no biological data available /// E	---	17352763
25933	17413942	ENSMUST00000141580 // Gm12434 // predicted gene 12434 // --- // ---	Gm12434	ENSMUST00000141580	0.00127226	0.84063	-1.02465	0.000169855	-2.16719	---	---	---	17413942
16532	17320907	AK034130 // Slc38a1 // solute carrier family 38, member 1 // 15 F1|15 // 105727 /// AK0	Slc38a1	AK034130	0.001273	0.0264524	1.59849	0.787246	-1.0494	AK034130 // GO:0003333 // amino acid transmembrane transport // inferred from direct as	AK034130 // GO:0015186 // L-glutamine transmembrane transporter activity // inferred fr	---	17320907
28853	17445067	AK034592 // Rxfp2 // relaxin/insulin-like family peptide receptor 2 // 5 G3|5 89.23 cM	Rxfp2	AK034592	0.00128887	0.9926	1.00226	0.47425	-1.19346	AK034592 // GO:0001556 // oocyte maturation // not recorded /// AK034592 // GO:0007165	AK034592 // GO:0004871 // signal transducer activity // inferred from electronic annota	AK034592 // GenMAPP // Smooth_muscle_contraction /// AK039086 // GenMAPP // Smooth_musc	17445067
22249	17376728	BC051068 // Plcb4 // phospholipase C, beta 4 // 2 F3|2 66.64 cM // 18798 /// AK020944 /	Plcb4	BC051068	0.00129396	0.320927	-1.18605	0.230648	1.23272	BC051068 // GO:0007165 // signal transduction // inferred from electronic annotation /	BC051068 // GO:0004871 // signal transducer activity // inferred from electronic annota	---	17376728
36478	17517097	AK002767 // 1600029D21Rik // RIKEN cDNA 1600029D21 gene // 9|9 B // 76509 /// AY364436	1600029D21Rik	AK002767	0.00129511	0.0187987	1.64003	0.831044	-1.03783	---	---	---	17517097
36075	17513681	AK089354 // Mvd // mevalonate (diphospho) decarboxylase // 8 E1|8 // 192156 /// AK13480	Mvd	AK089354	0.00129757	0.268287	-1.13037	0.963862	1.00483	AK089354 // GO:0006629 // lipid metabolic process // inferred from electronic annotatio	AK089354 // GO:0000166 // nucleotide binding // inferred from electronic annotation //	AK089354 // GenMAPP // Cholesterol_Biosynthesis /// AK134803 // GenMAPP // Cholesterol_	17513681
28225	17438062	AK035018 // Nipal1 // NIPA-like domain containing 1 // 5 C3.2|5 // 70701 /// AK075654 /	Nipal1	AK035018	0.00130002	0.00216108	1.45064	0.205076	-1.12246	AK035018 // GO:0006810 // transport // inferred from electronic annotation /// AK03501	AK035018 // GO:0015095 // magnesium ion transmembrane transporter activity // inferred	---	17438062
13686	17293240	---		---	0.00130006	0.251638	-1.3182	0.249141	1.3203	---	---	---	17293240
22678	17380850	BC019537 // Slc17a9 // solute carrier family 17, member 9 // 2 H4|2 // 228993 /// AK006	Slc17a9	BC019537	0.00130061	0.784685	1.03607	0.0696474	-1.30017	BC019537 // GO:0006810 // transport // inferred from electronic annotation /// BC01953	BC019537 // GO:0005215 // transporter activity // inferred from electronic annotation	---	17380850
34351	17496352	ENSMUST00000084587 // 2510046G10Rik // RIKEN cDNA 2510046G10 gene // --- // ---	2510046G10Rik	ENSMUST00000084587	0.00130297	0.00376179	-1.57313	0.935096	-1.00948	ENSMUST00000084587 // GO:0008150 // biological_process // no biological data available	ENSMUST00000084587 // GO:0003674 // molecular_function // no biological data available	---	17496352
39942	17547846	---		---	0.00130727	0.0666026	-1.34415	0.681702	-1.06109	---	---	---	17547846
23377	17388435	AK011742 // Tspan18 // tetraspanin 18 // 2 E1|2 // 241556 /// AK032765 // Tspan18 // te	Tspan18	AK011742	0.00130838	0.869152	1.03624	0.408509	1.20026	AK011742 // GO:0008150 // biological_process // no biological data available /// AK032	AK011742 // GO:0003674 // molecular_function // no biological data available /// AK032	---	17388435
8107	17239435	AB183545 // Gpr126 // G protein-coupled receptor 126 // 10 A2|10 // 215798 /// BC080779	Gpr126	AB183545	0.001311	0.772313	1.03571	0.829078	1.02649	AB183545 // GO:0007165 // signal transduction // inferred from electronic annotation /	AB183545 // GO:0004871 // signal transducer activity // inferred from electronic annota	---	17239435
13530	17291767	AK134545 // Tubb2a // tubulin, beta 2A class IIA // 13 A3.3|13 14.03 cM // 22151 /// BC	Tubb2a	AK134545	0.00131197	0.0220268	1.35239	0.911633	-1.01228	AK134545 // GO:0006184 // GTP catabolic process // inferred from electronic annotation	AK134545 // GO:0000166 // nucleotide binding // inferred from electronic annotation //	---	17291767
24184	17396395	AK049671 // Ghsr // growth hormone secretagogue receptor // 3 A3|3 // 208188 /// BC1206	Ghsr	AK049671	0.0013174	0.00187097	1.26239	0.00138583	1.27744	AK049671 // GO:0007165 // signal transduction // inferred from electronic annotation /	AK049671 // GO:0001616 // growth hormone secretagogue receptor activity // not recorded	AK049671 // GenMAPP // GPCRDB_Other /// AK049671 // GenMAPP // Peptide_GPCRs /// BC1206	17396395
11150	17270523	XM_137868 // Lrrc37a // leucine rich repeat containing 37A // 11 E1|11 // 237954 /// EN	Lrrc37a	XM_137868	0.00132828	0.509749	-1.04245	0.00144109	-1.33154	ENSMUST00000153273 // GO:0008150 // biological_process // no biological data available	ENSMUST00000153273 // GO:0005515 // protein binding // inferred from electronic annotat	---	17270523
37918	17532755	BC075627 // Dgkk // diacylglycerol kinase kappa // X A1.1|X // 331374 /// NM_177914 //	Dgkk	BC075627	0.00132926	0.0260246	-4.95964	0.906677	1.07368	BC075627 // GO:0006979 // response to oxidative stress // not recorded /// BC075627 //	BC075627 // GO:0004143 // diacylglycerol kinase activity // not recorded /// BC075627	---	17532755
14933	17304240	AK155088 // Pde12 // phosphodiesterase 12 // 14 A3|14 // 211948 /// AK217130 // Pde12 /	Pde12	AK155088	0.00132935	0.926908	-1.00645	0.244048	1.08922	AK155088 // GO:0008150 // biological_process // no biological data available /// AK217	AK155088 // GO:0016787 // hydrolase activity // inferred from electronic annotation //	---	17304240
11153	17270567	AK002556 // Gosr2 // golgi SNAP receptor complex member 2 // 11 E1|11 67.43 cM // 56494	Gosr2	AK002556	0.00133615	0.0868272	-1.05536	0.737731	-1.00962	AK002556 // GO:0006810 // transport // inferred from electronic annotation /// AK00255	---	---	17270567
24345	17398198	AK021361 // Schip1 // schwannomin interacting protein 1 // 3|3 E2 // 30953 /// AK083464	Schip1	AK021361	0.00133908	0.118341	1.13376	0.0284664	1.21099	AK021361 // GO:0001553 // luteinization // inferred from genetic interaction /// AK021	AK021361 // GO:0005515 // protein binding // inferred from physical interaction /// AK	---	17398198
28275	17438530	AK051766 // Lphn3 // latrophilin 3 // 5 D-E1|5 // 319387 /// AK052347 // Lphn3 // latro	Lphn3	AK051766	0.00133963	0.484199	-1.06213	0.576967	-1.04894	AK051766 // GO:0007165 // signal transduction // inferred from electronic annotation /	AK051766 // GO:0004871 // signal transducer activity // inferred from electronic annota	---	17438530
35009	17502583	AK033196 // Mcm5 // minichromosome maintenance deficient 5, cell division cycle 46 (S.	Mcm5	AK033196	0.00134103	0.00158187	2.19431	0.104547	1.35987	AK033196 // GO:0006260 // DNA replication // inferred from electronic annotation /// A	AK033196 // GO:0000166 // nucleotide binding // inferred from electronic annotation //	AK033196 // GenMAPP // Cell_Cycle_KEGG /// AK033196 // GenMAPP // DNA_replication_React	17502583
35449	17507605	AK086187 // Gas6 // growth arrest specific 6 // 8 A1.1|8 6.06 cM // 14456 /// BC005444	Gas6	AK086187	0.00134104	0.0204948	1.27149	0.805357	-1.02147	AK086187 // GO:0001764 // neuron migration // inferred from genetic interaction /// AK	AK086187 // GO:0001786 // phosphatidylserine binding // not recorded /// AK086187 // G	---	17507605
39857	17547664	AK154116 // Sgpp1 // sphingosine-1-phosphate phosphatase 1 // 12 C3|12 // 81535 /// BC0	Sgpp1	AK154116	0.00134374	0.00108479	-1.73994	0.46244	1.0897	AK154116 // GO:0006665 // sphingolipid metabolic process // inferred from direct assay	AK154116 // GO:0003824 // catalytic activity // inferred from electronic annotation //	---	17547664
29528	17451195	AK132591 // Cryba4 // crystallin, beta A4 // 5 F|5 // 12959 /// AK161601 // Cryba4 // c	Cryba4	AK132591	0.00134833	0.462779	-1.32986	0.847273	-1.07631	AK132591 // GO:0007601 // visual perception // not recorded /// AK132591 // GO:0043010	AK132591 // GO:0005212 // structural constituent of eye lens // inferred from electroni	---	17451195
5738	17215720	AK036533 // Scly // selenocysteine lyase // 1 D|1 // 50880 /// AK036750 // Scly // sele	Scly	AK036533	0.00135019	0.108238	1.149	0.531462	1.05153	AK036533 // GO:0008152 // metabolic process // inferred from electronic annotation ///	AK036533 // GO:0003824 // catalytic activity // inferred from electronic annotation //	---	17215720
31157	17467171	BC024884 // Vopp1 // vesicular, overexpressed in cancer, prosurvival protein 1 // 6 B3|	Vopp1	BC024884	0.00135313	0.103717	1.22604	0.525621	-1.07644	BC024884 // GO:0006351 // transcription, DNA-dependent // inferred from electronic anno	BC024884 // GO:0004871 // signal transducer activity // not recorded /// BC024884 // G	---	17467171
10389	17262586	ENSMUST00000133940 // Gm12205 // predicted gene 12205 // --- // ---	Gm12205	ENSMUST00000133940	0.00135484	0.421593	-1.05949	0.000221595	1.54183	---	---	---	17262586
15125	17306168	AK136665 // Gm16617 // predicted gene, 16617 // 14 C2|14 26.75 cM // 100502764 /// NR_0	Gm16617	AK136665	0.00136833	0.656516	1.07748	0.620245	1.08684	---	---	---	17306168
20730	17361656	AK003801 // Ovol1 // OVO homolog-like 1 (Drosophila) // 19 A|19 // 18426 /// AK028577 /	Ovol1	AK003801	0.00137684	0.358319	1.16932	0.202858	1.24934	AK003801 // GO:0000122 // negative regulation of transcription from RNA polymerase II p	AK003801 // GO:0001078 // RNA polymerase II core promoter proximal region sequence-spec	---	17361656
35957	17512529	BC100321 // Cenpt // centromere protein T // 8 D3|8 // 320394 /// BC022690 // Cenpt //	Cenpt	BC100321	0.00137839	0.0629248	-1.46336	0.671575	-1.0807	BC100321 // GO:0000278 // mitotic cell cycle // not recorded /// BC100321 // GO:000704	BC100321 // GO:0003677 // DNA binding // inferred from electronic annotation /// BC100	---	17512529
17603	17331284	AK162506 // Crybg3 // beta-gamma crystallin domain containing 3 // 16 C1.3|16 // 224273	Crybg3	AK162506	0.00138012	0.0555452	1.32207	0.956849	1.00699	AK162506 // GO:0008150 // biological_process // no biological data available /// BC043	AK162506 // GO:0003674 // molecular_function // no biological data available /// BC043	---	17331284
32575	17480228	---		---	0.00138116	0.0660839	-1.14095	0.16491	1.09939	---	---	---	17480228
22125	17375244	BC028853 // Map1a // microtubule-associated protein 1 A // 2 E5|2 60.37 cM // 17754 ///	Map1a	BC028853	0.00138746	0.13436	1.12141	0.224821	1.09472	BC028853 // GO:0000226 // microtubule cytoskeleton organization // inferred from electr	BC028853 // GO:0003779 // actin binding // not recorded /// BC028853 // GO:0005515 //	---	17375244
3073	17206233	---		---	0.00139012	0.752511	1.06761	0.454983	-1.17044	---	---	---	17206233
16636	17322125	AK145413 // Krt18 // keratin 18 // 15 F3|15 57.22 cM // 16668 /// AK167072 // Krt18 //	Krt18	AK145413	0.00139457	0.328701	-1.14654	0.341722	1.14212	AK145413 // GO:0033209 // tumor necrosis factor-mediated signaling pathway // inferred	AK145413 // GO:0005198 // structural molecule activity // inferred from electronic anno	---	17322125
32368	17477789	---		---	0.00139733	0.0144762	-1.0877	0.00278461	-1.12191	---	---	---	17477789
21069	17365211	AK004414 // Fbxw4 // F-box and WD-40 domain protein 4 // 19 C3|19 38.75 cM // 30838 ///	Fbxw4	AK004414	0.00139799	0.0170517	-1.29789	0.0440543	-1.23049	AK004414 // GO:0002053 // positive regulation of mesenchymal cell proliferation // infe	ENSMUST00000046869 // GO:0005515 // protein binding // inferred from electronic annotat	---	17365211
7592	17234744	AK005796 // 1700009J07Rik // RIKEN cDNA 1700009J07 gene // 10 C1|10 // 75188 /// AK0067	1700009J07Rik	AK005796	0.00140113	0.0594951	-1.39799	0.000404798	-2.42438	---	---	---	17234744
25946	17414061	AK049475 // Zfp189 // zinc finger protein 189 // 4 B1|4 // 230162 /// AK051265 // Zfp18	Zfp189	AK049475	0.00140571	0.300436	-1.10762	0.931327	-1.00824	AK049475 // GO:0006355 // regulation of transcription, DNA-dependent // inferred from e	AK049475 // GO:0046872 // metal ion binding // inferred from electronic annotation ///	---	17414061
29783	17454310	BC056941 // Gpc2 // glypican 2 (cerebroglycan) // 5 G2|5 // 71951 /// AK010515 // Gpc2	Gpc2	BC056941	0.00141191	0.191412	1.17679	0.135403	1.20854	BC056941 // GO:0007224 // smoothened signaling pathway // not recorded /// BC056941 //	BC056941 // GO:0043395 // heparan sulfate proteoglycan binding // inferred from electro	---	17454310
17144	17326895	AK030871 // Bach1 // BTB and CNC homology 1 // 16 C3.3|16 // 12013 /// AK140765 // Bach	Bach1	AK030871	0.0014138	0.904567	-1.01306	0.886429	-1.01559	AK030871 // GO:0000083 // regulation of transcription involved in G1/S phase of mitotic	AK030871 // GO:0001078 // RNA polymerase II core promoter proximal region sequence-spec	---	17326895
9722	17255992	AK136691 // Pnmt // phenylethanolamine-N-methyltransferase // 11 D|11 // 18948 /// BC11	Pnmt	AK136691	0.00141409	0.0198683	-3.106	0.846177	1.08144	AK136691 // GO:0032259 // methylation // not recorded /// AK136691 // GO:0042423 // ca	AK136691 // GO:0004603 // phenylethanolamine N-methyltransferase activity // inferred f	NM_008890 // GenMAPP // Biogenic_Amine_Synthesis /// ENSMUST00000041301 // GenMAPP // B	17255992
37422	17527520	AF241833 // Scamp5 // secretory carrier membrane protein 5 // 9 B|9 // 56807 /// BC0186	Scamp5	AF241833	0.00141577	0.466625	-1.12609	0.624895	-1.0822	AF241833 // GO:0006810 // transport // inferred from electronic annotation /// AF24183	AF241833 // GO:0003674 // molecular_function // no biological data available /// BC018	---	17527520
40225	17548450	ENSMUST00000165402 // Gm5397 // predicted gene 5397 // --- // ---	Gm5397	ENSMUST00000165402	0.00141653	0.528808	1.057	0.000497035	-1.60555	AF366264 // GO:0006508 // proteolysis // inferred from electronic annotation /// AF366	AF366264 // GO:0003674 // molecular_function // no biological data available /// AF366	---	17548450
25282	17407354	AK002721 // S100a1 // S100 calcium binding protein A1 // 3 F1-F2|3 39.24 cM // 20193 //	S100a1	AK002721	0.00142311	0.744215	-1.05202	0.492522	-1.114	AK002721 // GO:0000122 // negative regulation of transcription from RNA polymerase II p	AK002721 // GO:0005509 // calcium ion binding // not recorded /// AK002721 // GO:00055	---	17407354
27682	17431672	AK003098 // Cdc42 // cell division cycle 42 // 4 D3|4 69.83 cM // 12540 /// AK051543 //	Cdc42	AK003098	0.00142492	0.0227903	1.14932	0.28089	1.05891	AK003098 // GO:0001934 // positive regulation of protein phosphorylation // inferred fr	AK003098 // GO:0000166 // nucleotide binding // inferred from electronic annotation //	AK003098 // GenMAPP // G13_Signaling_Pathway /// AK003098 // GenMAPP // Integrin-mediat	17431672
12715	17285244	AK041633 // Nid1 // nidogen 1 // 13 A1|13 5.26 cM // 18073 /// AK049585 // Nid1 // nido	Nid1	AK041633	0.00143162	0.00254418	1.60284	0.0954035	1.22924	AK041633 // GO:0007155 // cell adhesion // inferred from electronic annotation /// AK0	AK041633 // GO:0005509 // calcium ion binding // inferred from electronic annotation /	---	17285244
11352	17273240	AK139185 // Pycr1 // pyrroline-5-carboxylate reductase 1 // 11 E2|11 // 209027 /// BC00	Pycr1	AK139185	0.00143174	0.133998	1.1105	0.0284241	1.18264	AK139185 // GO:0006561 // proline biosynthetic process // not recorded /// AK139185 //	AK139185 // GO:0004735 // pyrroline-5-carboxylate reductase activity // not recorded /	---	17273240
34610	17499028	AK035490 // Ing1 // inhibitor of growth family, member 1 // 8 A1.1|8 // 26356 /// AK076	Ing1	AK035490	0.00143412	0.0663289	1.12075	0.75976	-1.01712	AK035490 // GO:0006606 // protein import into nucleus // inferred from mutant phenotype	AK035490 // GO:0008270 // zinc ion binding // inferred from electronic annotation ///	---	17499028
8201	17240181	BC025893 // Fam26e // family with sequence similarity 26, member E // 10 B1|10 // 10351	Fam26e	BC025893	0.00143912	0.0516481	1.25153	0.709756	-1.0386	BC025893 // GO:0006810 // transport // inferred from electronic annotation /// BC02589	BC025893 // GO:0003674 // molecular_function // no biological data available /// NM_17	---	17240181
12832	17286052	AK034200 // 9330162012Rik // cDNA RIKEN 9330162012 gene // 13|13 // 493800 /// AK080139	9330162012Rik	AK034200	0.00144019	0.59634	-1.04718	0.653809	-1.0397	---	---	---	17286052
13974	17296281	AK009378 // Gpx8 // glutathione peroxidase 8 (putative) // 13 D2.2|13 // 69590 /// BC01	Gpx8	AK009378	0.00144283	0.719641	1.06136	0.569352	1.09967	AK009378 // GO:0006979 // response to oxidative stress // inferred from electronic anno	AK009378 // GO:0004601 // peroxidase activity // inferred from electronic annotation /	---	17296281
23484	17389481	AK129034 // Arhgap11a // Rho GTPase activating protein 11A // 2 E4|2 // 228482 /// BC05	Arhgap11a	AK129034	0.00144436	0.718803	-1.06112	0.591872	1.09285	AK129034 // GO:0007165 // signal transduction // inferred from electronic annotation /	AK129034 // GO:0005096 // GTPase activator activity // inferred from electronic annotat	---	17389481
35980	17512732	AK075568 // Nqo1 // NAD(P)H dehydrogenase, quinone 1 // 8 D3|8 54.08 cM // 18104 /// BC	Nqo1	AK075568	0.00144809	0.0103207	-2.29258	0.93914	1.0198	AK075568 // GO:0006801 // superoxide metabolic process // not recorded /// AK075568 //	AK075568 // GO:0003955 // NAD(P)H dehydrogenase (quinone) activity // inferred from dir	---	17512732
16237	17317419	AK040104 // Gm20740 // predicted gene, 20740 // 15 D1|15 // 432958 /// NR_045279 // Gm2	Gm20740	AK040104	0.00145014	0.00898487	-1.49067	0.00154109	-1.72879	---	---	---	17317419
40337	17548694	ENSMUST00000120931 // Gm15776 // predicted gene 15776 // --- // ---	Gm15776	ENSMUST00000120931	0.00145052	0.614146	1.04263	0.444901	1.06604	---	---	---	17548694
20471	17359113	AK131616 // Ffar4 // free fatty acid receptor 4 // 19 C2-C3|19 // 107221 /// AB115769 /	Ffar4	AK131616	0.00145446	0.00101547	-2.97847	0.20804	-1.34611	AK131616 // GO:0007165 // signal transduction // inferred from electronic annotation /	AK131616 // GO:0004871 // signal transducer activity // inferred from electronic annota	---	17359113
26646	17421145	AK079199 // Gm13037 // predicted gene 13037 // 4 E1|4 // 545691 /// ENSMUST00000146094	Gm13037	AK079199	0.00145498	0.212975	-1.17078	0.617384	1.06241	---	---	---	17421145
16429	17319607	AK077116 // Naga // N-acetyl galactosaminidase, alpha // 15 E|15 38.56 cM // 17939 ///	Naga	AK077116	0.00146243	0.109308	1.20534	0.275186	1.12911	AK077116 // GO:0005975 // carbohydrate metabolic process // inferred from electronic an	AK077116 // GO:0003824 // catalytic activity // inferred from electronic annotation //	---	17319607
25420	17408414	BC018793 // Fam46c // family with sequence similarity 46, member C // 3 F2.2|3 // 74645	Fam46c	BC018793	0.00146377	0.911939	1.01248	0.330264	-1.1192	BC018793 // GO:0008150 // biological_process // no biological data available /// AK015	BC018793 // GO:0003674 // molecular_function // no biological data available /// AK015	---	17408414
12698	17285056	AK029302 // Idi1 // isopentenyl-diphosphate delta isomerase // 13 A1|13 // 319554 /// A	Idi1	AK029302	0.00146502	0.699217	-1.05642	0.875312	-1.02245	AK029302 // GO:0006629 // lipid metabolic process // inferred from electronic annotatio	AK029302 // GO:0000287 // magnesium ion binding // not recorded /// AK029302 // GO:000	AK029302 // GenMAPP // Cholesterol_Biosynthesis /// AK029302 // GenMAPP // Circadian_Ex	17285056
19271	17347846	BC038140 // Srbd1 // S1 RNA binding domain 1 // 17 E4|17 // 78586 /// BC100359 // Srbd1	Srbd1	BC038140	0.0014651	0.0872687	1.08347	0.779833	-1.01197	BC038140 // GO:0006139 // nucleobase-containing compound metabolic process // inferred	BC038140 // GO:0003723 // RNA binding // inferred from electronic annotation /// BC038	---	17347846
28555	17441412	AK080976 // Wsb2 // WD repeat and SOCS box-containing 2 // 5 F|5 // 59043 /// AK136416	Wsb2	AK080976	0.00147212	0.857211	1.01581	0.600691	-1.04706	AK080976 // GO:0035556 // intracellular signal transduction // inferred from electronic	AK080976 // GO:0003674 // molecular_function // no biological data available /// AK136	---	17441412
17270	17328104	AK028632 // Socs1 // suppressor of cytokine signaling 1 // 16 A1|16 5.81 cM // 12703 //	Socs1	AK028632	0.0014747	0.0108333	1.16537	0.588645	1.02646	AK028632 // GO:0001932 // regulation of protein phosphorylation // inferred from direct	AK028632 // GO:0005159 // insulin-like growth factor receptor binding // not recorded	---	17328104
7519	17233993	AK153882 // Egr2 // early growth response 2 // 10 B5|10 34.96 cM // 13654 /// AK155585	Egr2	AK153882	0.00147978	0.31435	1.14047	0.899403	-1.0161	AK153882 // GO:0006351 // transcription, DNA-dependent // inferred from electronic anno	AK153882 // GO:0001102 // RNA polymerase II activating transcription factor binding //	---	17233993
29073	17447404	AK047881 // Sorcs2 // sortilin-related VPS10 domain containing receptor 2 // 5 B3|5 //	Sorcs2	AK047881	0.00148563	0.000295716	1.41746	0.202174	1.08297	AK047881 // GO:0006810 // transport // inferred from electronic annotation /// AK05385	---	---	17447404
10300	17261936	ENSMUST00000136288 // Gm12144 // predicted gene 12144 // --- // ---	Gm12144	ENSMUST00000136288	0.00148876	0.248694	-1.11112	0.79297	1.02325	---	---	---	17261936
31678	17471819	---		---	0.00149072	0.000280851	-1.66676	0.073785	1.18702	---	---	---	17471819
3458	17207023	---		---	0.00149492	0.000669373	1.75493	0.00779119	-1.4465	---	---	---	17207023
5844	17216809	AK035603 // Rab3gap1 // RAB3 GTPase activating protein subunit 1 // 1 E3-E4|1 // 226407	Rab3gap1	AK035603	0.00149953	0.104192	-1.08753	0.314968	1.05031	AK035603 // GO:0007420 // brain development // not recorded /// AK035603 // GO:0021854	AK035603 // GO:0005096 // GTPase activator activity // inferred from electronic annotat	---	17216809
36427	17516515	---		---	0.00150099	0.743134	1.04774	0.509659	1.09951	---	---	---	17516515
24871	17403598	AK133793 // Gm1653 // predicted gene 1653 // 3 H3|3 // 381482	Gm1653	AK133793	0.00150139	0.00651728	-1.21885	0.000704704	1.33516	---	---	---	17403598
15254	17307403	AK006062 // Nupl1 // nucleoporin like 1 // 14 D1|14 // 71844 /// AK029688 // Nupl1 // n	Nupl1	AK006062	0.00150446	0.856008	1.01251	0.165168	-1.10669	AK006062 // GO:0006810 // transport // inferred from electronic annotation /// AK00606	AK006062 // GO:0005487 // nucleocytoplasmic transporter activity // not recorded /// A	---	17307403
17751	17332583	AK010133 // Ripk4 // receptor-interacting serine-threonine kinase 4 // 16 C4|16 // 7238	Ripk4	AK010133	0.0015089	0.185542	1.1	0.872481	1.01097	AK010133 // GO:0002009 // morphogenesis of an epithelium // not recorded /// AK010133	AK010133 // GO:0000166 // nucleotide binding // inferred from electronic annotation //	---	17332583
10592	17264996	AK033440 // Tnk1 // tyrosine kinase, non-receptor, 1 // 11 B3|11 // 83813 /// AK076220	Tnk1	AK033440	0.00150943	0.120296	-1.3283	0.860144	1.03016	AK033440 // GO:0006468 // protein phosphorylation // inferred from electronic annotatio	AK033440 // GO:0000166 // nucleotide binding // inferred from electronic annotation //	---	17264996
22807	17382335	AK170018 // Arrdc1 // arrestin domain containing 1 // 2 A3|2 // 215705 /// BC004091 //	Arrdc1	AK170018	0.00151098	0.503241	-1.05448	0.587498	-1.0437	AK170018 // GO:0008150 // biological_process // no biological data available /// BC004	AK170018 // GO:0003674 // molecular_function // no biological data available /// BC004	---	17382335
14154	17298312	BC029215 // Glt8d1 // glycosyltransferase 8 domain containing 1 // 14 B|14 // 76485 ///	Glt8d1	BC029215	0.00151454	0.00355677	-1.19154	0.0134711	1.14536	BC029215 // GO:0008150 // biological_process // no biological data available /// AK010	BC029215 // GO:0016740 // transferase activity // inferred from electronic annotation	---	17298312
28143	17437148	AK017441 // C1qtnf7 // C1q and tumor necrosis factor related protein 7 // 5 B3|5 // 109	C1qtnf7	AK017441	0.00151699	0.0171707	1.42467	0.224535	-1.16823	AK017441 // GO:0051260 // protein homooligomerization // inferred from direct assay //	AK017441 // GO:0003674 // molecular_function // no biological data available /// AK078	---	17437148
28174	17437529	AK041804 // Stim2 // stromal interaction molecule 2 // 5 C1|5 29.69 cM // 116873 /// AK	Stim2	AK041804	0.00151928	0.883095	1.0178	0.774687	1.03502	AK041804 // GO:0006810 // transport // inferred from electronic annotation /// AK04180	AK041804 // GO:0005246 // calcium channel regulator activity // not recorded /// AK041	---	17437529
30406	17459893	---		---	0.00152439	0.112816	-1.13375	0.63807	-1.03506	---	---	---	17459893
30403	17459890	---		---	0.00152576	0.556975	1.086	0.376766	1.13425	---	---	---	17459890
31271	17467608	AK046766 // Rmnd5a // required for meiotic nuclear division 5 homolog A (S. cerevisiae)	Rmnd5a	AK046766	0.00152948	0.390861	-1.0695	0.813881	1.01819	AK046766 // GO:0008150 // biological_process // no biological data available /// AK083	AK046766 // GO:0003674 // molecular_function // no biological data available /// AK083	---	17467608
39109	17542948	AK008151 // Prrg1 // proline rich Gla (G-carboxyglutamic acid) 1 // X B|X // 546336 ///	Prrg1	AK008151	0.00153237	0.383854	-1.22087	0.635821	-1.11251	AK008151 // GO:0008150 // biological_process // no biological data available /// AK083	AK008151 // GO:0003674 // molecular_function // no biological data available /// AK008	---	17542948
15544	17310339	AK029352 // C1qtnf3 // C1q and tumor necrosis factor related protein 3 // 15 A2|15 // 8	C1qtnf3	AK029352	0.00153252	0.611484	1.04791	0.14026	-1.15598	AK029352 // GO:0010629 // negative regulation of gene expression // not recorded /// A	AK029352 // GO:0042802 // identical protein binding // inferred from direct assay ///	---	17310339
18122	17336618	AK004802 // Ager // advanced glycosylation end product-specific receptor // 17 B1|17 //	Ager	AK004802	0.00153327	0.261439	1.12605	0.0550137	1.24677	AK004802 // GO:0001933 // negative regulation of protein phosphorylation // not recorde	AK004802 // GO:0005515 // protein binding // inferred from physical interaction /// AK	---	17336618
23782	17392633	---		---	0.00154092	0.193688	-1.13346	0.475412	-1.06835	---	---	---	17392633
26892	17423640	AK134944 // Klhl32 // kelch-like 32 // 4 A3|4 10.42 cM // 212390 /// AK139083 // Klhl32	Klhl32	AK134944	0.00154122	0.171706	1.22244	0.347779	1.14276	AK134944 // GO:0008150 // biological_process // no biological data available /// AK139	AK134944 // GO:0003674 // molecular_function // no biological data available /// AK139	---	17423640
22677	17380840	BC052539 // Gid8 // GID complex subunit 8 homolog (S. cerevisiae) // 2 H4|2 // 76425 //	Gid8	BC052539	0.00154243	0.883967	-1.0087	0.749271	1.01919	BC052539 // GO:0008150 // biological_process // no biological data available /// AK009	BC052539 // GO:0003674 // molecular_function // no biological data available /// AK009	---	17380840
19862	17353628	AK016341 // Spata24 // spermatogenesis associated 24 // 18|18 B3 // 71242 /// AY730532	Spata24	AK016341	0.00154309	0.286246	-1.09267	0.0319921	-1.22273	AK016341 // GO:0006351 // transcription, DNA-dependent // inferred from electronic anno	AK016341 // GO:0003677 // DNA binding // inferred from direct assay /// AK016341 // GO	---	17353628
24203	17396652	AK005088 // Cldn11 // claudin 11 // 3 A3|3 15.14 cM // 18417 /// AK005171 // Cldn11 //	Cldn11	AK005088	0.00154765	0.367539	-1.21601	0.91748	1.02214	AK005088 // GO:0007155 // cell adhesion // inferred from mutant phenotype /// AK005088	AK005088 // GO:0005198 // structural molecule activity // inferred from electronic anno	---	17396652
[truncated: 40,171 more rows]
